# Supplementary material for: Phosphorylation of Influenza A Virus Matrix Protein 1 at Threonine 108 Controls Its Multimerization State and Functional Association with the STRIPAK Complex
Source: mBio. 2023 Jan 5;14(1):e03231-22. doi: 10.1128/mbio.03231-22 (PMC9973344; doi:10.1128/mbio.03231-22)
Supplement: TABLE S2 [file mbio.03231-22-st002.xlsx]

## Sheet: Numbers
	1st	SC35M-WT		M1 T108A		M1 T108E		2nd	SC35M-WT		M1 T108A		M1 T108E		3rd	SC35M-WT		M1 T108A		M1 T108E
Dilution		1	2	3	4	5	6		1	2	3	4	5	6		1	2	3	4	5	6
undiluted	A	TNTC	TNTC	0	0	TNTC	TNTC		TNTC	TNTC	0	0	TNTC	TNTC		TNTC	TNTC	0	0	TNTC	TNTC
10-1	B	TNTC	TNTC	0	0	TNTC	TNTC		TNTC	TNTC	0	0	TNTC	TNTC		TNTC	TNTC	0	0	TNTC	TNTC
10-2	C	15	17	0	0	7	8		22	15	0	0	7	8		15	13	0	0	8	6
10-3	D	2	2	0	0	0	0		2	4	0	0	1	0		2	2	0	0	0	0
10-4	E	0	0	0	0	0	0		0	0	0	0	0	0		0	0	0	0	0	0
10-5	F	0	0	0	0	0	0		0	0	0	0	0	0		0	0	0	0	0	0
10-6	G	0	0	0	0	0	0		0	0	0	0	0	0		0	0	0	0	0	0
10-7	H	0	0	0	0	0	0		0	0	0	0	0	0		0	0	0	0	0	0
		TNTC = Too numerous to count

## Sheet: Pictures
	1st	SC35M-WT		M1 T108A		M1 T108E			2nd	SC35M-WT		M1 T108A		M1 T108E			3rd	SC35M-WT		M1 T108A		M1 T108E
Dilution		1	2	3	4	5	6	Dilution		1	2	3	4	5	6	Dilution		1	2	3	4	5	6
Undiluted	A							Undiluted	A							Undiluted	A
10-1	B							10-1	B							10-1	B
10-2	C							10-2	C							10-2	C
10-3	D							10-3	D							10-3	D
10-4	E							10-4	E							10-4	E
10-5	F							10-5	F							10-5	F
10-6	G							10-6	G							10-6	G
10-7	H							10-7	H							10-7	H
