# Supplementary material for: Phosphorylation of Influenza A Virus Matrix Protein 1 at Threonine 108 Controls Its Multimerization State and Functional Association with the STRIPAK Complex
Source: mBio. 2023 Jan 5;14(1):e03231-22. doi: 10.1128/mbio.03231-22 (PMC9973344; doi:10.1128/mbio.03231-22)
Supplement: TABLE S3 [file mbio.03231-22-st003.xlsx]

## Sheet: all data (726 proteins)
log2 intensities																																	T: id	T-test results
MSMS_EV_12h_01	MSMS_EV_12h_02	MSMS_EV_12h_03	MSMS_IgG-M1-WT_12h_01	MSMS_IgG-M1-WT_12h_02	MSMS_IgG-M1-WT_12h_03	MSMS_M1-WT_12h _01	MSMS_M1-WT_12h _02	MSMS_M1-WT_12h _03	MSMS_M1-T108A_12h_01	MSMS_M1-T108A_12h_02	MSMS_M1-T108A_12h_03	MSMS_M1-T108E_12h_01	MSMS_M1-T108E_12h_02	MSMS_M1-T108E_12h_03	MSMS_EV_24h_01	MSMS_EV_24h_02	MSMS_EV_24h_03	MSMS_IgG-M1-WT_24h_01	MSMS_IgG-M1-WT_24h_02	MSMS_IgG-M1-WT_24h_03	MSMS_M1-WT_24h_01	MSMS_M1-WT_24h_02	MSMS_M1-WT_24h_03	MSMS_M1-T108A_24h_01	MSMS_M1-T108A_24h_02	MSMS_M1-T108A_24h_03	MSMS_M1-T108E_24h_01	MSMS_M1-T108E_24h_02	MSMS_M1-T108E_24h_03	MSMS_M1-WT_12h_01	MSMS_M1-WT_12h_02	MSMS_M1-WT_12h_03	T: id	N: -Log Student's T-test p-value MSMS_M1-WT_24h_MSMS_IgG-M1-WT_24h	N: Student's T-test q-value MSMS_M1-WT_24h_MSMS_IgG-M1-WT_24h	N: Student's T-test Difference MSMS_M1-WT_24h_MSMS_IgG-M1-WT_24h	N: Student's T-test Test statistic MSMS_M1-WT_24h_MSMS_IgG-M1-WT_24h	N: -Log Student's T-test p-value MSMS_M1-WT_24h_MSMS_EV_24h	N: Student's T-test q-value MSMS_M1-WT_24h_MSMS_EV_24h	N: Student's T-test Difference MSMS_M1-WT_24h_MSMS_EV_24h	N: Student's T-test Test statistic MSMS_M1-WT_24h_MSMS_EV_24h	N: -Log Student's T-test p-value MSMS_M1-WT_24h_MSMS_M1-T108A_24h	N: Student's T-test q-value MSMS_M1-WT_24h_MSMS_M1-T108A_24h	N: Student's T-test Difference MSMS_M1-WT_24h_MSMS_M1-T108A_24h	N: Student's T-test Test statistic MSMS_M1-WT_24h_MSMS_M1-T108A_24h	N: -Log Student's T-test p-value MSMS_M1-WT_24h_MSMS_M1-T108E_24h	N: Student's T-test q-value MSMS_M1-WT_24h_MSMS_M1-T108E_24h	N: Student's T-test Difference MSMS_M1-WT_24h_MSMS_M1-T108E_24h	N: Student's T-test Test statistic MSMS_M1-WT_24h_MSMS_M1-T108E_24h
14.5341	12	12	14.7474	12	12	14.4338	12	12	15.498	12	12	14.9954	12	12	14.9477	12	12	12	12	12	14.9486	14.493	12	14.8016	12	12	13.5749	13.0842	12	12	12	12	1	0.924825	0.0899888	1.81387	1.97929	0.244426	0.707894	0.831298	0.618704	0.269159	0.642787	0.880005	0.672573	0.378967	0.407871	0.927487	0.902421
12	16.0699	15.8917	15.9106	15.9644	12	12	12	15.7522	16.2658	12	12	12	12	12	12	12	12	12	12	12	12	12	12	12	12	12	12	15.7498	12	12	12	15.6161	367	NaN	1	0	NaN	NaN	1	0	NaN	NaN	1	0	NaN	0.427243	0.32397	-1.24993	-1
12	12	12	17.668	12	12	12	12	12	12	17.8491	12	12	12	12	12	12	12	12	12	12	12	12	12	12	12	12	12	12	12	12	12	12	473	NaN	1	0	NaN	NaN	1	0	NaN	NaN	1	0	NaN	NaN	1	0	NaN
12	12	12	12	12	12	12	12	12	12	12	12	12	12	12	12	12	12	12	12	12	12	12	12	12	12	12	12	12	12	12	12	12	642	NaN	1	0	NaN	NaN	1	0	NaN	NaN	1	0	NaN	NaN	1	0	NaN
12	12	12	12	12	12	12	12	12	12	12	12	12	12	12	12	16.5336	12	12	12	12	12	17.4486	12	12	12	12	12	12	12	12	12	16.1639	656	0.427243	0.32845	1.81621	1	0.0440658	0.928966	0.305015	0.129096	0.427243	0.274219	1.81621	1	0.427243	0.284636	1.81621	1
18.0336	17.9852	12	12	17.5034	12	12	12	17.7554	18.2275	17.5338	12	18.4216	12	12	12	12	12	12	12	12	18.872	17.4593	12	12	12	12	12	19.3518	18.9209	20.0596	18.6773	12	719	0.916103	0.0970811	4.11042	1.96176	0.916103	0.115048	4.11042	1.96176	0.916103	0.0676094	4.11042	1.96176	0.0714424	0.90143	-0.64716	-0.203995
12	12	12	12	12	19.1595	12	18.3072	12	12	12	17.2167	12	18.4588	12	12	12	12	12	12	12	12	12	12	18.1032	18.7351	12	12	12	12	12	12	12	720	NaN	1	0	NaN	NaN	1	0	NaN	0.931521	0.0486263	-4.27943	-1.99277	NaN	1	0	NaN
12	12	12	12	12	12	12	12	12	12	12	12	12	12	12	12	12	12	12	14.792	12	12	12	12	12	12	12	12	12	12	12	12	12	721	0.427243	0.372647	-0.930659	-1	NaN	1	0	NaN	NaN	1	0	NaN	NaN	1	0	NaN
20.4059	20.7989	12	20.6396	12	12	20.5525	20.5202	19.8636	12	12	20.4809	12	12	20.489	12	12	12	12	12	20.5745	12	12	12	12	12	20.4704	20.0342	12	12	12	12	20.5134	722	0.427243	0.374022	-2.85817	-1	NaN	1	0	NaN	0.427243	0.280438	-2.82347	-1	0.427243	0.338829	-2.67805	-1
12	12	17.5915	12	17.0756	17.0669	12	12	12	16.4867	17.6085	17.8273	16.4251	12	17.4707	17.5088	17.7265	18.2096	12	12	16.7187	17.4012	18.0495	18.3194	12	17.21	12	17.291	16.5412	17.5732	12	16.6461	17.4427	723	1.27823	0.0346757	4.35049	2.72534	0.115084	0.870927	0.108425	0.316838	1.12002	0.0258391	4.18671	2.38164	0.893818	0.0715077	0.78823	1.9171
12	18.1026	12	17.9329	12	16.829	12	17.1956	17.0233	12	17.5231	12	17.9722	12	17.2151	18.436	18.1998	12	17.4258	17.3113	16.5681	17.6839	12	12	12	16.8617	12	12	19.0699	18.1314	19.0882	18.3777	12	724	0.771959	0.139528	-3.20711	-1.67593	0.337813	0.514804	-2.31728	-0.817781	0.0372723	0.948321	0.274083	0.109933	0.357896	0.433857	-2.50579	-0.859274
12	12	12	12	12	12	12	12	12	12	12	12	12	12	12	12	17.3392	12	12	18.4986	12	12	12	12	17.7716	17.2937	12	12	12	17.1264	12	17.1027	12	725	0.427243	0.3285	-2.16622	-1	0.427243	0.356468	-1.77972	-1	0.932342	0.0469534	-3.68844	-1.99443	0.427243	0.286852	-1.70879	-1
12	12	12	12	12	12	12	12	13.3222	12	12	12	12	12	12	12	12	12	12	12	12	12	12	12	12	12	12	12	12	12	12	12	12	0	NaN	1	0	NaN	NaN	1	0	NaN	NaN	1	0	NaN	NaN	1	0	NaN
12	12	12	12	18.0457	12	12	12	12	12	12	12	12	12	12	12	12	12	12	12	12	12	12	12	12	12	12	12	17.7853	12	12	12	12	2	NaN	1	0	NaN	NaN	1	0	NaN	NaN	1	0	NaN	0.427243	0.332533	-1.92844	-1
12	12	12	13.0205	12	12	12	12	12	12	12	12	14.7603	12	13.5515	12	12	12	14.2162	12	12	13.4939	12	12	12	12	12	12	12	12	12	12	12	3	0.0967362	0.862331	-0.240787	-0.270275	0.427243	0.361123	0.497952	1	0.427243	0.280188	0.497952	1	0.427243	0.281224	0.497952	1
12	12	12	12	12	12	12	12	12	12	12	12	12	12	12	12	12	12	12	12	12	12	12	12	12	12	12	12	12	12	12	12	12	4	NaN	1	0	NaN	NaN	1	0	NaN	NaN	1	0	NaN	NaN	1	0	NaN
12	12	12	17.2145	17.8506	17.9317	12	12	12	12	12	12	12	12	12	12	12	12	12	12	12	12	12	12	12	12	12	12	12	12	12	12	12	5	NaN	1	0	NaN	NaN	1	0	NaN	NaN	1	0	NaN	NaN	1	0	NaN
12	12	12	12	12	12	12	12	12	12	12	12	12	12	12	12	12	12	12	12	12	12	12	12	12	12	12	12	12	12	12	12	12	6	NaN	1	0	NaN	NaN	1	0	NaN	NaN	1	0	NaN	NaN	1	0	NaN
21.6361	21.6576	21.6142	21.3289	21.3319	21.3214	21.742	21.7698	21.8266	22.204	22.2103	22.0606	22.783	22.9539	22.9547	22.1004	22.0738	22.0375	21.461	21.4662	21.348	21.0546	21.125	21.0963	22.2708	22.1847	22.1178	21.4503	21.5247	21.499	22.4967	22.4616	22.341	7	2.80083	0.00559036	-0.333085	-7.63335	5.43683	0	-0.978593	-35.7421	4.63872	0	-1.09912	-22.5319	3.74094	0.00392727	-0.39937	-13.3586
12	12	12	12	12	12	12	12	12	12	12	12	12	12	12	12	12	12	12	12	12	12	12	12	12	12	12	12	12	12	12	12	12	8	NaN	1	0	NaN	NaN	1	0	NaN	NaN	1	0	NaN	NaN	1	0	NaN
16.8826	16.5988	16.768	17.1397	16.9745	16.7629	17.0835	17.0641	16.9564	17.6919	17.4559	17.4712	18.8858	18.8654	18.9018	16.3738	16.2044	15.872	17.1766	16.67	17.0098	16.1324	15.9448	15.8458	17.568	17.2414	16.9834	16.9286	16.9627	16.9504	17.9806	17.6944	17.8168	9	2.33346	0.00719192	-0.977831	-5.71398	0.445244	0.314	-0.175772	-1.036	2.61908	0.00248	-1.28996	-6.82957	3.48564	0.00322388	-0.972918	-11.4961
12	12	12	12	12	12	12	12	14.0228	12	12	12	12	12	12	12	12	12	12	12	12	12	12	12	12	12	12	12	12	12	17.0694	16.88	17.1029	10	NaN	1	0	NaN	NaN	1	0	NaN	NaN	1	0	NaN	NaN	1	0	NaN
12	12	12	12	12	12	12	12	12	12	12	12	12	12	12	12	12	12	12	12	12	12	12	12	12	12	12	12	12	12	14.2099	15.1055	14.4051	11	NaN	1	0	NaN	NaN	1	0	NaN	NaN	1	0	NaN	NaN	1	0	NaN
12	12	12	12	12	12	12	12	12	12	12	12	12	12	12	12	12	12	12	12	12	12	12	12	12	12	12	12	12	12	14.4853	12	14.8792	12	NaN	1	0	NaN	NaN	1	0	NaN	NaN	1	0	NaN	NaN	1	0	NaN
12	12	12	12	12	12	12	12	12	12	12	12	12	12	12	12	12	12	12	12	12	12	12	12	12	12	12	12	12	12	12	15.9513	15.0957	13	NaN	1	0	NaN	NaN	1	0	NaN	NaN	1	0	NaN	NaN	1	0	NaN
12	12	12	12	12	12	12	12	12	12	12	12	12	12	12	12	12	12	12	12	12	12	12	12	12	12	12	12	12	12	12	12	12	14	NaN	1	0	NaN	NaN	1	0	NaN	NaN	1	0	NaN	NaN	1	0	NaN
12	12	12	12	12	12	12	12	12	12	12	12	12	12	12	12	12	12	16.9391	17.1244	17.2015	12	12	12	12	12	12	12	12	12	12	12	12	15	6.48296	0	-5.08834	-65.3294	NaN	1	0	NaN	NaN	1	0	NaN	NaN	1	0	NaN
18.0097	18.3636	18.183	19.8538	20.0336	19.922	21.2955	21.2727	21.0832	15.6032	15.7166	15.6423	20.9338	21.1619	20.8704	16.2268	16.3765	16.1985	17.9767	17.9923	17.8243	13.0349	14.0945	13.2099	15.3541	15.7088	15.8475	18.8161	18.9178	18.9007	17.7571	17.6477	17.7002	16	3.75844	0.00516667	-4.48466	-13.4963	2.97512	0.00892308	-2.82086	-8.48237	2.43602	0.00292683	-2.19034	-6.09538	4.10107	0.00288372	-5.43176	-16.4877
19.3373	19.4946	19.5376	19.6832	19.5539	19.7468	20.0671	20.2269	20.1689	20.4909	20.4602	20.3469	21.8352	22.0255	21.8383	18.6811	18.7031	18.6761	19.6053	19.6393	19.4188	18.7455	18.8921	18.7962	20.4523	20.368	20.3723	19.7293	19.8832	19.8368	20.4882	20.4312	20.4635	17	3.10824	0.00547692	-0.743223	-9.18781	1.33083	0.0403034	0.124507	2.84387	5.19678	0	-1.58631	-31.1162	4.0544	0.00281818	-1.00519	-16.0453
12	12	12	12	12	12	12	12	12	12	12	12	12	12	12	12	12	12	12	12	12	12	12	12	12	12	12	12	12	12	15.2838	15.4464	15.3626	18	NaN	1	0	NaN	NaN	1	0	NaN	NaN	1	0	NaN	NaN	1	0	NaN
18.1637	18.7612	18.6824	17.7314	17.858	17.9017	18.7176	18.8874	19.1559	19.1632	19.5836	19.4459	21.4915	21.652	21.6565	17.7765	18.2709	18.1689	18.1992	18.6735	18.3101	16.9804	17.2533	17.0112	19.7529	19.9787	19.8483	18.6627	18.8617	18.8964	19.4036	19.6328	19.7385	19	2.84692	0.0058	-1.31265	-7.85005	2.33067	0.0126939	-0.990497	-5.7039	4.86267	0	-2.77834	-25.6512	3.97049	0.0045	-1.72532	-15.2786
13.7837	13.3666	12.987	12	12.9738	12	16.4339	17.0742	17.4506	14.87	14.8253	14.6653	14.5507	14.5885	14.6333	15.7027	15.3616	15.3785	12	14.1306	12	13.7254	13.237	12	15.231	13.9066	11.923	12	12	12	12	12	12	20	0.114906	0.844903	0.277276	0.316393	2.04605	0.0187547	-2.49346	-4.74651	0.25497	0.671892	-0.699412	-0.641786	0.896842	0.0717732	0.987466	1.92315
24.2204	24.0233	24.013	23.7412	23.5259	23.4649	24.0831	23.9825	24.1107	24.3648	24.2363	24.0296	24.5182	24.6385	24.4388	24.8134	24.7566	24.7392	24.4585	24.1281	24.1528	24.2409	24.0949	24.0068	24.7143	24.3795	24.2061	24.2984	24.2502	24.1812	25.2583	24.9251	24.8555	21	0.450989	0.265155	-0.132294	-1.04746	3.0965	0.00980282	-0.655566	-9.12351	0.907834	0.0732359	-0.31909	-1.94516	0.780121	0.102038	-0.129055	-1.69195
12	12	12	12	12	12	13.4589	13.1668	12	12	12	12	16.7416	15.8546	15.9416	12	12	12	12	12	12	12	12	12	15.6435	12	15.8266	12	12	12	18.6814	18.7945	18.7844	22	NaN	1	0	NaN	NaN	1	0	NaN	0.934214	0.0443899	-2.49004	-1.9982	NaN	1	0	NaN
21.0329	21.3283	21.1898	20.5525	20.7489	20.6678	21.2013	21.1384	21.2088	21.057	21.485	21.1551	21.9573	22.1482	21.8446	21.811	21.9817	22.0062	20.9309	21.1327	20.8006	20.5492	20.8085	20.7007	21.2625	21.5012	21.3116	21.0542	21.1104	21.1739	21.9443	22.0265	22.1268	23	1.03038	0.0497531	-0.268612	-2.19429	3.67401	0.010087	-1.24686	-12.8441	2.52017	0.00301887	-0.672291	-6.42402	2.17275	0.0027	-0.426694	-5.15564
12	12	12	12	12	12	12	12	12	12	12	12	14.1511	14.2404	14.6574	12	12	12	12	12	12	12	12	12	13.1968	12.0245	14.1658	12	12	12	14.5453	15.1445	14.825	24	NaN	1	0	NaN	NaN	1	0	NaN	0.846939	0.0927649	-1.12903	-1.82377	NaN	1	0	NaN
12	12	12	12	12	12	12	12	12	12	12	12	12	12	12	12	12	12	12	12	12	12	12	12	12	12	12	12	12	12	12	12	12	25	NaN	1	0	NaN	NaN	1	0	NaN	NaN	1	0	NaN	NaN	1	0	NaN
12	12	12	12	12	12	15.5674	15.7184	15.1884	12	12	12	12	12	12	12	12	12	12	12	12	12	12	12	12	12	12	12	12	12	12	12	12	26	NaN	1	0	NaN	NaN	1	0	NaN	NaN	1	0	NaN	NaN	1	0	NaN
22.7476	22.8824	22.7433	22.1015	22.1926	22.2342	22.5824	22.4908	22.7425	22.7613	22.9052	22.6634	23.1099	23.3336	23.1779	23.7886	23.89	23.8713	23.2677	23.4288	23.275	22.6667	22.7259	22.6892	23.4526	23.5165	23.3716	23.1019	23.1731	23.1349	24.2931	24.2321	24.278	27	3.47057	0.00593333	-0.629897	-11.3942	5.26961	0	-1.15602	-32.4529	4.11341	0.00153086	-0.752983	-16.6068	4.10174	0.00295238	-0.442706	-16.4942
12	12	12	12	12	12	12	12	12	12	12	12	12	12	12	12	12	12	12	12	12	12	12	12	12	12	12	12	12	12	12	12	12	28	NaN	1	0	NaN	NaN	1	0	NaN	NaN	1	0	NaN	NaN	1	0	NaN
22.0135	22.1875	22.1517	22.113	22.2426	22.217	21.9254	22.0611	21.9361	22.036	22.0813	21.9819	22.1167	22.3497	22.0994	22.1412	22.0294	22.0584	22.2409	22.284	22.1928	22.2308	22.2173	22.2375	22.1501	22.2341	22.0694	21.888	22.0926	21.9714	22.1691	22.0442	22.0175	29	0.147437	0.811255	-0.010697	-0.396269	1.95675	0.0236786	0.152196	4.47323	0.740167	0.117237	0.0773214	1.61366	1.82676	0.00481159	0.244534	4.09599
12	12	12	12	12	12	12	12	12	12	12	12	12	12	12	12	12	12	12	12	12	12	12	12	12	12	12	12	12	12	12	12	12	30	NaN	1	0	NaN	NaN	1	0	NaN	NaN	1	0	NaN	NaN	1	0	NaN
16.0177	16.1487	16.1766	16.6707	16.5406	16.7816	17.2779	17.3276	17.1601	16.9243	17.5407	17.233	19.8182	19.8323	19.8282	15.0044	15.3878	15.1899	16.5065	16.65	16.5906	15.8676	14.2895	15.8388	17.0357	16.9091	17.1635	17.2582	17.3478	17.4612	16.8871	16.7932	17.2379	31	1.12447	0.0435924	-1.25041	-2.39107	0.0922592	0.895747	0.137879	0.258728	1.49814	0.00913333	-1.70416	-3.23718	1.74038	0.00675	-2.02375	-3.85781
12	12	12	12	12	12	14.1506	14.4264	13.508	12	12	12	12	12	12	12	12	12	12	12	12	12	12	12	12	12	12	12	12	12	12	12	12	32	NaN	1	0	NaN	NaN	1	0	NaN	NaN	1	0	NaN	NaN	1	0	NaN
12	12	12	12	12	12	12	12	12	12	12	12	12	12	12	12	12	12	12	12	12	12	12	12	12	12	12	12	12	12	12	12	12	33	NaN	1	0	NaN	NaN	1	0	NaN	NaN	1	0	NaN	NaN	1	0	NaN
19.218	19.3257	19.4192	19.1708	19.0307	18.9606	19.5289	19.4449	19.4797	19.9363	19.6914	19.8727	19.9181	19.8213	19.9337	20.4943	20.5268	20.6902	19.2834	18.8916	19.1213	19.2386	18.9156	19.0015	19.7254	19.4402	19.548	19.2354	19.2041	19.4557	20.3744	20.4365	20.6694	34	0.114116	0.843511	-0.0468953	-0.314412	3.73583	0.00790698	-1.51857	-13.3186	1.81951	0.00609434	-0.519311	-4.07564	0.922298	0.0601497	-0.246507	-1.97421
12	12.6756	13.5115	12	12	12	12	12	13.1443	12	14.6935	14.3731	13.5305	14.7826	15.7763	15.5007	16.6301	16.7453	12	14.5496	14.6677	12	12	12	12	14.9244	15.9411	12	12	13.9318	13.6844	14.6268	16.035	35	0.934345	0.0702143	-1.73909	-1.99847	3.38137	0.0105	-4.29203	-10.8089	0.903907	0.0745049	-2.28852	-1.93729	0.427243	0.333685	-0.643949	-1
12	12	12	12	12	12	12	12	12	12	12	12	12	12	12	12	12	12	12	12	12	12	12	12	12	12	12	12	12	12	12	12	12.997	36	NaN	1	0	NaN	NaN	1	0	NaN	NaN	1	0	NaN	NaN	1	0	NaN
12	12.3033	12	12	12	12	14.5866	14.4744	12.8668	12	12	12	13.7282	13.1459	13.7239	12	12	12	12.8214	14.0644	12.8534	12	12	12	12.7565	14.5871	12	12	12	12	14.3132	13.227	14.4719	37	1.41847	0.0243034	-1.2464	-3.04665	NaN	1	0	NaN	0.656902	0.138229	-1.11454	-1.45123	NaN	1	0	NaN
18.0085	18.6951	18.147	12	15.3496	16.6075	18.6833	18.7978	19.8002	17.7536	18.2593	17.0727	17.9007	18.6536	18.4305	17.6765	18.4718	19.2089	17.6881	18.2756	17.3723	16.2657	17.8044	18.7567	12	17.0363	18.0462	16.715	17.8004	17.8963	18.8656	17.8552	18.4042	38	0.0773669	0.880468	-0.169748	-0.219754	0.423455	0.412589	-0.843481	-0.992398	0.404682	0.391991	1.91476	0.954597	0.0584949	0.912877	0.138355	0.169015
12	12	12	12	12	12	12.8944	12	12.4437	12	12	12	12	12	12	12	12	12	12	12	12	12	12	12	15.9438	14.6228	14.2314	12.7285	13.2479	13.7997	12	12	12	39	NaN	1	0	NaN	NaN	1	0	NaN	2.31885	0.00280702	-2.93267	-5.66131	1.81744	0.00477698	-1.25869	-4.06982
12	12	12	12	12	12	12	12	12	12	12	12	12	12	12	12	12	13.553	12	12	12	12	12	12	12	15.7104	15.8772	12	12	12	12	12	12	40	NaN	1	0	NaN	0.427243	0.358662	-0.517676	-1	0.934387	0.042942	-2.5292	-1.99855	NaN	1	0	NaN
12	12	12	12	12	12	22.8891	22.799	22.6609	23.2671	23.0585	22.8909	23.144	23.1877	22.7297	12	12	12	15.9575	12	16.7028	24.0466	23.8494	23.6103	23.2005	22.9575	22.6934	23.7701	23.4948	23.1848	23.6645	23.3489	23.0439	41	2.43965	0.00757447	8.94866	6.10924	7.11154	0	11.8354	93.8296	1.99167	0.00342857	0.884951	4.57868	0.768737	0.102019	0.352168	1.66961
12	12	12	12	12	12	12	12	12	12	12	12	12	12	12	12	12	12	12	12	12	12	12	12	12	14.7919	12	12	12	12	12	12	12	42	NaN	1	0	NaN	NaN	1	0	NaN	0.427243	0.287681	-0.930642	-1	NaN	1	0	NaN
12	12	12	12	12	12	12	12	12	12	12	12	12	12	12	12	12	12	12	12	12	12	12	12	12	12	12	12	12	12	12	12	12	43	NaN	1	0	NaN	NaN	1	0	NaN	NaN	1	0	NaN	NaN	1	0	NaN
12	12	12	12	12	12	12	12	12	12	12	12	12	12	12	12	12	12	12	12	12	12	12	12	12	12	12	12	12	12	12	12	12	44	NaN	1	0	NaN	NaN	1	0	NaN	NaN	1	0	NaN	NaN	1	0	NaN
12	12	12	12	12	12	12	12	12	12	12	12	12	12	12	12	12	12	12	12	12	12	12	12	12	12	12	12	12	12	12	12	12	45	NaN	1	0	NaN	NaN	1	0	NaN	NaN	1	0	NaN	NaN	1	0	NaN
12	12	12	12	12	12	12	12	12	12	12	12	12	12	12	12	12	12	12	12	13.9287	14.5263	12	14.4499	15.1682	14.4528	12	12	12	13.4516	12	12	12	46	0.411238	0.416948	1.01582	0.967825	0.934756	0.0804	1.65873	1.99929	0.0586606	0.917483	-0.21494	-0.169468	0.540047	0.154478	1.17486	1.22325
12	12	12	12	12	12	12	12	12	12	12	12	12	12	12	12	12	12	12	12	12	12	12	12	12	12	12	12	12	12	12	12	12	47	NaN	1	0	NaN	NaN	1	0	NaN	NaN	1	0	NaN	NaN	1	0	NaN
12	12	12	12	12	12	12	12	12	12	12	12	12	12	12	12	12	12	14.7186	14.5947	14.3512	12	12	12	12	12	12	12	12	12	12	12	12	48	4.72426	0.00427586	-2.55483	-23.6764	NaN	1	0	NaN	NaN	1	0	NaN	NaN	1	0	NaN
12	12	12	12	14.3983	12.9677	12	13.3926	13.1341	14.1528	12	12	14.5173	15.6206	14.2004	14.6353	12	12	16.0573	16.0582	16.0813	13.6562	14.981	12	16.2745	16.0586	15.7773	12	12	12	14.8883	15.9348	16.2225	49	1.36498	0.0273425	-2.51987	-2.92208	0.210051	0.764701	0.667323	0.542123	1.33324	0.0170968	-2.49106	-2.84936	0.831168	0.0919805	1.54574	1.79254
12	12	12	12	12	12	12	12	12	12	12	12	12	12	12	12	12	12	12	12	12	12	12	12	14.2724	15.4508	15.648	12	12	12	12	12	12	50	NaN	1	0	NaN	NaN	1	0	NaN	2.72175	0.00171034	-3.12371	-7.27391	NaN	1	0	NaN
12	12	12	12	12	12	12	12	12	12	12	12	12	12	12	12	12	12	12	12	12	12	12	12	12	12	13.1931	12	12	12	12	12	12	51	NaN	1	0	NaN	NaN	1	0	NaN	0.427243	0.26528	-0.397708	-1	NaN	1	0	NaN
12	12	12	12	12	12	12	12	12	12	12	12	12	12	12	12	12	12	12	12	12	12	12	12	13.6525	12	12	12	12	12	12	12	12	52	NaN	1	0	NaN	NaN	1	0	NaN	0.427243	0.337827	-0.550836	-1	NaN	1	0	NaN
12	12	12	12	12	12	12	12	12	12	12	12	12	12	12	12	12	12	12	12	12	12	12	12	12	12	12	12	12	12	12	12	12	53	NaN	1	0	NaN	NaN	1	0	NaN	NaN	1	0	NaN	NaN	1	0	NaN
12	12	12	12	12	12	12	12	12	12	12	12	12	12	12	12	12	12	12	12	12	12	12	12	12	12	12	12	12	12	12	12	12	54	NaN	1	0	NaN	NaN	1	0	NaN	NaN	1	0	NaN	NaN	1	0	NaN
12	12	12	12	12	12	12	12	12	12	12	12	12	12	12	12	12	12	12	12	12	12	12	12	12	12	12	12	12	12	12	12	12	55	NaN	1	0	NaN	NaN	1	0	NaN	NaN	1	0	NaN	NaN	1	0	NaN
12	12	12	12	12	12	12	12	12	12	12	12	12	12	12	12	12	12	12	12	12	12	12	12	12	12	12	12	12	12	12	12	12	56	NaN	1	0	NaN	NaN	1	0	NaN	NaN	1	0	NaN	NaN	1	0	NaN
12	12	12	12	12	12	12	12	12	12	12	12	16.3171	12	12	12	12	12	15.7079	12	12	12	13.7943	12	12	12	12	12	15.2141	12	12	12	12	57	0.176257	0.77743	-0.63787	-0.464552	0.427243	0.363132	0.598105	1	0.427243	0.27977	0.598105	1	0.143058	0.825315	-0.473259	-0.385701
12	12	12	12	12	12	12	12	12	12	12	12	12	12	12	12	12	12	12	12	12	12	12	12	12	12	12	12	12	12	12	12	12	58	NaN	1	0	NaN	NaN	1	0	NaN	NaN	1	0	NaN	NaN	1	0	NaN
12	12	12	12	12	12	12	12	12	12	12	12	12	12	12	12	12	12	12	12	12	12	12	12	14.4976	14.0489	12	12	12	12	12	12	12	59	NaN	1	0	NaN	NaN	1	0	NaN	0.920905	0.061529	-1.51551	-1.97141	NaN	1	0	NaN
12	12	12	12	12	12	12	12	12	12	12	12	12	12	12	12	12	12	12	12	12	12	12	12	12	12	12	12	12	12	12	12	12	60	NaN	1	0	NaN	NaN	1	0	NaN	NaN	1	0	NaN	NaN	1	0	NaN
12	12	12	12	12	12	12	12	12	12	12	12	12	12	12	12	12	12	12	12	12	12	12	12	12	12	12	12	12	12	12	12	12	61	NaN	1	0	NaN	NaN	1	0	NaN	NaN	1	0	NaN	NaN	1	0	NaN
12	12	12	12	12	12	12	12	12	12	12	12	12	12	12	12	12	12	12	12	12	12	12.4745	12.8971	12	12	12	12	12	12	12	12	12	62	0.816947	0.129874	0.457179	1.76445	0.816947	0.157225	0.457179	1.76445	0.816947	0.104062	0.457179	1.76445	0.816947	0.0957885	0.457179	1.76445
12.8125	12	12	13.0587	12	12	12	14.4715	14.0262	15.8844	14.3676	14.2462	15.7431	15.3972	14.8962	15.4502	15.7606	15.3322	13.5413	12	12	15.3369	13.9483	14.3421	17.705	17.0999	16.8659	13.3247	12.6392	12	13.7013	13.8458	13.3099	63	1.4313	0.0229444	2.02862	3.07691	1.05604	0.0557301	-0.971948	-2.24743	2.28821	0.00277457	-2.68122	-5.55209	1.54523	0.00818792	1.88777	3.35279
12	12	12	12	12	12	12	12	12	12	12	12	12	12	12	12	12	12	12	12	12	12	12	12	12	12	12	12	12	12	12	12	12	64	NaN	1	0	NaN	NaN	1	0	NaN	NaN	1	0	NaN	NaN	1	0	NaN
12	12	12	12	12	12	12	12	12	12	12.7389	12.443	12	13.3433	12.9268	12	12	12	12	13.3129	13.5325	12	12.886	12.8458	12.9047	12.9874	12.9475	12	12	12	12	12	12	65	0.265258	0.649329	-0.371179	-0.664138	0.934305	0.084186	0.577275	1.99838	0.565988	0.159534	-0.369279	-1.274	0.934305	0.0435402	0.577275	1.99838
12	12	12	12	12	12	12	12	12	12	12	12	12	12	12	12	12	12	12	12	12	12	12	12	12	12	12	12	12	12	12	12	12	66	NaN	1	0	NaN	NaN	1	0	NaN	NaN	1	0	NaN	NaN	1	0	NaN
12	12	12	12	12	12	12	12	12	12	12	12	12	12	12	12	12	12	12	12	12	12	12	12	14.7497	12	14.5172	12	12	12	12	12	12	67	NaN	1	0	NaN	NaN	1	0	NaN	0.932218	0.0468714	-1.75563	-1.99418	NaN	1	0	NaN
12	12	12	12	12	12	12	12	12	12	12	12	12	12	12	12	12	12	12	12	12	13.765	14.1911	12.5729	14.2857	13.6687	13.0237	12	12	12	12	12	12	68	1.44832	0.0232676	1.50966	3.11731	1.44832	0.0334101	1.50966	3.11731	0.0877321	0.895267	-0.149675	-0.246974	1.44832	0.0101961	1.50966	3.11731
12	12	12	12	12	12	17.7569	17.8479	17.4611	12	12	13.0693	12	12	12	12	12	12	12	12	12	20.8276	20.762	20.6865	18.2754	18.1074	17.978	15.4773	13.274	14.796	18.0857	18.2253	18.0985	69	8.5514	0	8.7587	214.968	8.5514	0	8.7587	214.968	4.9952	0	2.63844	27.6948	3.17598	0.00266667	6.24294	9.5672
12	12	12	12	12	12	12	12	12	12	12	12	12	12	12	12	12	12	12	12	12	12	12	12	12	12	12	12	12	12	12	12	12	70	NaN	1	0	NaN	NaN	1	0	NaN	NaN	1	0	NaN	NaN	1	0	NaN
12	12	12	12	12	12	12	12	12	12	12	12	12	12	12	12	12	12	15.0247	14.7668	13.6959	12	12	12	12	12	12	12	12	12	12	12	12	71	2.44627	0.00765591	-2.49582	-6.13463	NaN	1	0	NaN	NaN	1	0	NaN	NaN	1	0	NaN
12	13.8247	13.1953	12	12	12	12	12	12	12	12	12	12	12	12	14.4665	12	12	12	12	12	12	12	12	12	12	12	12	12	12	12	12	12	72	NaN	1	0	NaN	0.427243	0.357682	-0.822174	-1	NaN	1	0	NaN	NaN	1	0	NaN
14.6785	14.9237	14.5995	14.311	14.8021	14.6374	12	14.4699	12	14.7381	14.8587	15.3464	14.8737	15.6093	15.4553	14.9669	15.2791	15.318	15.2499	14.9532	15.4896	15.0835	15.2489	14.9135	15.8925	15.6288	16.0399	13.4251	13.5221	13.4704	14.8201	15.1341	14.603	73	0.336226	0.490562	-0.148937	-0.814486	0.291056	0.604881	-0.106038	-0.719521	2.1253	0.00304762	-0.771759	-4.99937	4.04626	0.00275556	1.60944	15.9693
12	12	12	12	12	12	12	12	12	12	12	12	12	12	12	12	12	12	12	12	12	12	12	12	12	12	12	12	12	12	12	12	12	74	NaN	1	0	NaN	NaN	1	0	NaN	NaN	1	0	NaN	NaN	1	0	NaN
12	13.7597	12	12	12	12	12	12	12	14.2464	12	12	14.0407	13.2329	12	12	12	12	14.3501	12	12	12	13.6006	12	14.4455	12	12	14.2705	13.7681	13.0165	12	12	12	75	0.0941414	0.861625	-0.249833	-0.263592	0.427243	0.388058	0.533537	1	0.104091	0.88207	-0.281641	-0.289083	0.82597	0.0929515	-1.1515	-1.78227
17.9992	17.1524	12	16.1323	16.3496	14.4475	17.5004	16.7264	12	17.0548	16.3007	12	17.7088	16.0709	15.9223	16.9478	15.6393	12	19.338	18.0048	17.5225	17.6531	16.6738	12	16.8234	15.5993	12	16.4835	15.8268	12	16.1551	12	12	76	0.711679	0.154239	-2.84611	-1.558	0.0902537	0.895544	0.579984	0.253531	0.100546	0.882333	0.634764	0.280043	0.108678	0.857855	0.672194	0.300715
12	12	12	12	12	12	12	12	12	12	12	12	12	12	12	12	12	12	12	12	12	12	12	12	12	12	12	12	12	12.9485	12	12	12	77	NaN	1	0	NaN	NaN	1	0	NaN	NaN	1	0	NaN	0.427243	0.240395	-0.316153	-1
16.6763	16.5504	12	16.9294	12	12	16.8503	16.2121	12	12	12	12	16.8002	12	12	16.5367	12	15.8792	12	12	12	12	12	12	12	12	12	12	12	12	12	12	12	78	NaN	1	0	NaN	0.926141	0.10113	-2.80532	-1.98194	NaN	1	0	NaN	NaN	1	0	NaN
12	14.3291	14.6627	12	14.498	12	12	14.9851	15.1236	12	15.3729	12	12	13.5709	14.3859	16.7608	17.0078	17.2945	12	12	14.2923	12	13.4516	12	12	13.975	14.86	12	14.5868	12	12	15.7705	16.0217	79	0.112303	0.845654	-0.280241	-0.309856	3.06152	0.00928	-4.53716	-8.93429	0.506746	0.181989	-1.12779	-1.15784	0.141819	0.827679	-0.378395	-0.382702
12.8083	13.6656	12	12	12	12	12	12	13.0657	12	13.5513	12	12	12	14.5518	12	12	12.7458	12	12	12.8137	12	13.0166	13.9951	12	13.0571	13.8129	12	12	12	12	12	12	80	0.503195	0.228681	0.732665	1.15085	0.530243	0.249918	0.755305	1.20402	0.020178	0.975335	0.0472403	0.0605779	0.806072	0.0977033	1.0039	1.743
12	12	12	12	12	12	12	12	12	12	12	12	12	12	12	14.6519	14.7695	15.2673	12	12	12	12	12	12	16.4482	16.5121	16.7513	12	12	12	12	12	12	81	NaN	1	0	NaN	3.97911	0.00918919	-2.89627	-15.3558	6.00296	0	-4.57055	-49.5431	NaN	1	0	NaN
12	12	12	12	12	12	12	12	12	12	12	12	12	12	12	12	12	12	15.0092	12	12	12	12	12	12	12	12	12	12	12	12	12	12	82	0.427243	0.326286	-1.00307	-1	NaN	1	0	NaN	NaN	1	0	NaN	NaN	1	0	NaN
12	12	12	12	12	12	12	12	12	12	12	12	12	12	12	12	12	12	12	12	12	12	12	12	12	12	12	12	12	12	12	14.1511	12	83	NaN	1	0	NaN	NaN	1	0	NaN	NaN	1	0	NaN	NaN	1	0	NaN
12	12	12	12	12	12	12	12	12	12	12	12	12	12	12	12	12	12	12	12	12	12	12	12	12	12	12	12	12	12	12	12	12	84	NaN	1	0	NaN	NaN	1	0	NaN	NaN	1	0	NaN	NaN	1	0	NaN
12	12	12	12	12	12	12	12	12	12	12	12	12	12	12	12	12	12	12	12	12	12	12	12	12	12	12	12	12	12	12	12	12	85	NaN	1	0	NaN	NaN	1	0	NaN	NaN	1	0	NaN	NaN	1	0	NaN
12	12	12	12	12	12	12	12.9034	12	12	12	12	12	12	12	14.8355	14.7145	14.4809	12	14.1313	12.8965	13.4824	12	13.8813	13.1516	13.666	13.6113	12	12	12	15.1723	15.6938	15.6751	86	0.0454525	0.935069	0.111992	0.132978	1.25532	0.0431409	-1.55573	-2.67442	0.2344	0.722062	-0.355037	-0.596585	0.914783	0.0635789	1.12124	1.9591
12	12	12	12	12	12	12	12	12	13.872	13.1893	12	12	12	12	13.7504	13.9095	14.1648	14.2978	12	13.7062	14.9187	14.442	14.4288	15.1376	14.4344	14.6109	13.0364	12	13.1408	12	12	12	87	0.82664	0.12849	1.26179	1.78359	1.50461	0.032209	0.654914	3.25294	0.188812	0.78808	-0.131155	-0.493661	2.03047	0.00437795	1.87071	4.69797
12	12	12	12	12	12	12	12	12	12	12	12	12	12	12	12	12	12	12	12	12	12	12	12	12	12	12	12	12	12	12	12	12	88	NaN	1	0	NaN	NaN	1	0	NaN	NaN	1	0	NaN	NaN	1	0	NaN
12	12	13.0263	12	12	12	12	12.7853	12	12	12	12	12	12	12	12	12	12	12	12	12	12	12	12	12	12	12	12	12	12	12	12	12.5947	89	NaN	1	0	NaN	NaN	1	0	NaN	NaN	1	0	NaN	NaN	1	0	NaN
12	12	12	12	12	12	12	12	12	12	12	12	12	12	12	12	12	12	12	12	12	12	12	12	12	12	12	12	12	12	12	12	12	90	NaN	1	0	NaN	NaN	1	0	NaN	NaN	1	0	NaN	NaN	1	0	NaN
12	12	12	12	12	12	12	12	12	12	12	12	12	12	12	12	12	12	12	12	12	12	12	12	12	12	12	12	12	12	12	12	12	91	NaN	1	0	NaN	NaN	1	0	NaN	NaN	1	0	NaN	NaN	1	0	NaN
12	12	12	12	12	12	12	12	12	12	12	12	12	12	12	12	13.0904	12.9422	12	12	12	12	14.3623	13.5163	12	12	12	12	12	12	15.5143	14.8001	15.7294	92	0.870683	0.116673	1.29287	1.87094	0.328457	0.527726	0.615329	0.798314	0.870683	0.0875627	1.29287	1.87094	0.870683	0.0790249	1.29287	1.87094
12	12	12	16.2026	14.545	12	12	12	12	14.1673	12	12	14.1752	17.0343	12	12	14.7234	12	14.8749	12	15.3444	12	12	15.4369	12	12	12	12	12	12	15.1785	12	15.0807	93	0.235052	0.698093	-0.927487	-0.598029	0.0561871	0.921298	0.23782	0.162699	0.427243	0.27641	1.14564	1	0.427243	0.335175	1.14564	1
12	12	12	12	12	12	12	12	12	12	12	12	12	12	12	18.0266	17.7514	17.6112	12	12	12	14.8544	16.1808	16.4539	18.4697	18.8158	19.2718	12	12	12	12	12	12	94	2.82635	0.0057284	3.82969	7.75264	1.74311	0.022439	-1.96672	-3.8652	2.28405	0.00275862	-3.02273	-5.5374	2.82635	0.00229787	3.82969	7.75264
12	12	12	12	12	12	12	12	12	12	12	12	12	12	12	12	12	12	12	12	12	12	12	12	12	12	12	12	12	12	12	12	12	95	NaN	1	0	NaN	NaN	1	0	NaN	NaN	1	0	NaN	NaN	1	0	NaN
12	12	12	12	12	12	12	12	12	12	12	12	12	12	12	12	12	12	12	12	12	12	12	12	14.1734	12	12	12	12	12	12	12	12	96	NaN	1	0	NaN	NaN	1	0	NaN	0.427243	0.275766	-0.724455	-1	NaN	1	0	NaN
12	12	12	12	12	12	12	12	12	12	12	12	12	12	12	12	12	12	12	12	12	12	12	12	12	12	12	12	12	12	12	12	12	97	NaN	1	0	NaN	NaN	1	0	NaN	NaN	1	0	NaN	NaN	1	0	NaN
12	12	12	12	12	12	12	12	12	12	12	12	12	12	12	12	14.7494	13.6839	12	12	12	12	12	12	15.4452	15.6895	15.9327	12	12	12	12	12	12	98	NaN	1	0	NaN	0.858341	0.147765	-1.47776	-1.8464	4.90031	0	-3.68911	-26.216	NaN	1	0	NaN
17.0039	12	17.2716	16.886	16.5428	17.0844	17.0858	17.3429	17.2849	12	16.8245	16.3241	16.9323	16.9284	12	15.576	17.0312	12	16.6131	17.3089	17.2129	12	16.9791	17.0304	12	16.5261	15.989	16.403	16.5741	16.5746	16.7272	16.7081	17.0553	99	0.434958	0.283685	-1.70846	-1.01545	0.0731919	0.900781	0.467411	0.208664	0.0800587	0.894718	0.498142	0.226865	0.28534	0.570451	-1.18074	-0.70733
12	12	12	12	12	12	12	12	12	12	12	12	12	12	12	12	12	12	12	12	12	12	12	12	12	12	12	12	12	12	12	12	12	100	NaN	1	0	NaN	NaN	1	0	NaN	NaN	1	0	NaN	NaN	1	0	NaN
12	12	12	12	12	12	12	12	12	12	12	12	12	12	12	12	12	12	12	12	12	12	12	12	12	12	12	12	12	12	12	12	12	101	NaN	1	0	NaN	NaN	1	0	NaN	NaN	1	0	NaN	NaN	1	0	NaN
12	12	12	12	12	12	12	12	12	12	12	12	12	12	12	12	12	12	12	12	12	12	12	12	12	12	12	12	12	12	12	12	12	102	NaN	1	0	NaN	NaN	1	0	NaN	NaN	1	0	NaN	NaN	1	0	NaN
12	12	12	12	12	12	12	12	12	12	12	12	12	12	12	12	12	12	12	12	12	12	12	12	12	12	12	12	12	12	12	12	12	103	NaN	1	0	NaN	NaN	1	0	NaN	NaN	1	0	NaN	NaN	1	0	NaN
12	12	12	12	12	12	12	12	12	12	12	12	12	12	12	12	12	12	12	12	12	12	12	12	12	12	12	12	12	12	12	12	12	104	NaN	1	0	NaN	NaN	1	0	NaN	NaN	1	0	NaN	NaN	1	0	NaN
12	12	12	12	12	12	12	12	12	12	12	12	12	12	12.2499	17.7765	18.2325	18.2061	12	12	12	15.9886	16.3113	15.5617	19.1762	19.3723	19.2969	12	12	12	12	14.6856	14.9774	105	4.27212	0.0067027	3.95386	18.2138	2.89134	0.00828571	-2.11786	-8.06415	3.91904	0.00129167	-3.32796	-14.8263	4.27212	0.00326316	3.95386	18.2138
12	12	12	12	12	12	12	12	12	12	12	12	12	12	12	12	12	12	12	12	12	12	12	12	12	12	12	12	12	12	12	12	12	106	NaN	1	0	NaN	NaN	1	0	NaN	NaN	1	0	NaN	NaN	1	0	NaN
12	12	12	12	12	12	12	12	12	12	12	12	12	12	12	12	12	12	12	12	12	12	12	12	12	13.8682	13.6209	12	12	12	12	12	12	107	NaN	1	0	NaN	NaN	1	0	NaN	0.927708	0.0525333	-1.16305	-1.98509	NaN	1	0	NaN
25.2656	25.1299	25.0177	24.8123	24.7684	24.6731	25.2674	25.1914	25.2233	25.4549	25.383	25.2002	25.4599	25.5595	25.422	25.9183	25.8761	25.8257	24.9094	24.8227	24.6983	24.9061	24.7884	24.7289	25.3649	25.1253	25.0086	24.9408	25.0014	24.9219	25.9007	25.5617	25.633	108	0.00952116	0.980905	-0.00232506	-0.028918	4.27057	0.0070303	-1.06558	-18.1973	1.4248	0.0124898	-0.358453	-3.06157	1.20408	0.0160248	-0.146877	-2.56199
15.8597	13.7346	13.367	15.0766	14.0276	14.2589	15.2535	14.9379	14.8248	12	12	12	16.9505	16.2669	15.3937	18.7421	18.8068	18.5707	15.7222	12.9844	12	17.5334	17.3359	17.5908	19.8354	20.0173	19.7814	12	12	12	16.9656	16.8821	16.6534	109	1.60777	0.0195522	3.91785	3.50992	3.51131	0.0113077	-1.21979	-11.6714	4.65512	0	-2.39126	-22.747	6.62932	0	5.48674	71.0764
12	12	12	12	12	12	12	12	12	12	12	12	12	12	12	12	12	12	12	12	12	12	12	12	12	12	12	12	12	12	12	12	12	110	NaN	1	0	NaN	NaN	1	0	NaN	NaN	1	0	NaN	NaN	1	0	NaN
12	12	12	12	12	12	12	12	12	12	12	12	12	12	12	12	12	12	12	12	12	12	12	12	12	12	12	12	12	12	12	12	12	111	NaN	1	0	NaN	NaN	1	0	NaN	NaN	1	0	NaN	NaN	1	0	NaN
12	12	12	12	12	12	12	12	12	12	12	12	12	12	12	12	12	12	12	12	12	12	12	12	13.486	12	12	12	12	12	12	12	12	112	NaN	1	0	NaN	NaN	1	0	NaN	0.427243	0.279594	-0.495318	-1	NaN	1	0	NaN
12	12	12	12	12	12	12	12	12	12	12	12	12	12	12	12	12	12	12	12	12	12	12	12	13.0851	12	12	12	12	12	12	12	12	113	NaN	1	0	NaN	NaN	1	0	NaN	0.427243	0.278923	-0.361713	-1	NaN	1	0	NaN
12.8081	13.3748	12	12	13.1344	13.1439	12	12	12	12.6337	12	12	13.7201	13.7427	13.5185	12	12	12	16.0595	15.4472	15.8574	12	13.2822	12.7973	12	12.7545	12.8238	12	12	12	12	12	12	114	2.76288	0.00552381	-3.09486	-7.45893	0.862377	0.144217	0.693164	1.85442	0.134592	0.847659	0.167045	0.365113	0.862377	0.0810297	0.693164	1.85442
12	12	12	12	12	12	12	12	12	12	12	12	12	12	12	12	12	12	12	12	12	12	12	12	15.5688	15.9231	15.6141	12	12	12	12	12	12	115	NaN	1	0	NaN	NaN	1	0	NaN	5.31208	0	-3.702	-33.2586	NaN	1	0	NaN
12	12	12	12	12	12	12	12	12	12	12	12	12	12	12	12	12	12	12	12	12	12	12	12	12	12	12	12	12	12	12	12	12	116	NaN	1	0	NaN	NaN	1	0	NaN	NaN	1	0	NaN	NaN	1	0	NaN
12	12	12	12	12	12	12	12	12	12	12	12	16.0309	15.2379	15.7953	12	12	12	12	12	12	12	12	12	12	12	12	12	13.18	12	12	12	12	117	NaN	1	0	NaN	NaN	1	0	NaN	NaN	1	0	NaN	0.427243	0.237864	-0.393318	-1
17.8763	17.8837	17.8763	17.3491	17.6486	17.4725	17.631	17.7921	17.5084	18.1934	18.1727	18.0618	17.5227	17.7889	17.7277	19.0447	19.012	18.8975	18.6783	18.5513	18.2686	19.1037	18.9772	18.8998	19.2867	19.0323	18.7754	18.511	18.582	18.2665	17.7558	17.8062	17.4456	118	1.66711	0.0157231	0.494174	3.66305	0.0404842	0.931564	0.00884819	0.119024	0.0843834	0.896738	-0.0379073	-0.238228	2.06339	0.0044127	0.540395	4.80099
12	12	12	12	12	12	12	12	12	12	12	12	12	12	12	12	12	12	12	12	12	12	12	12	12	14.2115	14.9215	12	12	12	12	12	12	119	NaN	1	0	NaN	NaN	1	0	NaN	0.907733	0.0738411	-1.71101	-1.94496	NaN	1	0	NaN
12	12	12	12	12	12	12	12	12	12	12	12	12	12	12	16.5005	17.4563	12	12	12	12	17.2864	13.3695	13.2557	17.6054	14.9404	15.0423	12	12	12	12	12	12	120	0.930301	0.0773256	2.63717	1.99032	0.115694	0.873211	-0.681748	-0.318367	0.316185	0.513846	-1.22549	-0.77264	0.930301	0.0532967	2.63717	1.99032
12	12	12	12	12	12	12	12	12	12	12	12	12	12	12	14.5415	15.695	15.0944	12	12	12	14.5364	15.3672	15.3066	16.9417	16.9899	17.0682	12	12	12	13.0258	12	13.2405	121	3.48349	0.0060339	3.07007	11.4815	0.0317547	0.946914	-0.0402282	-0.0941852	2.69363	0.00169863	-1.92988	-7.14976	3.48349	0.00317647	3.07007	11.4815
12	12	12	12	12	12	13.8745	13.4696	14.659	12	12	12	13.1604	13.6338	12	15.4613	15.4624	15.3716	12	12	12	15.3224	15.234	15.6016	17.2284	17.3478	17.4791	12	13.2454	13.5179	12	14.7726	12	122	5.16603	0	3.38599	30.5684	0.148438	0.832312	-0.0457614	-0.398677	3.92245	0.00130526	-1.96581	-14.8559	2.16606	0.00265574	2.4649	5.1334
12	12	12	12	12	12	12	12	12.518	12	12	12	12	12	12	14.4734	15.3711	15.5104	12	12	12	13.1033	13.1563	13.4043	15.6876	16.8461	16.8921	12	12	12	12	12	12.8875	123	3.71552	0.00486275	1.22129	13.1608	2.30547	0.0123168	-1.897	-5.61339	2.88594	0.00181022	-3.254	-8.03781	3.71552	0.00378947	1.22129	13.1608
12	12	12	12	12	12	12	12	12	12	12	12	12	12	12	12	12	12	12	12	12	12	12	12	19.0238	15.3315	13.3529	12	12	12	12	12	12	124	NaN	1	0	NaN	NaN	1	0	NaN	1.10434	0.0261141	-3.90272	-2.34851	NaN	1	0	NaN
12	12	12	12	12	12	12	12	12	12	12	12	12	12	12	12	12	12	12	12	12	12	12	12	12	12	13.4922	12	12	12	12	12	12	125	NaN	1	0	NaN	NaN	1	0	NaN	0.427243	0.338053	-0.49741	-1	NaN	1	0	NaN
12	12	12	12	12	12	12	12	12	12	12	12	12	12	12	16.0817	15.7225	15.8383	12	12	12	12	13.066	12	17.1402	17.0472	16.8039	12	12	12	12	12	12	126	0.427243	0.374217	0.35533	1	3.1657	0.0102353	-3.52552	-9.50875	3.63759	0.00114815	-4.64175	-12.5722	0.427243	0.3376	0.35533	1
12	12	12	12	12	12	12	12	12	12	12	12	16.2947	16.4992	16.2208	12	12	12	12	12	12	12	12	12	12	12	12	13.1915	14.0193	13.9457	12	12	12	127	NaN	1	0	NaN	NaN	1	0	NaN	NaN	1	0	NaN	2.53856	0.00203774	-1.71885	-6.49782
12.852	12	12	12	12	12	12	12	12	12	12	12	12	12	12	12	12	12	12	12	12	12	12	13.0447	12	12	12	12	12	12	12	12	12	128	0.427243	0.385348	0.348245	1	0.427243	0.407785	0.348245	1	0.427243	0.36994	0.348245	1	0.427243	0.359114	0.348245	1
12	12	12	12	12	12	12	12	12	12	12	12	12	12	12	12	12	12	12	12	12	12	12	12	16.0107	15.6842	15.7857	12	12	12	12	12	12	129	NaN	1	0	NaN	NaN	1	0	NaN	5.61698	0	-3.82686	-39.6574	NaN	1	0	NaN
12	16.2944	12	12	12	12	12	12	12	12	12	12	12	12	12	19.4026	19.3448	19.4027	12	12	12	18.3884	17.1108	18.3994	20.5985	20.6297	20.5003	12	12	12	17.1655	17.1637	17.2319	130	3.81486	0.00551111	5.9662	13.9499	1.52796	0.0291515	-1.41715	-3.31013	2.43127	0.00290909	-2.60996	-6.07725	3.81486	0.00415385	5.9662	13.9499
12	12	12	12	12	12	12	12	12	12	12	12	12	12	12	13.3531	13.924	13.2926	12	12	12	12	12	12	16.8338	16.0071	16.1817	12	12	12	12	12	12	131	NaN	1	0	NaN	2.78791	0.00924138	-1.52324	-7.57354	4.17917	0.00161039	-4.34086	-17.255	NaN	1	0	NaN
12	12	12	12	14.9426	14.6222	13.48	14.6292	15.8702	12	15.1841	12	15.1576	15.8215	13.6367	17.5345	18.1229	17.8438	16.8827	17.6842	16.5297	15.9564	17.0407	16.9769	18.702	19.1078	19.0757	12	12	12.0001	12.3766	15.4871	16.5998	132	0.311967	0.52302	-0.374225	-0.763777	1.40413	0.0356364	-1.17575	-3.01301	2.45006	0.00296296	-2.30385	-6.14921	3.72827	0.00385714	4.65795	13.2597
12	12	12	12	12	12	12	12	12	12	12	12	12	12	12	12	12	12	12	12	12	12	12	12	17.1093	17.0237	17.1042	12	12	12	12	12	12	133	NaN	1	0	NaN	NaN	1	0	NaN	8.27276	0	-5.07907	-183.108	NaN	1	0	NaN
19.6469	20.0517	19.8308	19.4178	21.0513	21.2263	20.0527	20.7604	20.466	21.8958	19.8306	20.8001	20.9724	20.7182	20.2365	20.5315	19.5195	19.3354	21.3158	21.3394	21.1662	19.8932	19.9302	19.8315	19.7099	19.7065	19.4951	19.1455	18.939	18.7605	19.0046	20.7611	18.7602	134	4.64544	0.003875	-1.38883	-22.6197	0.0850573	0.893321	0.0894998	0.239991	1.49609	0.00909544	0.247784	3.23221	2.90901	0.00234783	0.9366	8.15072
12	12	12	12	12	12	12	12	12	12	12	12	12	12	12	17.5681	17.301	17.5905	12	12	12	16.459	15.8656	16.027	19.2976	19.1378	18.9702	12	12	12	12	14.3522	13.7166	135	4.69215	0.00413333	4.11719	23.2402	2.62246	0.00989011	-1.36937	-6.84382	3.94244	0.00139326	-3.018	-15.0304	4.69215	0.00413333	4.11719	23.2402
12	12	12	12	12	12	12	12	12	12	12	12	12	12	12	14.5043	14.6629	15.1338	12	12	12	12	12	12	16.1661	15.8665	15.3094	12	12	12	12	12	12	136	NaN	1	0	NaN	3.89725	0.0085	-2.767	-14.6387	3.946	0.00140909	-3.78066	-15.0617	NaN	1	0	NaN
19.8763	19.8166	19.7834	19.4977	19.7405	19.4981	20.1957	19.9755	19.8951	20.8051	20.839	20.6587	20.8136	20.7395	20.5887	20.5611	20.6409	20.5816	20.2117	20.1046	19.9432	21.0668	21.0774	20.9924	21.7886	21.774	21.6099	20.5324	20.4394	20.5027	19.8813	19.8402	19.9275	137	3.50496	0.00613793	0.959044	11.6278	3.63757	0.00946939	0.450973	12.572	3.37007	0.00211966	-0.678631	-10.7369	3.87719	0.00423529	0.554029	14.468
12	12	12	12	12	12	12	12	12	12	12	12	12	12	12	16.6698	17.004	16.4066	12	12	12	12	12	15.3844	17.6023	17.5935	16.9522	12	12	12	12	12	12	138	0.427243	0.372896	1.12815	1	1.45108	0.0338978	-3.56534	-3.12389	1.68288	0.00824779	-4.25454	-3.70443	0.427243	0.336351	1.12815	1
12	12	12	12	12	12	12	12	12	12	12	12	12	12	12	12	12	12	12	12	12	12	12	12	12.7359	12.8807	12	12	12	12	12	12	12	139	NaN	1	0	NaN	NaN	1	0	NaN	0.92337	0.0601507	-0.538856	-1.97636	NaN	1	0	NaN
12	12	12	12	12	12	12	12	12	12	12	12	12	12	12.7093	12	12	12	12	12	12	13.4247	12	13.6421	15.9792	15.9805	15.0755	12	12	12	12	12	12	140	0.92771	0.0804114	1.02225	1.9851	0.92771	0.0976133	1.02225	1.9851	1.94942	0.0039602	-2.65615	-4.45133	0.92771	0.0566957	1.02225	1.9851
12	12	12	12	12	12	12	12	12	12	12	12	12	12	12	18.4069	18.2564	17.9987	12	12	12	17.1867	16.0875	16.0741	20.0646	19.7254	19.5764	12	12	12	14.0981	14.2117	12	141	3.56828	0.00635714	4.44945	12.0699	1.98938	0.0220901	-1.77119	-4.57171	2.96567	0.00185075	-3.33936	-8.43424	3.56828	0.00342857	4.44945	12.0699
13.0418	12.2983	12	12	12	12	12	12	14.5767	12	12	12	13.1799	12	13.1527	12	12	12.5093	14.9258	14.9237	13.1902	13.6672	12	14.12	14.8145	12	13.8781	12	12	12	12	12	12	142	0.554768	0.20067	-1.08417	-1.25206	0.753219	0.166367	1.09265	1.6392	0.103551	0.881189	-0.301789	-0.28771	0.914458	0.0651309	1.26241	1.95845
12	12	12	12	12	12	12	12	12	12	12	12	12	12	12	12	12	12	12	12	12	12	12	12	12	12	12	12	12	12	12	12	12	143	NaN	1	0	NaN	NaN	1	0	NaN	NaN	1	0	NaN	NaN	1	0	NaN
12	12	12	12	12	12	12	12	12	12	12	12	12	12	12	12	12	12	12	12	12	12	12	12	12	12	12	12	12	12	12	12	12	144	NaN	1	0	NaN	NaN	1	0	NaN	NaN	1	0	NaN	NaN	1	0	NaN
12	12	12	12	12	12	12	12	12	12	12	12	12	12	12	12	12	12	12	12	12	12	12	12	13.9524	14.3584	14.1346	12	12	12	12	12	12	145	NaN	1	0	NaN	NaN	1	0	NaN	4.28017	0.00182353	-2.14845	-18.2992	NaN	1	0	NaN
13.4832	12	12	12	12	12	13.8892	12	13.2649	12	12	12	12.2101	12.29	12	19.4495	19.251	19.4273	12	12	12	18.2639	18.2797	18.0832	21.0305	20.9755	20.9566	12	12	12	15.4206	15.5181	15.6601	146	7.19618	0	6.20894	98.5163	3.70975	0.0105455	-1.16695	-13.1164	5.69963	0	-2.77859	-41.5937	7.19618	0	6.20894	98.5163
12	12	12	12	12	12	12	12	12	12	12	12	12	12	12	12	12	12	12	12	12	12	12	12	12	12	12	12	12	12	12	12	12	147	NaN	1	0	NaN	NaN	1	0	NaN	NaN	1	0	NaN	NaN	1	0	NaN
17.3942	17.7912	17.8373	17.3171	17.3662	17.3844	17.3347	17.6117	17.1729	15.8812	15.9725	15.5943	17.9392	17.7485	17.7476	17.1842	17.484	17.3034	19.3471	19.5187	19.3767	16.3253	16.3668	16.2631	18.5635	18.3943	18.1696	15.9251	14.856	15.8221	16.855	16.8532	17.0278	148	6.04659	0	-3.09573	-50.8048	3.39602	0.0106909	-1.00545	-10.9031	4.19719	0.00165333	-2.0574	-17.4369	1.07817	0.0193171	0.784024	2.29358
12	12	12	12	12	12	12	12	12	12	12	12	12	12	12	12	12	14.0642	12	12	12	12	14.5147	12	15.4435	15.4832	15.3979	12	12	12	12	12	12	149	0.427243	0.326709	0.838238	1	0.0474276	0.925487	0.150187	0.13849	1.44285	0.0125926	-2.60327	-3.1043	0.427243	0.283095	0.838238	1
12	12	12	12	12	12	12	12	12	12	12	12	12	12	12	13.527	13.4244	12	12	12	12	12	12	12	15.84	14.5956	14.7847	12	12	12	12	12	12	150	NaN	1	0	NaN	0.933314	0.08784	-0.983806	-1.99639	2.8655	0.00178417	-3.07344	-7.93894	NaN	1	0	NaN
12	12	12	12	12	12	12	12	12	12	12	12	12	12	12	12	12	12	12	12	12	12	12	12	12	12	12	12	12	12	12	12	12	151	NaN	1	0	NaN	NaN	1	0	NaN	NaN	1	0	NaN	NaN	1	0	NaN
12	12	12	15.7717	14.2722	12	12	12	12	12	12	12	12	12	12	15.6153	15.9651	15.6276	12	12	12	14.9284	14.9979	15.2856	18.5536	18.6667	18.1628	12	12	12	13.9368	12	12	152	5.01955	0	3.07065	28.0873	1.8638	0.0231933	-0.665377	-4.20112	4.2571	0.00177143	-3.39037	-18.0554	5.01955	0.00459259	3.07065	28.0873
12	12	12	12	12	12	12	13.4276	13.8775	12	12	12	12	15.7733	13.3329	15.3382	14.9372	14.4969	15.2905	15.4088	12	12	12	12.8772	16.1375	16.5679	16.4784	12	12	12	12	12	12.1988	153	0.774379	0.139829	-1.94068	-1.68068	2.64105	0.0102273	-2.63172	-6.9226	3.66828	0.00116981	-4.10219	-12.8009	0.427243	0.238672	0.292403	1
12	12	12	12	12	12	12	12	12	12	12	12	17.7824	12	12	12	14.1018	17.9246	12	12	12	17.9673	18.093	12	18.3247	18.4118	18.6036	12	12	12	12	12	12	154	0.934944	0.0664819	4.0201	1.99967	0.194377	0.787241	1.34462	0.50645	0.531255	0.174438	-2.42657	-1.20601	0.934944	0.0378246	4.0201	1.99967
12	13.0087	12.9061	12	12	12	15.7221	16.0041	15.9239	12	12	12	13.9391	12	13.6488	15.6915	16.3686	16.2729	16.6444	17.046	16.2217	15.8244	15.9635	15.4892	17.7935	17.7774	17.6997	12	12	12	16.2869	16.8036	16.7721	155	1.47305	0.0216738	-0.878338	-3.17651	0.622903	0.215322	-0.351967	-1.38501	3.80886	0.00124	-1.99786	-13.901	4.93217	0.00427586	3.75903	26.7035
12	12	12	12	12	12	12	12	12	12	12	12	12	12	12	12	12	12	12	12	12	12	12	12	12	12	12	12	12	12	12	12	12	156	NaN	1	0	NaN	NaN	1	0	NaN	NaN	1	0	NaN	NaN	1	0	NaN
16.8512	17.0056	17.1984	12	15.1472	14.3149	14.8784	12	12	15.809	16.0449	15.5133	16.3392	17.7827	16.8307	15.711	16.3487	16.2104	18.9815	19.2538	19.0169	15.9336	16.6153	16.1446	14.7115	15.5489	14.0899	12	14.773	14.896	12	15.8072	16.2378	157	3.69924	0.00476923	-2.85292	-13.0358	0.193745	0.787962	0.141125	0.505002	1.43757	0.012541	1.44778	3.09176	1.13907	0.0187901	2.3415	2.42208
20.1272	20.3185	20.2779	19.6696	20.358	20.4936	20.3331	20.1769	20.4547	20.2624	20.1545	20.0676	20.7313	21.0458	20.6916	19.8051	20.0808	20.2983	21.6082	21.5389	21.6313	20.3141	20.2946	20.2045	20.0682	20.2258	20.2556	20.019	19.9583	19.734	19.9029	19.7886	19.9923	158	5.14758	0	-1.32175	-30.2443	0.645941	0.208172	0.20967	1.42988	0.583207	0.153954	0.0878995	1.30763	1.77375	0.00608451	0.367291	3.9487
12	12	12	12	12	12	12	12	12	12	12	12	12	12	12	14.3177	13.8755	14.222	12	12	12	12	12	12	15.0855	15.4105	14.8559	12	12	12	12	12	12	159	NaN	1	0	NaN	4.04084	0.00944444	-2.13837	-15.9189	4.37863	0.0019375	-3.11732	-19.3766	NaN	1	0	NaN
19.7328	20.0958	19.973	19.6527	19.9742	20.0421	20.32	20.3972	20.2566	20.5909	20.6781	20.5439	20.4962	20.7609	20.5008	20.7667	20.884	20.8602	20.0114	20.1486	20.0509	20.9456	21.0843	21.0404	21.5409	21.6711	21.5434	20.3497	20.5071	20.3758	20.3352	20.4868	20.5767	160	4.10233	0.00604878	0.953138	16.4999	1.57565	0.0268702	0.186449	3.42868	3.15803	0.0019375	-0.561729	-9.46527	3.18689	0.0027	0.612547	9.62966
13.1096	13.3115	12.8169	12	12	12	13.058	12.9591	12	13.6674	14.0125	12	14.5894	14.608	14.1057	14.8492	15.5325	14.9836	13.5811	13.7771	12	16.0839	16.3331	16.0715	15.2509	14.972	12	12.8948	13.5356	12	15.0071	15.8506	15.2686	161	2.22998	0.00898039	3.04347	5.34921	2.00272	0.0200364	1.04106	4.61243	0.935606	0.0387011	2.08855	2.00101	2.7487	0.00218182	3.35271	7.39469
12	12	12	12	12	12	12	12	12	12	12	12	12	12	12	12	12	12	12	12	12	12	12	12	12	12	12	12	12	12	12	12	12	162	NaN	1	0	NaN	NaN	1	0	NaN	NaN	1	0	NaN	NaN	1	0	NaN
13.4276	12.936	14.0384	12	12	12	14.3244	13.8213	15.5914	12	15.2161	13.1953	13.8238	14.0824	15.165	14.103	15.0326	14.7477	12	13.5744	14.5362	12	12	12	12	14.8891	14.5879	12	12	12.8702	12	14.3033	14.5098	163	0.861937	0.122848	-1.3702	-1.85354	3.17413	0.0103881	-2.6278	-9.55666	0.930634	0.0497021	-1.82567	-1.99099	0.427243	0.36003	-0.29007	-1
12	12	12	12	12	12	12	12	12	12	12	12	12	12	12	14.8673	13.8113	12	12	12	12	12	12	12	15.5223	15.8557	15.7273	12	12	12	12	12	12	164	NaN	1	0	NaN	0.866544	0.142931	-1.55953	-1.8627	5.5486	0	-3.70176	-38.1233	NaN	1	0	NaN
12	12	12	12	12	12	12	12	16.9817	12	12	12	12	12	12	12	12	12	15.4754	19.8789	15.4541	12	12	12	12	12	12.9914	16.3702	12	12	12	17.6634	12	165	1.54602	0.0206131	-4.93616	-3.35475	NaN	1	0	NaN	0.427243	0.279841	-0.330478	-1	0.427243	0.282016	-1.45675	-1
12	12	12	12	12	12	12	12	12	12	12	12	12	12	12	14.6394	15.4602	15.1489	12	12	12	14.0731	14.2842	14.6655	16.19	16.1618	16.4799	12	12	12	12	12	13.043	166	3.75952	0.0052766	2.34094	13.5048	1.18062	0.0472611	-0.741897	-2.51116	3.18781	0.00196825	-1.93628	-9.63493	3.75952	0.004	2.34094	13.5048
12	12	12	12	12	12	12	12	12	12	12	12	12	12	12	12	12	12	12	12	12	12	12	12	12	12	12	12	12	12	12	12	12	167	NaN	1	0	NaN	NaN	1	0	NaN	NaN	1	0	NaN	NaN	1	0	NaN
14.8358	12	12	12	12	12	12	12	12	12.4341	12	12	13.0896	12	12	19.8137	19.588	19.6347	12	12	12	18.5331	18.392	18.2198	20.6438	20.599	20.5071	12	12	12	15.737	15.6296	16.19	168	6.61376	0	6.38167	70.4422	3.47193	0.0110943	-1.29714	-11.4034	4.61389	0	-2.2016	-22.2101	6.61376	0	6.38167	70.4422
22.0879	22.2372	22.1265	21.9758	22.0839	21.9987	21.8031	21.8645	21.8908	22.2499	22.3174	22.2093	22.2043	22.3213	22.2038	22.338	22.4098	22.42	22.1814	22.3022	22.2025	22.3683	22.4812	22.4094	22.3237	22.3821	22.3345	22.0176	22.2126	22.1311	22.0209	22.136	22.1076	169	1.73258	0.0153386	0.190913	3.83677	0.293685	0.599782	0.030379	0.725115	0.904952	0.0737822	0.0728461	1.93939	1.98844	0.00427692	0.299185	4.56884
22.789	22.7242	22.6116	22.5371	22.5116	22.5517	22.6079	22.5773	22.5697	23.0606	23.0164	22.8873	22.9351	23.0744	22.9073	23.122	23.0018	22.9094	22.8025	22.7415	22.5844	23.324	23.2977	23.1572	23.1382	23.2028	23.0456	23.1232	23.1852	22.9997	23.1617	23.0465	22.9721	170	2.56912	0.00515556	0.55014	6.62205	1.43668	0.034695	0.248531	3.08965	0.88281	0.0792078	0.130773	1.89511	0.978135	0.0268434	0.156958	2.0872
12	12	12	12	12	12	12	12	12	12	12	12	12	12	12	12	12	12	12	12	12	12	12	12	12	12	12	12	12	12	12	12	12	171	NaN	1	0	NaN	NaN	1	0	NaN	NaN	1	0	NaN	NaN	1	0	NaN
12	12	12	12	12	12	12	12	12	12	12	12	12	14.6313	12	12	12	12	15.1539	15.5526	15.9508	12	12.7304	12	12	12	12	12	12	12	12	12	12	172	3.22968	0.00574194	-3.30896	-9.87832	0.427243	0.405177	0.243469	1	0.427243	0.370756	0.243469	1	0.427243	0.35664	0.243469	1
12	12	12	12	12	12	12	12	12	12	12	12	12	12	12	13.2411	12	12	12	12	12	12	12	12	14.9019	14.3518	15.3559	12	12	12	12	12	12	173	NaN	1	0	NaN	0.427243	0.392072	-0.413711	-1	3.23085	0.002	-2.86987	-9.88517	NaN	1	0	NaN
18.264	18.3248	18.4024	16.7739	17.2761	16.9584	17.9618	17.9961	17.6149	17.8735	17.9655	17.6115	17.9586	17.8919	17.6295	18.3929	18.5835	18.3873	17.0932	17.6509	17.1465	17.5408	18.0303	17.6787	18.0478	18.2899	17.9905	17.0593	16.8798	16.864	18.536	18.7525	18.5101	174	0.921044	0.0941421	0.453065	1.97169	1.93967	0.0242105	-0.704642	-4.42231	0.978277	0.0346914	-0.359451	-2.08749	2.16873	0.00267769	0.815584	5.14228
12	12	12	12	12	12	12	12	12	12	12	12	12	12	12	12	12	12	12	12	12	12	12	12	12	12	12	12	12	12	12	12	12	175	NaN	1	0	NaN	NaN	1	0	NaN	NaN	1	0	NaN	NaN	1	0	NaN
12	12	12	12	12	12	12	12	12	12	12	12	12	12	12	12	12	12	12	12	12	12	12	12	12	12	12	12	12	12	12	14.6165	12	176	NaN	1	0	NaN	NaN	1	0	NaN	NaN	1	0	NaN	NaN	1	0	NaN
12	12	12	12	12	12	12	12	12	12	12	12	12	12	12	12	12	12	12	12	12	12	12	12	12	12.7803	12	12	12	12	12	12	12	177	NaN	1	0	NaN	NaN	1	0	NaN	0.427243	0.370759	-0.260111	-1	NaN	1	0	NaN
19.5906	20.0985	19.9362	19.2815	19.9579	19.6573	19.6179	19.9841	18.9852	20.057	20.0903	20.1006	19.8149	19.9492	19.6853	20.4898	20.533	20.2061	20.269	20.1938	20.4269	20.7131	20.5821	20.2548	20.3656	20.4234	19.8772	20.358	20.6455	20.419	19.926	19.9409	19.5978	178	0.652318	0.172267	0.22012	1.4423	0.248433	0.699629	0.107019	0.627497	0.598036	0.149862	0.294614	1.33655	0.0936887	0.876855	0.0424983	0.262424
12	12	12	12	12	12	12	12	12	12	12	12	12	12	12	12	12	12	12	12	12	12	12	12	12	12	15.7594	12	12	12	12	12	12	179	NaN	1	0	NaN	NaN	1	0	NaN	0.427243	0.276726	-1.25312	-1	NaN	1	0	NaN
19.4169	19.3678	19.1651	12	12	12	12	12	12	12	12	12	12	12	12	18.4159	18.5577	18.3405	12	12	12	12	12	12	12	12	12	12	12	12	12	12	12	180	NaN	1	0	NaN	7.24147	0	-6.43803	-101.119	NaN	1	0	NaN	NaN	1	0	NaN
12	12	12	12	12	12	12	12	12	12	12	12	12	12	12	12	15.132	15.5428	12	12	12	12	12	13.9468	16.5101	16.7028	16.6545	12	12	12	12	12	12	181	0.427243	0.371643	0.648938	1	0.537645	0.246469	-1.57601	-1.21854	2.43695	0.00294479	-3.97354	-6.09893	0.427243	0.334625	0.648938	1
12	12	12	12	12	12	12	12	12	12	12	12	12	12	12	12	12	12	12	12	12	12	12	12	16.3865	16.304	16.3833	12	12	12	12	12	12	182	NaN	1	0	NaN	NaN	1	0	NaN	8.0559	0	-4.35791	-161.616	NaN	1	0	NaN
12	12	12	12	12	12	12	12	12	12	12	12	12	12	12	14.8822	14.6742	14.2796	12	12.8027	12	12	12	12	16.5903	16.9678	16.5117	12	12	12	12	12	12	183	0.427243	0.301731	-0.267579	-1	3.91378	0.00871795	-2.61202	-14.7809	5.31491	0	-4.68993	-33.3131	NaN	1	0	NaN
12	12	12	12	12	12	12	12	12	12	12	12	12	12	12	12	12	12	12	12	12	12	12	12	12	12	12	12	12	12	12	12	12	184	NaN	1	0	NaN	NaN	1	0	NaN	NaN	1	0	NaN	NaN	1	0	NaN
12	12	12	12	12	12	12	12	12	12	12	12	12	12	12	12	12	12	12	12	12	12	12	12	14.0185	13.7934	12	12	12	12	12	12	12	185	NaN	1	0	NaN	NaN	1	0	NaN	0.929958	0.0500212	-1.27062	-1.98962	NaN	1	0	NaN
19.5376	19.4526	19.3076	12	12	12	15.0525	12.6988	12	15.2948	12	12	15.3165	16.0994	12	18.7916	18.4716	18.8314	12	12	12	12	12	12	12	12	12	12	12	12	15.5886	14.57	13.9706	186	NaN	1	0	NaN	6.30079	0	-6.69819	-58.8202	NaN	1	0	NaN	NaN	1	0	NaN
12	12	12	12	12	12	12	12	12	12	12	12	12	12	12	12	12	12	12	12	12	12	12	12	17.354	17.2947	17.2634	12	12	12	12	12	12	187	NaN	1	0	NaN	NaN	1	0	NaN	8.42419	0	-5.30405	-199.787	NaN	1	0	NaN
15.7962	15.3351	14.1421	16.2942	14.753	15.2377	14.9135	14.2056	13.7298	12	14.82	12	15.4477	14.4073	14.7295	18.7142	18.1818	18.0663	14.8663	13.3105	13.2207	17.3667	17.3511	17.3093	19.7204	19.8464	19.6984	12	12	12	15.0684	14.7836	15.1686	188	2.57089	0.00521348	3.54318	6.62931	2.09009	0.0180571	-0.978439	-4.88578	5.9855	0	-2.41269	-49.0469	9.1972	0	5.34236	311.767
12	12	12	12	12	12	12	12	12	12	12	12	12	12	12	12	12	12	12	12	12	12	12	12	13.2359	12.7606	12	12	12	12	12	12	12	189	NaN	1	0	NaN	NaN	1	0	NaN	0.859633	0.0898734	-0.665507	-1.84897	NaN	1	0	NaN
12	12	12	12	12	12	12	12	12	12	12	12	12	12	12	12	12	12	12	12	12	12	12	12	12	12	12	12	12	12	12	12	12	190	NaN	1	0	NaN	NaN	1	0	NaN	NaN	1	0	NaN	NaN	1	0	NaN
12	12	12	12	12	12	12	12	12	12	12	12	12	12	12	13.0183	12	12	12	12	12	12	12	12	13.5933	12.9347	13.0243	12	12	12	12	12	12	191	NaN	1	0	NaN	0.427243	0.3424	-0.339441	-1	2.34118	0.00284024	-1.1841	-5.74201	NaN	1	0	NaN
12	12	12	13.6563	12	12	12	12	12	12	12	12	13.851	12	12	17.0601	17.2085	17.2515	13.7819	12	12	16.1572	16.3875	16.3442	18.8105	19.2144	18.8665	12	12	12	12.9436	12	14.3446	192	2.46057	0.00773913	3.70235	6.18973	3.18138	0.010875	-0.877051	-9.59811	4.29212	0.00185075	-2.66749	-18.4267	6.35872	0.00688889	4.29631	60.8167
12	12	12	12	12	12	12	12	12	12	12	12	12	12	12	12	12	12	12	12	12	12	12	12	14.9594	14.3361	13.5209	12	12	12	12	12	12	193	NaN	1	0	NaN	NaN	1	0	NaN	2.26063	0.00274286	-2.27212	-5.45523	NaN	1	0	NaN
12	12	12	12	12	12	12	12	12	12	12	12	12	12	12	12	12	12	12	12	12	12	12	12	12	12	12.9104	12	12	12	12	12	12	194	NaN	1	0	NaN	NaN	1	0	NaN	0.427243	0.289782	-0.30346	-1	NaN	1	0	NaN
12	12	12	12	12	12	12	12	12	12	12	12	12	12	12	12	12	12	12	12	12	12	12	12	12.4671	12.4907	13.0623	12	12	12	12	12	12	195	NaN	1	0	NaN	NaN	1	0	NaN	1.58824	0.00883761	-0.673337	-3.4604	NaN	1	0	NaN
15.3971	15.9505	15.9732	15.2048	15.582	15.4189	15.5032	15.8015	15.9407	15.8497	15.7113	15.6691	15.5623	16.4901	15.9947	15.495	15.754	16.0519	15.7155	16.1508	15.3932	15.1949	15.7675	15.6172	13.8214	14.6678	13.5691	15.3239	14.6438	15.0264	14.9444	15.1622	15.1081	196	0.335964	0.489201	-0.226674	-0.813941	0.438691	0.323336	-0.240477	-1.02292	1.80351	0.00603738	1.50705	4.03094	0.947385	0.0288144	0.52847	2.0248
12	12	12	12	12	12	12	12	12	12	12	12	12	12	12	12	12	12	12	12	12	12	12	12	14.2819	14.1888	12	12	12	12	12	12	12	197	NaN	1	0	NaN	NaN	1	0	NaN	0.934462	0.0418764	-1.49023	-1.9987	NaN	1	0	NaN
13.5909	12	12	12.6888	12	12	12.525	12.7786	14.14	12	12	12	15.433	16.2223	15.7103	16.0234	14.9858	15.0498	12	13.1018	12.5111	12	12	12	14.3898	13.4852	13.3191	12	12	12	13.5851	15.4784	12	198	0.778573	0.139048	-0.537643	-1.68891	3.24826	0.0117966	-3.35304	-9.98809	2.18721	0.00262295	-1.73138	-5.20404	NaN	1	0	NaN
12	12	12	12	12	12	12	12	12	12	12	12	12	12	12	12	12	12	12	12	12	12	12	12	12	12	12	12	12	12	12	12	12	199	NaN	1	0	NaN	NaN	1	0	NaN	NaN	1	0	NaN	NaN	1	0	NaN
12	12	12	12	12	12	12	12	12	12	12	12	12	12	12	12	12	12	12	12	12	12	12	12	12	12	12	12	12	12	12	12	12	200	NaN	1	0	NaN	NaN	1	0	NaN	NaN	1	0	NaN	NaN	1	0	NaN
12	12	12	12	12	12	12	12	12	12	12	12	12	12	12	12	12	12	12	12	12	12	12	12	12	12	12	12	12	12	12	12	12	201	NaN	1	0	NaN	NaN	1	0	NaN	NaN	1	0	NaN	NaN	1	0	NaN
13.0133	12	12	13.3433	12	12	12	12	13.2627	14.0121	12	13.8408	14.2581	13.9472	14.1533	12	12	12	12	13.5678	12	14.5577	13.9574	14.4379	14.5386	14.0164	14.4146	12	12	12	12	12	12	202	1.49968	0.0201714	1.79506	3.24094	3.64603	0.00966667	2.31767	12.6347	0.00745089	0.990935	-0.00548426	-0.0226824	3.64603	0.0036	2.31767	12.6347
12	12	12	12	12	12	12	12	12	12	12	12	12	12	12	14.7522	14.5907	14.1814	12	12	12	15.4462	12	14.7366	17.9544	17.9752	17.6512	12	12	12	12	14.5386	12	203	0.91603	0.098	2.06093	1.96161	0.157418	0.8183	-0.44717	-0.420161	1.64224	0.00861135	-3.79933	-3.59839	0.91603	0.0622011	2.06093	1.96161
14.5421	14.6676	13.5951	14.8996	12	12	16.2321	16.2567	17.0867	16.3796	15.8655	17.3241	17.8331	18.3217	17.9529	18.2987	18.5313	18.3352	16.395	15.8476	14.1743	12.8117	12	12	15.7031	14.3637	14.0712	12	13.8218	14.1532	16.266	17.2146	16.9956	204	1.94653	0.0108621	-3.20176	-4.44272	4.58548	0.004	-6.11787	-21.8473	1.89116	0.00440191	-2.44211	-4.27995	0.661653	0.124595	-1.05442	-1.46048
12	12	12	12	12	12	12	12	12	12	12	12	12	12	12	12	12	12	14.7051	15.2097	12	12	12	12	12	12	12	12	12	12	12	12	12	205	0.924442	0.0924641	-1.97162	-1.97852	NaN	1	0	NaN	NaN	1	0	NaN	NaN	1	0	NaN
12	12	12	12	12	12	12	12	12	12	12	12	12	12	12	12	12	12	12	12	12	12	12	12	12	12	12	12	12	12	12	12	12	206	NaN	1	0	NaN	NaN	1	0	NaN	NaN	1	0	NaN	NaN	1	0	NaN
20.2568	20.4293	20.3103	19.497	19.5289	19.5545	18.8931	18.9868	18.7808	19.445	19.5946	19.3009	20.5335	20.6916	20.4437	19.8818	19.79	19.8744	21.7822	21.9769	21.7482	20.096	20.2609	20.0626	19.6582	19.8016	19.7111	18.666	18.7287	18.7428	19.3384	19.4426	19.4608	207	4.25605	0.00652632	-1.69595	-18.0443	1.89139	0.0235897	0.291054	4.28063	2.30369	0.0027907	0.416162	5.60705	4.57645	0.003875	1.42731	21.7332
12	12	12	12	12	12	12	12	12	12	12	12	12	12	12	12	12	12	12	12	12	12	12	12	15.0429	15.7466	15.0867	12	12	12	12	12	12	208	NaN	1	0	NaN	NaN	1	0	NaN	3.87646	0.00126531	-3.29207	-14.4618	NaN	1	0	NaN
12	12	12	12	12	12	12	12	12	12	12	12	12	12	12	12	12	12	12	12	12	12	12	12	12	12	12	12	12	12	12	12	12	209	NaN	1	0	NaN	NaN	1	0	NaN	NaN	1	0	NaN	NaN	1	0	NaN
18.3157	15.9583	16.0716	14.987	15.0815	15.586	15.3789	16.3286	15.9959	16.0247	16.6637	16.5885	16.0047	16.4703	16.5862	15.782	18.3485	16.2051	14.9775	15.5743	15.888	12	15.9864	15.6706	15.9743	16.7036	16.5898	13.0176	13.2526	13.4727	16.0325	16.5732	16.6873	210	0.286459	0.585473	-0.927597	-0.709721	0.67076	0.194256	-2.22621	-1.47822	0.650828	0.140795	-1.87024	-1.4394	0.434448	0.224769	1.30472	1.01443
18.5681	18.8458	12	12	18.5216	14.6352	19.0259	18.5995	12	18.655	19.1681	19.2824	19.2043	17.7601	18.2813	19.0807	18.5334	18.3773	18.3366	18.6232	17.7517	18.9774	19.4553	18.6677	19.2262	18.9826	16.6176	19.3895	19.4146	19.4312	18.3938	18.92	18.1371	211	1.08875	0.0481772	0.796317	2.31574	0.518578	0.255918	0.369665	1.18112	0.367248	0.432984	0.758022	0.878471	0.758233	0.104722	-0.378267	-1.64902
14.6764	12	12	12	12	12	12	12	12	12	12	12	14.106	13.6209	13.3691	12	12	12	16.5367	15.7768	15.6128	12	12	12	14.1095	12	13.3229	12.5882	12	12	14.6687	12	12	212	3.81724	0.00563636	-3.97545	-13.9693	NaN	1	0	NaN	0.86464	0.0878854	-1.14414	-1.85892	0.427243	0.240397	-0.196051	-1
12	12	12	12	12	12	12	12	12	12	12	12	12	12	12	12	12	12	12	12	12	12	12	12	12	12	12	12	12	12	12	12	12	213	NaN	1	0	NaN	NaN	1	0	NaN	NaN	1	0	NaN	NaN	1	0	NaN
15.3555	16.3325	16.7009	14.8245	15.1936	15.8907	14.0335	15.4177	12	14.0289	15.5224	15.6699	15.8985	16.0274	16.5678	16.181	16.866	16.6198	17.0939	17.364	17.0437	15.3529	16.1298	16.3533	16.8223	17.0695	17.0603	12	13.5498	14.0094	16.4702	16.896	16.6213	214	1.7299	0.0152188	-1.22188	-3.82957	0.773767	0.162347	-0.610301	-1.67948	1.52804	0.00872574	-1.03871	-3.31032	1.81453	0.00474286	2.75893	4.06167
12	12	12	12	12	12	12	12	12	12	12	12	12	12	12	12	12	12	12	12	12	12	12	12	15.8635	16.1895	15.9715	12	12	12	12	12	12	215	NaN	1	0	NaN	NaN	1	0	NaN	5.70807	0	-4.00817	-41.7967	NaN	1	0	NaN
12	12	12	12	12	12	12	12	12	12	12	12	12	12	12	13.3464	13.091	13.2864	12	12.5443	12	13.5608	13.9614	13.6986	14.7343	15.2158	14.866	12	12	12	12	12	12	216	2.70759	0.00539535	1.55885	7.21117	1.62361	0.0242188	0.499	3.55042	2.52829	0.00235443	-1.19842	-6.45653	3.917	0.00440816	1.74029	14.8087
12.544	14.36	12	12	12	13.5307	14.1916	13.4175	14.2803	14.2784	15.7388	12	14.2627	16.4712	12	15.983	16.7398	14.8812	16.2726	16.4801	13.8964	17.1202	16.3243	16.6729	17.9423	17.5693	16.6583	13.4855	12	12	13.7654	12	12	217	0.601794	0.185572	1.15605	1.34388	0.644926	0.208205	0.837784	1.4279	0.700253	0.124548	-0.684206	-1.53571	2.81731	0.00227368	4.21063	7.71021
12	14.801	15.3257	12	13.2009	13.8212	13.7763	14.2209	15.3787	15.049	15.4462	15.754	15.7748	15.8241	16.0699	15.6851	16.1031	16.1226	15.49	15.9004	15.746	17.2802	17.6032	17.665	17.7807	18.2151	17.9901	14.1123	14.5366	14.4287	14.8896	15.567	15.4559	218	3.3604	0.00583607	1.804	10.6756	2.94131	0.0087	1.54584	8.31124	1.29722	0.0182381	-0.479149	-2.76789	4.26067	0.00317949	3.15694	18.0929
12	12	12	12	12	12	12	12	12	12	12	12	12	12	12	15.3099	15.7278	15.7016	12	12	12	12	12.277	13.2329	17.2779	17.463	17.1779	12	12	12	12	12	12	219	0.603709	0.184807	0.503304	1.34761	2.82489	0.00934884	-3.07646	-7.7458	3.6346	0.00113761	-4.80296	-12.5501	0.603709	0.136933	0.503304	1.34761
12	12	12	15.1405	15.6951	12	17.185	17.1567	17.3442	16.2919	16.691	16.4738	16.9084	17.2275	17.1988	17.4073	17.3792	17.4725	15.572	16.0713	15.8734	17.1271	17.1492	17.1536	18.4881	18.6474	18.2558	16.2225	16.4516	16.5106	12	15.725	16.2425	220	3.06816	0.00531343	1.30439	8.96996	3.1807	0.0107077	-0.276387	-9.59419	3.4985	0.00215652	-1.32049	-11.5836	2.97457	0.00245455	0.748402	8.47956
12	12	12	12	12	12	12	12	12	12	12	12	12	12	12	12	12	12	12	12	12	12	12	12	14.78	14.7264	15.4332	12	12	12	12	12	12	221	NaN	1	0	NaN	NaN	1	0	NaN	3.70987	0.00120388	-2.97987	-13.1173	NaN	1	0	NaN
12	12	12	12	12	12	12	12	12	12	12	12	12	12	12	12	13.7778	12	12	12	12	12	12	12	14.4574	14.3312	13.6762	12	12	12	12	12	12	222	NaN	1	0	NaN	0.427243	0.361776	-0.59259	-1	3.0551	0.00187879	-2.15492	-8.89997	NaN	1	0	NaN
12	12	12	12	12	12	12	12	12	12	12	12	12	12	12	12	12	12	12	12	12	12	12	12	12	12	12	12	12	12	12	12	12	223	NaN	1	0	NaN	NaN	1	0	NaN	NaN	1	0	NaN	NaN	1	0	NaN
12	12	12	12	12	12	12	12	12	12	12	12	12	12	12	12	12	12	12	12	12	12	12	12	12	12	12	12	12	12	12	12	12	224	NaN	1	0	NaN	NaN	1	0	NaN	NaN	1	0	NaN	NaN	1	0	NaN
12	12	12	12	12	12	12	12	12	12	12	12	12	12	12	12	12	12	12	12	12	12	12	12	15.0608	14.697	14.6869	12	12	12	12	12	12	225	NaN	1	0	NaN	NaN	1	0	NaN	4.66572	0	-2.81491	-22.8872	NaN	1	0	NaN
12	12	12	12	12	12	12	12	12	12	12	12	12	12	12	15.684	15.8791	15.6265	12	12	12	12	12	12	17.1016	17.0654	16.9985	12	12	12	12	12	12	226	NaN	1	0	NaN	5.977	0	-3.72986	-48.8072	8.11707	0	-5.0552	-167.41	NaN	1	0	NaN
17.0526	17.2191	17.0859	16.6851	16.5846	16.9356	17.0297	16.6519	16.6385	17.1714	16.6263	16.4651	17.0324	17.3191	16.7172	16.7884	16.608	16.2824	17.3936	16.911	16.7796	17.54	17.4086	17.4012	17.4178	17.1465	17.13	16.5907	16.0839	16.6822	17.5076	16.825	17.1277	227	1.03173	0.0500621	0.421884	2.19708	2.3441	0.0118351	0.890351	5.75259	0.988532	0.034	0.218491	2.1084	2.18931	0.00274576	0.997663	5.21108
14.3668	13.3692	12	12	12	12	12	12.2414	12	12	12	12	13.8428	15.1949	12	12.4629	12	12	17.3321	17.0938	16.8695	13.5188	12	12	12	12	12	12	12	12	14.0875	12	12.6549	228	3.03075	0.00508571	-4.59223	-8.77088	0.265649	0.676201	0.351947	0.664986	0.427243	0.337899	0.506259	1	0.427243	0.331278	0.506259	1
12	12	12	12	12	12	12	12	12	12	12	12	12	12	12	12	12	12	12	12	12	12	12	12	12	12	12	12	12	12	12	12	12	229	NaN	1	0	NaN	NaN	1	0	NaN	NaN	1	0	NaN	NaN	1	0	NaN
12	12	12	12	12	12	12	12	12	12	12	12	12	12	12	14.9878	15.3647	15.0423	12	12	12	12	12	12	16.6594	16.3239	16.741	12	12	12	12	12	12	230	NaN	1	0	NaN	4.92741	0.0045	-3.13161	-26.6301	5.44205	0	-4.57477	-35.85	NaN	1	0	NaN
12	12	12	12	12	12	12	12	12	12	12	12	12	12	12	14.5982	12	12.7841	12	12	12	12	12	12	15.8086	15.4735	15.1932	12	12	12	12	12	12	231	NaN	1	0	NaN	0.66411	0.197782	-1.12744	-1.46527	4.40095	0.002	-3.49176	-19.6293	NaN	1	0	NaN
12	12	12	12	12	12	12	12	12	12	12	12	12	12	12	17.9726	17.7241	17.9377	12	12	12	16.8354	16.7774	16.9826	19.2889	19.4419	19.2681	12	12	12	14.605	14.9188	12	232	6.82727	0	4.86513	79.66	3.29204	0.012	-1.013	-10.2514	5.1381	0	-2.46784	-30.0791	6.82727	0	4.86513	79.66
13.7939	14.2677	12	13.825	13.6749	12	14.6031	14.8849	14.7017	14.3977	14.1241	12	15.4377	15.557	15.4067	15.7086	15.9155	15.7709	16.892	16.7865	16.7407	12	14.478	14.4773	16.6308	16.6145	16.7133	12	12	12	14.4688	13.9905	14.4106	233	1.72416	0.0151008	-3.15465	-3.81414	1.21785	0.0448627	-2.14658	-2.59203	1.65497	0.00868722	-3.00114	-3.63139	0.935106	0.0332619	1.65175	2
12	12	12.4796	12	12	12	12	12	12	12	13.2128	12	12.8384	12	12	14.511	14.2131	13.7046	12	12	12	13.2511	12.9972	12.8414	15.3978	15.292	15.2274	12	12	12	12	12	12	234	3.00307	0.00494444	1.02991	8.6262	1.86905	0.0233898	-1.11298	-4.21617	4.21322	0.00169863	-2.27583	-17.6003	3.00307	0.00251163	1.02991	8.6262
14.6503	14.504	15.2005	13.5365	13.5129	13.1333	13.079	12	12	12	13.0782	12	15.229	14.8612	15.194	15.9341	16.13	16.3998	16.5323	16.6767	16.5811	19.363	19.352	19.0899	17.4744	17.52	17.712	13.4244	15.0267	14.0002	16.1371	16.4288	16.7183	235	4.95373	0	2.67159	27.0385	4.36646	0.003375	3.11366	19.2401	3.9108	0.00127835	1.69951	14.7551	3.36886	0.003	5.11788	10.7292
16.1554	16.0056	15.9248	15.5642	15.0478	15.6398	15.8283	15.2875	15.7744	15.6432	15.7783	15.4878	16.445	16.1717	15.0333	17.5839	17.4566	17.1876	15.8621	15.5011	14.5416	17.4465	17.2769	16.9408	18.5808	18.3615	17.9268	15.2594	15.4909	15.3833	17.3977	17.3626	17.3695	236	1.98511	0.0109565	1.91982	4.55872	0.424332	0.413155	-0.187929	-0.99416	1.93131	0.00394059	-1.06829	-4.39755	3.45827	0.00308571	1.84356	11.3118
12	12	12	12	12	12	12	12	12	12	12	12	12	12	12	13.9604	13.8695	13.3591	12	12	12	12	12	12	16.023	16.1672	16.3397	12	12	12	12	12	12	237	NaN	1	0	NaN	3.11819	0.00994286	-1.72964	-9.24266	5.85972	0	-4.17664	-45.6164	NaN	1	0	NaN
12	12	12	12	13.1341	12.8046	13.2049	12	12	12	12	12	14.0477	13.6149	12	16.8244	16.7593	16.6219	12.8963	12	12	15.8974	15.4523	15.1871	18.5117	18.0817	17.816	12	12	12	14.6878	14.461	14.4089	238	3.04339	0.00515942	3.2135	8.83768	2.32138	0.01244	-1.2229	-5.67041	3.0835	0.00189313	-2.62419	-9.05277	4.14836	0.0031	3.51228	16.9482
12	12	12	12	12	12	12	12	12	12	12	12	12	12	12	12	12	12	12	12	12	12	12	12	12	13.7534	12	12	12	12	12	12	12	239	NaN	1	0	NaN	NaN	1	0	NaN	0.427243	0.338906	-0.584475	-1	NaN	1	0	NaN
12	12	12	12	12	12	12	12	12	12	12	12	12	12	12	12	12	12	12	12	12	12	12	12	12	12	12	12	12	12	12	12	12	240	NaN	1	0	NaN	NaN	1	0	NaN	NaN	1	0	NaN	NaN	1	0	NaN
12	12	12	12	12	12	12	12	12	12	12	12	12	12	12	12	12	12	12	12	12	12	12	12	14.0593	12	12	12	12	12	12	12	12	241	NaN	1	0	NaN	NaN	1	0	NaN	0.427243	0.287046	-0.686448	-1	NaN	1	0	NaN
15.2836	12	12	12	13.341	12	13.477	12	12	15.3456	12	12	12	14.0077	14.1812	15.9473	15.6237	15.4532	14.1363	14.2276	12	16.2994	16.4372	16.4896	18.2053	17.8257	17.7744	12	12	12	12	13.4804	12	242	1.80918	0.0149355	2.95413	4.04675	2.03665	0.0205981	0.734018	4.71718	3.31059	0.00210169	-1.5264	-10.3649	6.78429	0	4.40875	77.7126
13.8205	13.6571	13.8563	12	12	12	14.1627	13.8835	14.0736	14.9281	14.4968	14.7088	14.2059	16.4679	14.5196	17.0362	16.8786	17.182	12	12	12	15.7923	14.5516	15.4298	18.4911	17.6691	17.2636	12	12	12	14.6385	13.6422	13.2853	243	3.04486	0.00523529	3.25793	8.84546	2.0268	0.0202202	-1.77433	-4.68657	2.10818	0.00303158	-2.55004	-4.94389	3.04486	0.00254118	3.25793	8.84546
12	12	12	12	12	12	12	12	12	12	12	12	12	12	12	12	12	12	12	12	12	12	12	12	12	12	12.5038	12	12	12	12	12	12	244	NaN	1	0	NaN	NaN	1	0	NaN	0.427243	0.285806	-0.167942	-1	NaN	1	0	NaN
15.4883	16.9071	16.4204	12	16.2855	16.0036	16.8807	16.6814	15.9889	16.4431	16.7645	16.3269	17.0127	16.6892	16.6422	17.3614	17.4273	17.3915	16.9574	17.4453	17.0589	17.8722	17.8554	17.8259	18.6623	18.1908	18.1174	16.4539	16.6537	16.4844	16.4077	16.6608	17.0754	245	2.02207	0.0104865	0.697304	4.67193	4.39839	0.00348387	0.457781	19.6001	1.2929	0.018166	-0.47236	-2.75819	4.49788	0.00375758	1.32051	20.7652
12	12	12	12	13.4147	12	12	12	12	12	12	12	12	12	12	12	12	12	12	12	12	12	12	12	14.9069	15.1938	15.514	12	12	12	12	12	12	246	NaN	1	0	NaN	NaN	1	0	NaN	4.27814	0.0017971	-3.20491	-18.2776	NaN	1	0	NaN
12	12	12	12	12	12	12	12	12	12	12	12	12	12	12	12	12	12	12	12	12	12	12	12	12	12	15.3544	12	12	12	12	12	12	247	NaN	1	0	NaN	NaN	1	0	NaN	0.427243	0.27833	-1.11814	-1	NaN	1	0	NaN
12	12	12	12	12	12	12	12	12	12	12	12	12	12	12	12	12	12	12	12	12	12	12	12	12	12	12	12	12	12	12	12	12	248	NaN	1	0	NaN	NaN	1	0	NaN	NaN	1	0	NaN	NaN	1	0	NaN
14.1366	12	13.0587	14.1221	13.2569	12.7951	14.1298	12	12	13.4017	12	12	14.5404	13.6658	12	17.0523	16.8234	16.2997	13.4553	12	12	16.1762	16.1195	15.3031	18.8913	18.5342	18.1618	13.1166	12	12	14.9771	14.704	14.1133	249	2.41762	0.00734021	3.38116	6.02543	1.12377	0.0498113	-0.858846	-2.38959	2.78594	0.00175887	-2.66285	-7.56445	2.76798	0.0022268	3.49408	7.48215
12	12	12	12	12	12	12	12	12	12	12	12	12	12	12	14.0277	14.9854	14.4732	12	12	12	12	12	12	12	16.3914	16.4873	12	12	12	12	12	12	250	NaN	1	0	NaN	3.07732	0.00953425	-2.49544	-9.01932	0.934932	0.041708	-2.95957	-1.99965	NaN	1	0	NaN
13.8006	15.1945	14.8869	12	14.7971	12.8119	14.1958	14.1404	15.2671	14.512	15.0109	16.9961	12	15.8229	15.0278	17.6919	16.138	16.1069	14.8735	15.8506	15.6008	16.8966	17.044	17.0142	17.3366	17.6689	17.3486	12	15.0831	13.9798	14.8601	17.3881	15.6067	251	2.18755	0.00872381	1.54334	5.20517	0.257009	0.686379	0.339367	0.64623	1.77829	0.00595392	-0.466398	-3.96118	1.6626	0.00665753	3.29731	3.65128
12	12	12	12	12	12	12	12	12	12	12	12	12	12	12	12	12	12	12	12	12	12	12	12	12	12	12	12	12	12	12	12	12	252	NaN	1	0	NaN	NaN	1	0	NaN	NaN	1	0	NaN	NaN	1	0	NaN
12	12	12	12	12	12	12	12	12	12	12	12	12	12	12	15.941	15.9208	16.2097	12	12	12	12	12	12.8661	16.3807	17.3784	16.9849	12	12	12	12	12	12	253	0.427243	0.375263	0.2887	1	3.60217	0.00928	-3.73513	-12.313	3.45677	0.00213793	-4.62596	-11.3018	0.427243	0.328338	0.2887	1
12	12	12	12	12	12	12	12	12	12	12	12	12	12	12	15.903	14.7482	15.653	12	12	12	12	12	12	16.6583	16.3876	16.3288	12	12	12	12	12	12	254	NaN	1	0	NaN	3.21493	0.0114098	-3.43472	-9.7919	5.79494	0	-4.45824	-43.9438	NaN	1	0	NaN
12	12	12	12	12	12	12	12	12	12	12	12	12	12	12	12	12	12	12	12	12	12	12	12	16.1867	12	12	12	12	12	12	12	12	255	NaN	1	0	NaN	NaN	1	0	NaN	0.427243	0.277857	-1.39556	-1	NaN	1	0	NaN
12	12	12	12	12	12	12	12	12	12	12	12	12	12	12	12	12	12	12	12	12	12	12	12	12	12	12	12	12	12	12	12	12	256	NaN	1	0	NaN	NaN	1	0	NaN	NaN	1	0	NaN	NaN	1	0	NaN
12	12	12	12	12	12	12	12	12	12	12	12	12	12	12	12	12	12	12	12	12	12	12	12	14.6618	14.1984	12.9826	12	12	12	12	12	12	257	NaN	1	0	NaN	NaN	1	0	NaN	1.75213	0.00642202	-1.9476	-3.88966	NaN	1	0	NaN
12	12	12	12	12	12	12	12	12	12	12	12	12	12	12	12	12	12	12	12	12	12	12	12	12	12	12	12	12	12	12	12	12	258	NaN	1	0	NaN	NaN	1	0	NaN	NaN	1	0	NaN	NaN	1	0	NaN
20.0882	20.2327	20.0177	19.9886	19.7787	19.7878	19.8632	19.9068	19.7004	20.0117	20.1144	19.9753	19.8215	19.7715	19.8114	19.6978	19.6459	19.5913	19.4285	19.6563	19.4342	19.6292	19.715	19.7	19.3415	19.4514	19.3843	18.8779	18.9903	18.8817	19.4879	19.4554	19.4284	259	1.034	0.050375	0.175079	2.20177	0.376681	0.464806	0.03641	0.897757	2.65008	0.00168707	0.288989	6.96117	4.13872	0.00302439	0.764751	16.8533
12	12	12	12	12	12	12	12	12	12	12	12	12	12	12	12	12	12	12	12	12	12	12	12	12	12	12	12	12	12	12	12	12	260	NaN	1	0	NaN	NaN	1	0	NaN	NaN	1	0	NaN	NaN	1	0	NaN
12	12	12	12	12	12	12	12	12	12	12	12	12	12	12	14.6973	14.0021	13.492	12	12	12	12.843	12	12	17.0049	16.268	16.6048	12	12	12	12	12	12	261	0.427243	0.301508	0.281	1	1.78395	0.0228099	-1.78279	-3.97675	3.60344	0.00109735	-4.34491	-12.3223	0.427243	0.239402	0.281	1
12	12	12	12	12	12	12	12	12	12	12	12	12	12	12	12	12	12	12	12	12	12	12	12	12	12	12	12	12	12	12	12	12	262	NaN	1	0	NaN	NaN	1	0	NaN	NaN	1	0	NaN	NaN	1	0	NaN
12	12	12	12	12	12	12	12	12	12	12	12	12	12	12	12	12	12	12	12	12	12	12	12	13.729	12	12	12	12	12	12	12	12	263	NaN	1	0	NaN	NaN	1	0	NaN	0.427243	0.277132	-0.576328	-1	NaN	1	0	NaN
12	12	12	12	12	12	12	12	12	12	12	12	12	12	12	13.1389	12	12.7572	12	12	12	12	12	12	13.4975	13.1478	13.2768	12	12	12	12	12	12	264	NaN	1	0	NaN	0.879498	0.139841	-0.632063	-1.8885	3.66895	0.00118095	-1.30736	-12.806	NaN	1	0	NaN
12	12	12	12	12	12	12	12	12	12	12	12	12	12	12	12	12.768	12	12	12	12	12	12	12	14.0961	13.7097	12	12	12	12	12	12	12	265	NaN	1	0	NaN	0.427243	0.40748	-0.255993	-1	0.920099	0.0639864	-1.2686	-1.96979	NaN	1	0	NaN
14.1499	14.8013	15.5526	14.5353	14.8732	15.3171	14.9172	14.3605	14.3593	14.8561	15.4838	15.2127	15.3323	15.8268	15.7487	16.7175	16.838	16.9042	14.9704	15.3071	14.7632	17.134	17.0346	16.9237	17.8417	17.6617	17.4305	15.6272	15.6396	14.8184	14.5872	15.4378	15.6606	266	3.54187	0.00624561	2.0172	11.8836	1.21265	0.0451688	0.210873	2.58067	1.99656	0.00295385	-0.613881	-4.59359	2.40958	0.00289286	1.66903	5.99507
12	12	12	12	12	12	12	12	12	12	12	12	12	12	12	12	12	12	12	12	12	12	12	12	12	12	12	12	12	12	12	12	12	267	NaN	1	0	NaN	NaN	1	0	NaN	NaN	1	0	NaN	NaN	1	0	NaN
12	12	12	12	12	12	12	12	12	12	12	12	12	12	12	14.1396	12	13.2818	12	12	12	12	12	12	12	12	12	12	12	12	12	12	12	268	NaN	1	0	NaN	0.852342	0.149728	-1.14048	-1.83449	NaN	1	0	NaN	NaN	1	0	NaN
12	12	12	12	12	12	12	12	12	12	12	12	12	12	12	12	12	12	12	12	12	17.4269	17.3333	17.3149	15.3971	14.5583	14.4841	12	12	12	12	12	12	269	7.97722	0	5.35838	154.458	7.97722	0	5.35838	154.458	3.00447	0.00186466	2.54522	8.6335	7.97722	0	5.35838	154.458
12	12	12	12	12	12	12	12	12	12	12	12	12	12	12	12	12	12	12	12	12	12	12	12	12	12	12	12	12	12	12	12	12	270	NaN	1	0	NaN	NaN	1	0	NaN	NaN	1	0	NaN	NaN	1	0	NaN
12	12	12	12	12	12	12	12	12	12	12	12	12	12	12	12	12	12	12	12	12	12	12	12	13.6854	12.8635	12.9041	12	12	12	12	12	12	271	NaN	1	0	NaN	NaN	1	0	NaN	1.89935	0.00446602	-1.15103	-4.30376	NaN	1	0	NaN
13.0627	12.3785	12	12.9281	12	12	13.3428	12	12	14.2078	12	13.084	14.0026	13.4147	12.8442	14.3957	12.699	13.3089	13.3392	12	12	14.4227	13.7535	13.44	15.446	15.3364	14.8698	13.391	12	12	13.442	12	12	272	1.25728	0.0372886	1.42566	2.67877	0.283479	0.626838	0.40418	0.70335	1.77931	0.00598148	-1.34538	-3.96398	1.21042	0.016125	1.40839	2.57581
12	12	12	12	12	12	12	12	12	12	12	12	12	12	12	12	12	12	12	12	12	12	12	12	12	12	12	12	12	12	12	12	12	273	NaN	1	0	NaN	NaN	1	0	NaN	NaN	1	0	NaN	NaN	1	0	NaN
16.2667	17.1956	16.9116	15.2957	16.0384	16.4405	16.5291	16.8556	16.0702	16.4295	16.7858	16.78	16.6484	17.4433	16.7431	17.3076	17.8898	17.6223	17.0399	17.6787	17.7371	16.5092	17.5234	16.9534	17.6919	18.2366	17.6268	15.7106	16.7815	15.7837	16.7927	17.2191	16.7387	274	0.593869	0.18713	-0.489917	-1.32843	0.838308	0.155096	-0.611218	-1.80667	1.14597	0.0241853	-0.856421	-2.43679	0.931672	0.0505698	0.903424	1.99308
12	12	12	12	12	12	12	12	12	12	12	12	12	12	12	12	12	12	12	12	12	12	12	12	13.3425	15.1001	15.5347	12	12	12	12	12	12	275	NaN	1	0	NaN	NaN	1	0	NaN	1.78073	0.0060093	-2.6591	-3.96789	NaN	1	0	NaN
12	12	12	12	12	12	12	12	12	12	12	12	13.5981	13.1082	14.3776	12	12	12	12	12	12	12	12	12	12	12	12	12	12	12	12	12	12	276	NaN	1	0	NaN	NaN	1	0	NaN	NaN	1	0	NaN	NaN	1	0	NaN
12	12	12	12	12	12	12	12	12	12	12	12	12	12	12	14.9571	12	14.5896	12	12	12	12	12	12	17.2644	17.0958	17.2959	12	12	12	12	12	12	277	NaN	1	0	NaN	0.928634	0.0966889	-1.8489	-1.98696	6.91939	0	-5.21871	-84.0008	NaN	1	0	NaN
12	12	12	12	12	12	12	12	12	12	12	12	12	12	12	12	12	12	12	12	12	12	12	12	13.7483	12	12	12	12	12	12	12	12	278	NaN	1	0	NaN	NaN	1	0	NaN	0.427243	0.277193	-0.582766	-1	NaN	1	0	NaN
12	12	12	12	12	12	12	12	12	12	12	12	12	12	12	12.634	13.572	12	12	12	12	12	12	12	14.2573	14.5981	14.3557	12	12	12	12	12	12	279	NaN	1	0	NaN	0.738518	0.172545	-0.735343	-1.61043	4.72864	0	-2.40371	-23.7366	NaN	1	0	NaN
12	12	12	12	12	12	12	12	12	12	12	12	12	12	12	12	12	12	12	12	12	14.4452	12	12.9634	15.9143	15.4298	15.5946	12	12	12	12	12	12	280	0.732023	0.147241	1.13621	1.59773	0.732023	0.175891	1.13621	1.59773	1.5885	0.00887554	-2.51003	-3.46105	0.732023	0.108679	1.13621	1.59773
12	12	12	12	12	12	12	12	12	12	12	12	12	12	12	12	12	12	12	12	12	12	12	12	12	12	12	12	12	12	12	12	12	281	NaN	1	0	NaN	NaN	1	0	NaN	NaN	1	0	NaN	NaN	1	0	NaN
12	12	12	12	12	12	12	12	12	12	12	12	12	12	12	12	12	12	12	12	12	12	12	12	12	12	12	12	12	12	12	12	12	282	NaN	1	0	NaN	NaN	1	0	NaN	NaN	1	0	NaN	NaN	1	0	NaN
12	12	12	12	12	12	12	12	12	12	12	12	12	12	12	12	12	12	12	12	12	12	12	12	12	14.6159	13.5545	12	12	12	12	12	12	283	NaN	1	0	NaN	NaN	1	0	NaN	0.850118	0.092	-1.39011	-1.83007	NaN	1	0	NaN
12	12	12	12	12	12	12	12	12	12	12	12	12	12	12	12	12	12	12	12	12	12	12	12	12	13.3261	12	12	12	12	12	12	12	284	NaN	1	0	NaN	NaN	1	0	NaN	0.427243	0.367586	-0.44205	-1	NaN	1	0	NaN
12	12	12	12	12	12	12	12	12	12	12	12	12	12	12	14.5933	14.8243	15.0772	12	12	12	12	12	12	15.6972	16.3389	16.3218	12	12	12	12	12	12	285	NaN	1	0	NaN	4.45552	0.00372414	-2.83159	-20.2611	4.39083	0.00196825	-4.11931	-19.5143	NaN	1	0	NaN
12	12	12	12	12	12	12	12	12	12	12	12	12	12	12	12	12	12	12	12	12	12	12	12	12	12	12	12	12	12	12	12	12	286	NaN	1	0	NaN	NaN	1	0	NaN	NaN	1	0	NaN	NaN	1	0	NaN
12	13.8642	12	12	14.1013	12	12	14.2986	12	13.8357	12	14.0909	12	14.8589	12	15.9353	12	15.4717	15.1674	12	15.2014	16.2069	16.0594	15.8417	17.0493	17.1355	16.8297	12	12	12	15.7424	15.9506	15.9559	287	0.831524	0.129123	1.91305	1.79324	0.557475	0.240317	1.56699	1.25736	2.64308	0.00167568	-0.968851	-6.93126	5.54519	0.0053913	4.036	38.0483
23.7025	23.7646	23.6931	23.2004	23.4349	23.3584	24.2797	24.1338	24.1598	24.1327	24.142	24.0008	23.9691	24.0023	23.9104	24.6894	24.6097	24.6237	23.0298	23.0098	23.0291	23.0562	23.0884	22.9973	23.5925	23.5199	23.4581	23.4291	23.3247	23.2454	24.2938	24.0555	24.0917	288	0.371789	0.454242	0.0243746	0.887765	5.79495	0	-1.59364	-43.944	3.2685	0.00204959	-0.476208	-10.1091	2.06442	0.004448	-0.285758	-4.80425
12	12	12	12	12	12	12	12	12	12	12	12	12	12	12	12	12	12	12	12	12	12	12	12	14.0686	12.7614	12	12	12	12	12	12	12	289	NaN	1	0	NaN	NaN	1	0	NaN	0.713568	0.121473	-0.943332	-1.56169	NaN	1	0	NaN
12	12	12	12	12	12	12	12	12	12	12	12	12	12	12	13.2094	14.6861	14.7791	12	12	12	12	12	12	15.3315	16.0282	16.0245	12	12	12	12	12	12	290	NaN	1	0	NaN	1.92396	0.0237931	-2.22483	-4.37583	4.09026	0.0015122	-3.79472	-16.3842	NaN	1	0	NaN
16.3789	16.0623	12	16.5827	16.606	16.2084	12.8195	12	12	14.9927	12	12	16.2954	14.9392	16.1566	12.6705	15.058	14.2539	17.2875	16.5683	16.732	12	12	12	16.1598	15.8839	15.1514	12.7391	12	14.4538	16.6121	16.3322	15.7036	291	4.62405	0.00375758	-4.86261	-22.3412	1.3306	0.0400274	-1.99415	-2.84336	3.61448	0.00111712	-3.7317	-12.4025	0.663683	0.125236	-1.06433	-1.46444
12	12	12	12	12	12	12	12	12	12	12.9728	12	12	12	12	13.6074	13.4767	12.7494	12	12	12	12.8764	13.3059	12	14.2424	14.5314	14.4678	12	12	12	12	12	12	292	0.881765	0.114247	0.727441	1.89303	0.516211	0.256194	-0.550433	-1.17646	1.89069	0.00438095	-1.68642	-4.27859	0.881765	0.0762412	0.727441	1.89303
12	12	14.4885	12	13.7804	13.7149	12	12	15.2914	12	14.7666	14.3611	12	15.8412	14.5092	15.9337	16.0763	16.0523	12	15.8538	15.6781	16.8246	17.1749	17.1793	17.7651	17.9918	17.9639	12	14.1448	14.6867	12.3926	15.1897	12	293	0.945059	0.0623415	2.549	2.02009	2.93457	0.00859259	1.03884	8.27751	2.45353	0.00298137	-0.847279	-6.16254	1.85016	0.00495522	3.44912	4.16217
12	12	12	12	12	12	12	12	12	12	12	12	12	12	12	12	13.4035	12	12	12	12	12	12	12	15.2418	15.8464	15.9981	12	12	12	12	12	12	294	NaN	1	0	NaN	0.427243	0.36372	-0.467848	-1	4.04935	0.00149398	-3.69545	-15.9981	NaN	1	0	NaN
12	12	12	12	12	12	12	12	12	12	12	12	12	12	12	12	12	12	12	12	12	12	12	12	14.2871	14.8139	14.8271	12	12	12	12	12	12	295	NaN	1	0	NaN	NaN	1	0	NaN	3.92275	0.00131915	-2.6427	-14.8585	NaN	1	0	NaN
12	12	12	12	12	12	12	12	12	12	12	12	12	12	12	12	12	12	12	12	12	12	12	12	12	12	12	12	12	12	12	12	12	296	NaN	1	0	NaN	NaN	1	0	NaN	NaN	1	0	NaN	NaN	1	0	NaN
15.4229	15.0182	15.2264	14.2472	13.52	13.594	13.8152	14.7903	15.6428	14.758	13.5413	12	15.0814	15.7153	14.5468	15.101	14.5011	13.9184	17.3618	17.6856	17.5322	14.2456	13.9075	13.7887	13.4775	14.1517	13.7354	12.537	12.1207	12	14.8475	15.2082	14.4145	297	4.54905	0.00364706	-3.54593	-21.3907	0.646354	0.209069	-0.526226	-1.43069	0.330971	0.489469	0.192371	0.803554	2.93604	0.00237363	1.76135	8.28488
23.6562	23.7987	23.7328	23.5022	23.6663	23.5644	23.4113	23.4473	23.4104	23.6224	23.8615	23.6346	23.4937	23.6981	23.6772	23.8016	24.0009	23.8694	23.7591	23.8359	23.8366	23.8142	23.8479	23.7776	23.5767	23.7136	23.4987	23.3433	23.5264	23.4347	23.5414	23.5291	23.6387	298	0.0278265	0.965288	0.0027167	0.0828695	0.553634	0.242573	-0.0774085	-1.24985	1.51851	0.00868908	0.216907	3.28692	2.5841	0.00205714	0.378479	6.68372
12	12	12	12	12	12	12	13.3515	12	12	12	12	12	12	12	12	12	12	12	12	12.863	12	12	12	12	14.7119	13.4181	12	12	12	12	12	12	299	0.427243	0.379072	-0.287675	-1	NaN	1	0	NaN	0.813634	0.104716	-1.37667	-1.75791	NaN	1	0	NaN
12	12.7801	13.2104	13.1187	12	12	12	12	12	13.1591	12	12	13.6823	14.4693	13.8028	16.0222	15.9974	16.0642	12	12	12	15.9634	16.1776	16.0164	17.8479	17.3707	17.0139	12	12	12	13.9691	15.0749	14.6405	300	6.41737	0	4.05247	62.9069	0.134146	0.845882	0.0245012	0.364023	2.25408	0.00271186	-1.35837	-5.43246	6.41737	0	4.05247	62.9069
14.6948	15.1352	15.5613	14.0704	15.4328	15.0417	14.5419	15.9064	15.8552	14.8211	16.1617	15.4641	15.443	16.1985	15.9902	15.4472	16.7655	16.5901	15.4856	16.4638	16.2882	16.5756	17.2272	17.4923	17.6018	18.1642	18.0246	14.4835	15.8535	15.732	14.7593	16.3748	15.8555	301	1.18022	0.0422078	1.0192	2.5103	0.773222	0.162093	0.830767	1.67841	1.21914	0.0215312	-0.831835	-2.59485	1.55562	0.00824324	1.74207	3.3786
12	12	12	12	12	12	12	12	12	12	12	12	12	12	12	12	12	12	12	12	12	12	12	12	12	12	12	12	12	12	12	12	12	302	NaN	1	0	NaN	NaN	1	0	NaN	NaN	1	0	NaN	NaN	1	0	NaN
12	12	12	12	12	12	12	12	12	12	12	12	12	12	12	12	12	12	12	12	12	12	12	12	12	12	12	12	12	12	12	12	12	303	NaN	1	0	NaN	NaN	1	0	NaN	NaN	1	0	NaN	NaN	1	0	NaN
12	12	12	12	12	12	12	12	12	12	12	12	12	12	12	12	12	12	12	12	12	12	12	12	15.8221	14.3967	15.6633	12	12	12	12	12	12	304	NaN	1	0	NaN	NaN	1	0	NaN	2.72845	0.00172222	-3.294	-7.30376	NaN	1	0	NaN
15.3683	15.5165	15.3309	13.6411	14.629	14.7177	16.0031	15.9086	15.8842	15.8492	15.8913	16.0268	16.0121	15.8811	16.072	16.474	16.4071	16.5389	16.1807	16.168	16.0872	17.1827	17.2749	17.1837	17.6411	17.7336	17.8697	15.9097	15.7392	15.7506	15.9799	15.8759	15.9676	305	4.83393	0	1.06849	25.2282	3.95815	0.00894737	0.740439	15.1689	2.7301	0.00173427	-0.534328	-7.31112	4.63284	0.004	1.41395	22.4552
12	12	12	12	12	12	12	12	12	12	12	12	12	12	12	12	12	12	12	12	12	12	12	12	12	12	12	12	12	12	12	12	12	306	NaN	1	0	NaN	NaN	1	0	NaN	NaN	1	0	NaN	NaN	1	0	NaN
12	12	12	12	12	12	12	12	12	12	12	12	12	12	12	15.7753	16.6257	16.0298	12	12	12	12	12	12	17.0536	17.1218	16.558	12	12	12	12	12	12	307	NaN	1	0	NaN	4.09647	0.00971429	-4.14363	-16.4436	4.99196	0	-4.91112	-27.6428	NaN	1	0	NaN
12	12	12	12	12	12	12	12	12	12	12	12	12	12	12	12	12	12	12	12	12	12	12	12	12	12	12	12	12	12	12	12	12	308	NaN	1	0	NaN	NaN	1	0	NaN	NaN	1	0	NaN	NaN	1	0	NaN
12	12	12	12	12	12	12	12	12	12	12	12	12	12	12	12	12	12	12	12	12	12	12	12	12	12	12.7807	12	12	12	12	12	12	309	NaN	1	0	NaN	NaN	1	0	NaN	0.427243	0.371527	-0.260228	-1	NaN	1	0	NaN
12	12	12	12	12	12	12	12	12	12	12	12	12	12	12	12	12	12	12	12	12	12	12	12	13.1133	12	12	12	12	12	12	12	12	310	NaN	1	0	NaN	NaN	1	0	NaN	0.427243	0.253174	-0.371085	-1	NaN	1	0	NaN
12	13.8112	13.3949	12	12	12	12	12	12	12	12	12	12	12	12	16.5376	15.09	15.5233	15.5189	15.479	15.555	12	12	12	15.5896	15.0044	15.1089	12	12	12	15.0218	16.0449	14.742	311	8.04027	0	-3.51764	-160.169	3.01058	0.00903896	-3.71696	-8.66526	4.24687	0.00174648	-3.2343	-17.9482	NaN	1	0	NaN
17.5503	17.7966	17.056	17.1234	17.2728	17.2299	17.2511	17.7715	17.7792	17.1718	17.6814	17.5987	16.6323	17.492	17.0203	17.3406	17.7357	17.3885	17.8132	17.7209	17.8629	17.8857	17.8548	17.9049	18.2056	18.0521	17.8924	16.8704	17.4727	17.1184	18.0826	18.221	18.4246	312	0.874236	0.115651	0.0827758	1.87802	1.45765	0.0341471	0.393517	3.13957	0.853767	0.0915836	-0.168271	-1.83732	1.84609	0.00491852	0.727952	4.15062
12	12	12	12	12	12	12	12	12	12	12	12	12	12	12	12	12	12	12	12	12	12	12	12	12	13.6941	12	12	12	12	12	12	12	313	NaN	1	0	NaN	NaN	1	0	NaN	0.427243	0.276988	-0.564713	-1	NaN	1	0	NaN
15.4271	15.4388	15.0057	12.6586	13.8454	13.081	15.5757	15.2426	15.5322	15.6449	15.3753	15.745	15.7541	15.6838	15.8148	16.1873	16.3545	16.0362	16.4266	15.9252	16.3463	17.1359	17.0991	16.8736	17.896	17.8266	17.8364	15.6505	15.1552	15.451	16.4035	15.7831	16.146	314	1.9892	0.0111504	0.803515	4.57116	2.62352	0.01	0.843545	6.84827	3.18726	0.00195276	-0.816772	-9.6318	3.21044	0.00276923	1.61732	9.76576
12	12	12	12	12	12	12	12	12	12	12	12	12	12	13.1002	12	12	12	14.2237	14.7023	14.5925	12	12	12	12	12	12	12	12	12	12	12	12	315	4.18509	0.0062	-2.50617	-17.3145	NaN	1	0	NaN	NaN	1	0	NaN	NaN	1	0	NaN
12	12	12	12	12	12	12	12	12	12	12	12	12	12	12	12	12	12	12	12	12	12	12	12	12	12	12	12	12	12	12	12	12	316	NaN	1	0	NaN	NaN	1	0	NaN	NaN	1	0	NaN	NaN	1	0	NaN
12	12	12	12	12	12	12	12	12	12	12	12	12	12	12	12	12	12	12	12	12	12	12	12	12	12	12	12	12	12	12	12	12	317	NaN	1	0	NaN	NaN	1	0	NaN	NaN	1	0	NaN	NaN	1	0	NaN
12	12	12	12	12	12	12	12	12	12	12	12	12	12	12	12	12	12	12	12	12	12	12	12	12	12	12	12	12	12	12	12	12	318	NaN	1	0	NaN	NaN	1	0	NaN	NaN	1	0	NaN	NaN	1	0	NaN
12	12	12	12	12	12	12	12	12	12	12	12	12	12	12	14.2903	12	12	12	12	12	13.338	12	12	15.5725	15.2209	12	12	12	12	12	12	12	319	0.427243	0.376483	0.446013	1	0.132097	0.847642	-0.317422	-0.359005	0.676365	0.132437	-1.81844	-1.48914	0.427243	0.332047	0.446013	1
12	12	12	12	12	12	12	16.9791	12	12	12	12	12	16.9904	12	12	12	12	12	12	12	12	12	12	12	12	17.0479	12	12	12	12	12	12	320	NaN	1	0	NaN	NaN	1	0	NaN	0.427243	0.277848	-1.68264	-1	NaN	1	0	NaN
12	12	12	12	12	12	12	12	12	12	12	12	12	12	12	12	12	12	13.1628	12	12	12	12	12	12	12	12	12	12	12	12	12	12	321	0.427243	0.385496	-0.387595	-1	NaN	1	0	NaN	NaN	1	0	NaN	NaN	1	0	NaN
14.2394	13.8583	15.6901	12	12	12	15.1205	13.7414	14.5669	14.6966	15.2058	15.5113	15.0308	15.2982	15.8682	15.9559	16.5781	16.5969	15.4388	15.5317	15.8074	16.6143	16.761	16.8885	17.1322	17.4061	17.4392	12	12	15.6061	15.2163	15.6004	16.2792	322	2.9855	0.00487671	1.16195	8.53551	0.773022	0.16134	0.377603	1.67802	1.98328	0.00341117	-0.571276	-4.55319	1.37666	0.0115159	3.55253	2.94905
12	12	12	12	12	12	12	12	12	12	12	12	12	14.6095	13.8717	16.2421	16.4127	16.1893	14.2672	12	12	15.9687	15.9445	15.9733	18.087	18.1603	18.1734	12	12	12	12	14.9074	12	323	1.87818	0.014281	3.2064	4.24242	2.02904	0.0204074	-0.319237	-4.69355	6.76539	0	-2.17811	-76.8711	9.80858	0	3.96214	443.282
15.0099	15.0684	15.0609	14.5901	14.4969	14.3639	15.4089	14.2087	15.3109	15.6661	15.4635	15.5972	15.7005	15.6772	15.7296	15.7886	16.1126	16.177	15.7507	15.7406	15.839	17.1016	17.1091	17.0825	17.3988	17.3798	17.3764	15.6326	15.2549	15.6835	15.2819	15.6481	15.3787	324	5.67401	0	1.32103	40.9835	3.05471	0.00915789	1.07171	8.8979	4.96749	0	-0.287267	-27.2544	3.5043	0.00327273	1.5741	11.6233
12	12	12	12	12	12	12	12	12	12	12	12	12	12	12	12	12	12	12	12	12	12	12	13.8781	13.6349	15.0845	15.5391	12	12	12	12	12	12	325	0.427243	0.325739	0.626017	1	0.427243	0.360291	0.626017	1	1.1772	0.0234708	-2.12683	-2.50378	0.427243	0.284996	0.626017	1
12	12	12	12	12.9069	12	12	13.0515	13.5423	12	12	12	12	12	14.2319	15.5614	12	16.0186	13.6601	14.0436	12	15.7885	15.5693	15.8055	16.9603	17.3691	17.2973	12	12	12	15.247	14.7397	15.0228	326	1.76913	0.0146984	2.48652	3.93602	0.396803	0.437469	1.19443	0.938663	3.26818	0.00203279	-1.48778	-10.1071	5.98104	0.00590476	3.7211	48.9209
12	12	12	12	12	12	12	12	12	12	12	12	12	13.4013	12	13.9945	13.3547	13.4738	12	12	13.0137	12	13.6019	14.2905	15.3748	15.3913	16.5033	12	12	12	12	12	12	327	0.561853	0.199845	0.959562	1.26592	0.16543	0.817249	-0.310205	-0.439148	1.47242	0.0111074	-2.459	-3.17499	0.891385	0.0712857	1.29747	1.91224
12	14.3311	12	12	12	12	12	12	12	14.0994	13.9822	12	14.658	12	14.419	14.9745	15.13	15.0989	14.9555	12	14.3234	15.3122	15.4885	15.1798	17.354	16.9885	17.2033	12	12	12	15.3602	14.9512	15.4402	328	0.802301	0.134481	1.56719	1.73557	1.20227	0.0448774	0.259044	2.55807	3.74278	0.00121569	-1.8551	-13.373	5.50621	0.00516667	3.32683	37.2022
12	12	12	12	12	12	12	12	12	12	12	12	12	12	12	12	12	12	12	12	12	12	12	12	12.8231	12	12.3929	12	12	12	12	12	12	329	NaN	1	0	NaN	NaN	1	0	NaN	0.786891	0.109122	-0.405336	-1.70526	NaN	1	0	NaN
14.4697	12	15.1944	12	12	12	14.6437	12	14.9444	12	12	12	14.6539	15.7669	12	16.9171	16.8849	16.5742	15.2894	15.1617	15.654	17.1383	16.7357	16.9028	18.4526	17.8226	17.6287	15.5435	12	12	16.0107	16.5312	16.7713	330	2.93457	0.00462338	1.55725	8.27752	0.346019	0.507862	0.133537	0.834782	1.7166	0.0079457	-1.04236	-3.79389	1.46397	0.00955263	3.74442	3.15471
12	12	12	12	12	12	12	12	12	12	12	12	17.1905	17.2759	17.1726	12	12	12	12	12	12	12	12	12	12	12	12	12	12	12	12	12	12	331	NaN	1	0	NaN	NaN	1	0	NaN	NaN	1	0	NaN	NaN	1	0	NaN
12	12	12	12	12	12	12	12	12	12	12	12	12	12	12	12	12	12	12	12	12	12	12	12	14.2466	12	14.1129	12	12	12	12	12	12	332	NaN	1	0	NaN	NaN	1	0	NaN	0.93371	0.0451655	-1.45317	-1.99719	NaN	1	0	NaN
12	12	12	12	12	12	12	12	12	12	12	12	12	12	12	12	12	12	12	12	12	12	12	12	17.0139	17.2656	17.2521	12	12	12	12	12	12	333	NaN	1	0	NaN	NaN	1	0	NaN	6.42891	0	-5.17721	-63.3266	NaN	1	0	NaN
12	12	12	12	12	12	12	12	12	12	12	12	12	12	12	12	12	12	12	12	12	12	12	12	12	15.2369	14.8046	12	12	12	12	12	12	334	NaN	1	0	NaN	NaN	1	0	NaN	0.927569	0.0531748	-2.01386	-1.98481	NaN	1	0	NaN
12	12	12	12	12	12	12	12	12	12	12	12	12	12	12	12	12	12	12	12	12	12	12	12	12	12	12	12	12	12	12	12	12	335	NaN	1	0	NaN	NaN	1	0	NaN	NaN	1	0	NaN	NaN	1	0	NaN
12	12	12	12	12	12	12	12	12	12	12	12	12	12	12	15.14	12	16.0564	12	12	12	12	12	12	17.4933	17.0579	17.4959	12	12	12	12	12	12	336	NaN	1	0	NaN	0.911774	0.120842	-2.3988	-1.95307	5.48489	0	-5.34903	-36.7472	NaN	1	0	NaN
12	12	12	12	12	12	12	12	12	12	12	12	12	12	12	13.9146	14.5115	12	12	12	12	12	12	12	14.8344	16.7828	16.6071	12	12	12	12	12	12	337	NaN	1	0	NaN	0.909034	0.124021	-1.47536	-1.94757	2.5511	0.0024	-4.07475	-6.54856	NaN	1	0	NaN
12	12	12	12	12	12	12	12	12	12	12.7971	12	12	12	12	15.0352	12	15.3612	12	12	12	12	12	12	16.179	16.6705	16.3159	12	12	12	12	12.897	14.2589	338	NaN	1	0	NaN	0.931262	0.0906893	-2.13214	-1.99225	5.13163	0	-4.38849	-29.9668	NaN	1	0	NaN
12	12	12	12	12	12	12	12	12	12	12	12	12	12	12	12	12	12	12	12	12	12	12	12	12	12	12	12	12	12	12	12	12	339	NaN	1	0	NaN	NaN	1	0	NaN	NaN	1	0	NaN	NaN	1	0	NaN
12	12	12	12	12	12	12	12	12	12	12	12	12	12	12	12	12	12	12	12	12	12	12	12	12	12	12	12	12	12	12	14.6794	15.3036	340	NaN	1	0	NaN	NaN	1	0	NaN	NaN	1	0	NaN	NaN	1	0	NaN
12	12	12	12	12	12	12	12	12	12	12	12	12	12	12	12	12	12	12	12	12	12	12	12	12	14.7396	12	12	12	12	12	12	12	341	NaN	1	0	NaN	NaN	1	0	NaN	0.427243	0.277711	-0.913207	-1	NaN	1	0	NaN
12	12	12	12	12	12	12	12	12	12	12	12	12	12	12	12	12	12	12	12	12	12	12	12	12	12	12	12	12	12	12	12	12	342	NaN	1	0	NaN	NaN	1	0	NaN	NaN	1	0	NaN	NaN	1	0	NaN
14.8744	14.9359	12	13.2305	12	12	14.5048	12	12.8777	14.8293	12	12	14.7409	13.9389	12	15.0375	15.5165	15.2633	15.52	16.3088	15.282	15.6584	14.629	13.7952	16.4075	16.2099	15.9131	14.3742	13.8793	14.366	14.1472	12	12	343	0.745126	0.143535	-1.0094	-1.62336	0.44694	0.315648	-0.578224	-1.03939	1.24818	0.0211294	-1.48263	-2.65863	0.361204	0.428487	0.487716	0.866074
12	12	12	12	12	12	12	12	12	12	12	12	12	12	12	12	12	12	12	12	12	12	12	12	13.4372	12	12	12	12	12	12	12	12	344	NaN	1	0	NaN	NaN	1	0	NaN	0.427243	0.28402	-0.479077	-1	NaN	1	0	NaN
12	15.8956	12	12	12	12	12	12	12	12	12	12	15.7096	15.3317	12	16.9296	12	12	12	12	12	12	15.7523	12	16.5706	16.625	16.9038	12	12	12	12	14.4271	12	345	0.427243	0.377788	1.25077	1	0.0662411	0.906576	-0.392434	-0.190034	1.28845	0.0190709	-3.44904	-2.7482	0.427243	0.330806	1.25077	1
12	12	12	12	12	12	12	12	12	12	12	12	12	12	12	16.7678	15.6733	16.0076	12	12	12	15.3571	14.6147	13.7601	17.8077	17.825	17.6158	12	12	12	12	12	12	346	2.29771	0.0082	2.5773	5.58576	1.30666	0.0406259	-1.57228	-2.78912	2.61293	0.00246358	-3.17222	-6.80371	2.29771	0.00286726	2.5773	5.58576
12	12	12	12	12	12	12.4988	12	12	12	12	12	12	12	12	15.1092	14.7256	14.7778	12	12	12	12	12	12	16.6623	16.7523	16.4648	12	12	12	12	12	12	347	NaN	1	0	NaN	4.74051	0.00415385	-2.87087	-23.9002	6.16838	0	-4.62647	-54.499	NaN	1	0	NaN
12	12	12	12	12	12	12	12	12	12	12	12	12	12	12	12	12	12	12	12	12	12	12	12	12	12	12	12	12	12	12	12	12	348	NaN	1	0	NaN	NaN	1	0	NaN	NaN	1	0	NaN	NaN	1	0	NaN
12	12	12	12	12	12	12	12	12	12	12	12	12	12	12	12	12	12	12	12	12	12	12	12	12	14.0479	12	12	12	12	12	12	12	349	NaN	1	0	NaN	NaN	1	0	NaN	0.427243	0.337726	-0.68263	-1	NaN	1	0	NaN
12	12	12	12	12	12	12	12	12	12	12	12	12	12	12	12	12	12	12	12	12	12	12	12	12	12	12	12	12	12	12	12	12	350	NaN	1	0	NaN	NaN	1	0	NaN	NaN	1	0	NaN	NaN	1	0	NaN
12	12	12	12	12	12	12	12	12	12	12	12	12	13.3784	12	12	12	12	13.1518	15.6653	15.5347	12	12	12	12	13.3671	12	12	12	12	12	12	12	351	1.56729	0.0202074	-2.78395	-3.40774	NaN	1	0	NaN	0.427243	0.366723	-0.455714	-1	NaN	1	0	NaN
12	12	12	12	12	12	12	12	12	12	12	12	12	12	12	12	12	15.5464	16.7884	17.064	16.7577	14.7358	12.09	12	12	12	14.7818	12	12	12	12	12	12	352	1.91587	0.0126441	-3.92811	-4.35205	0.055877	0.919638	-0.240204	-0.161849	0.00372071	0.993111	0.014677	0.0113745	0.452124	0.208596	0.941934	1.04972
12	12	12	12	12	12	12	12	12	12	12	12	12	12	12	12	12	12	12	12	12	12	12	12	14.4183	14.1329	14.3278	12	12	12	12	12	12	353	NaN	1	0	NaN	NaN	1	0	NaN	4.9659	0	-2.29302	-27.2295	NaN	1	0	NaN
12	12	12	12	12	12	12	12	12	12	12	12	12	12	12	13.279	14.1168	13.4601	12	12	12	12	12	12	15.1698	15.0951	15.2578	12	12	12	12	12	12	354	NaN	1	0	NaN	2.50394	0.00957447	-1.61863	-6.35948	6.54009	0	-3.17424	-67.5152	NaN	1	0	NaN
12	18.2772	12	12	12	12	12	12	18.0219	18.1196	18.2429	18.1336	15.4882	18.2109	18.1563	14.997	15.8992	18.2814	14.389	12	18.2221	15.3585	18.1998	18.2995	16.2013	18.2952	18.133	12	13.1474	12.933	12	12	12	355	0.516363	0.223179	2.41558	1.17676	0.258721	0.685213	0.893376	0.649954	0.0770123	0.896503	-0.257224	-0.218815	1.95703	0.00424427	4.59245	4.47408
12	13.0387	12	12	12	12	12	12	12	12	12	12	12	13.2291	13.6461	12	13.3574	12	12	12	12	12	13.0942	12	12	14.2168	14.4497	12	12	12	13.9205	12	14.089	356	0.427243	0.386585	0.364748	1	0.0519154	0.92153	-0.0877237	-0.15094	0.621321	0.146122	-1.19075	-1.38193	0.427243	0.355518	0.364748	1
12	12	12	12	12	12	12	12	12	12	12	12	12	12	12	14.1309	13.3505	14.4511	12	13.6413	12	12	12	12	12	12	12	12	12.2489	12	12	13.8894	12	357	0.427243	0.328696	-0.547087	-1	2.42425	0.0106667	-1.9775	-6.05055	NaN	1	0	NaN	0.427243	0.329529	-0.0829687	-1
12	12	12	12	12	12	12	12	12	12	12	12	12	12	12	12	12	12	12	12	12	12	12	12	12	12	12	12	12	12	12	12	12	358	NaN	1	0	NaN	NaN	1	0	NaN	NaN	1	0	NaN	NaN	1	0	NaN
12	12	12	12	12	12	12	12	12	12	12	12	12	12	12	12	12	12	12	12	12	12	12	12	12	12	12	12	12	12	12	12	12	359	NaN	1	0	NaN	NaN	1	0	NaN	NaN	1	0	NaN	NaN	1	0	NaN
14.5978	12.888	15.7077	12	12	12	13.3052	14.2184	14.2177	15.2067	12.9931	13.4196	14.9587	14.9552	14.8625	15.3312	14.553	13.5948	15.3272	12.7194	14.0533	15.7285	12	13.8565	16.7803	16.5088	16.1902	12	12.3347	12	14.4993	12	13.0191	360	0.0446267	0.93015	-0.171635	-0.130667	0.205376	0.771236	-0.631309	-0.531535	1.13558	0.0240923	-2.6314	-2.41465	0.742041	0.105419	1.75011	1.61732
12	12	12	12	12	12	12	12	12	12	12	12	13.1835	12	12	16.269	16.0749	16.2988	16.417	16.3198	16.2806	15.5329	15.5775	15.1721	14.9713	15.1262	14.7754	12	12	14.5785	16.9711	16.7857	16.6865	361	2.60543	0.00527273	-0.911646	-6.77233	2.23823	0.0141961	-0.786762	-5.37759	1.34287	0.0161619	0.469881	2.87133	1.37924	0.0107949	2.568	2.95503
12	12	12	12	12	12	12	12	12	12	12	12	12	12	12	12	12	12	12	12	12	12	12	12	12	12	12	12	12	12	12	12	12	362	NaN	1	0	NaN	NaN	1	0	NaN	NaN	1	0	NaN	NaN	1	0	NaN
12	12	12	12	12	12	12	12	12	12	12	12	12	12	12	13.4432	12	12	12	12	12	12	12	12	12	12	14.6989	12	12	12	12	12	12	363	NaN	1	0	NaN	0.427243	0.354337	-0.481068	-1	0.427243	0.338043	-0.899623	-1	NaN	1	0	NaN
12	12	12	12	12	12	12	12	12	12	12	12	12	12	12	12	12	12	12	12	12	12	12	12	13.0999	12	12	12	12	12	12	12	12	364	NaN	1	0	NaN	NaN	1	0	NaN	0.427243	0.290483	-0.366641	-1	NaN	1	0	NaN
12	12	12	12	12	12	12	12	12	12	12	12	12	12	12	12	12	12	12	12	12	12	12	12	12	12	12	12	12	12	12	12	12	365	NaN	1	0	NaN	NaN	1	0	NaN	NaN	1	0	NaN	NaN	1	0	NaN
12	12	12	12	12	12	12	12	12	12	12	12	12	12	12	12	12	12	12	12	12	12	12	12	12	12.8174	12	12	12	12	12	12	12	366	NaN	1	0	NaN	NaN	1	0	NaN	0.427243	0.289065	-0.272481	-1	NaN	1	0	NaN
12	12	12	12	12	12	12	12	12	12	12	12	12	12	12	12	12	12	12	12	12	12	12	12	13.7666	14.9648	15.3003	12	12	12	12	12	12	368	NaN	1	0	NaN	NaN	1	0	NaN	2.34376	0.00287425	-2.67725	-5.75139	NaN	1	0	NaN
12	12	12	12	12	12	12	12	12	12	12	12	12	12	12	12	12	12	12	12	12	12	12	12	12	12	12	12	12	12	12	12	12	369	NaN	1	0	NaN	NaN	1	0	NaN	NaN	1	0	NaN	NaN	1	0	NaN
12	12	12	12	12	12	12	12	12	12	12	12	12	12	12	12	12	12	12	12	12	12	12	12	16.0397	16.0362	15.9643	12	12	12	12	12	12	370	NaN	1	0	NaN	NaN	1	0	NaN	8.07463	0	-4.01341	-163.369	NaN	1	0	NaN
12	12	12	12	12	12	12	12	12	12	12	12	12	12	12	12	12	12	13.6568	13.2123	12	12	12	12	12	12	12	12	12	12	12	12	12	371	0.901104	0.103432	-0.956358	-1.93168	NaN	1	0	NaN	NaN	1	0	NaN	NaN	1	0	NaN
12	12	12	12	12	12	12	12	12	12	12	12	12	12	12	12	12	12	12	12	12	12	12	12	12	12	12	12	12	12	12	12	12	372	NaN	1	0	NaN	NaN	1	0	NaN	NaN	1	0	NaN	NaN	1	0	NaN
12	12	12	12	12	12	12	12	12	12	12	12	12	12	12	15.8986	16.1353	16.2761	12	13.3778	12	12	15.2448	15.3177	12	16.8036	16.7241	12	12	12	12	12	12	373	0.659697	0.171768	1.72827	1.45667	0.80579	0.15819	-1.91581	-1.74245	0.197033	0.777867	-0.988388	-0.512532	0.934923	0.0400233	2.18753	1.99963
12	12	12	12	12	12	12	12	12	12	12	12	12	12	12	12	12	12	12	12	12	12	12	12	12	13.1245	12	12	12	12	12	12	12	374	NaN	1	0	NaN	NaN	1	0	NaN	0.427243	0.277647	-0.374842	-1	NaN	1	0	NaN
12	12	12	12	12	12	12	12	12	12	12	12	12	12	12	12	12	12	12	12	12	12	12	12	12	12	12	12	12	12	12	12	12	375	NaN	1	0	NaN	NaN	1	0	NaN	NaN	1	0	NaN	NaN	1	0	NaN
12	12	12	12	12	12	12	12	12	12	12	12	12	12	12	12	12	12	12	12	12	12	12	12	12	12	12	12	12	12	12	12	12	376	NaN	1	0	NaN	NaN	1	0	NaN	NaN	1	0	NaN	NaN	1	0	NaN
12	12	12	12	12	12	12	12	12	12	12	12	12	12	12	12	12	12	13.4685	12	12	12	12	12	14.6357	12	13.4748	12	12	12	12	12	12	377	0.427243	0.378458	-0.489499	-1	NaN	1	0	NaN	0.833211	0.0955265	-1.37019	-1.79658	NaN	1	0	NaN
12	12	12	12	12	12	12	12	12	12	12	12	12	12	12	12	13.324	13.7347	12	12	12	12	12	12	14.6443	14.7391	14.697	12	12	12	12	12	12	378	NaN	1	0	NaN	0.909259	0.122333	-1.01958	-1.94802	7.19004	0	-2.69346	-98.1685	NaN	1	0	NaN
12	12	12	12	12	12	12	12	12	12	12	12	12	12	12	12	12	12	12	12	12	12	12	12	12	12	12	12	12	12	12	12	12	379	NaN	1	0	NaN	NaN	1	0	NaN	NaN	1	0	NaN	NaN	1	0	NaN
12	12	12	12	12	12	12	12	12	12	12	12	12	12	12	14.4979	14.4139	14.4128	12	12	12	12	12	12	14.4291	16.4959	16.7688	12	12	12	12	12	12	380	NaN	1	0	NaN	6.97408	0	-2.44153	-86.6887	2.20889	0.00266667	-3.89791	-5.27724	NaN	1	0	NaN
12	12	12	12	12	12	12	12	12	12	12	12	12	12	12	17.0867	16.6651	16.597	12	12	12	15.6803	15.5487	15.7692	19.1233	19.039	18.8616	12	12	12	13.0249	12	12	381	6.25319	0	3.66607	57.2287	2.59467	0.00978261	-1.11685	-6.7275	5.31582	0	-3.34192	-33.3305	6.25319	0.00652632	3.66607	57.2287
14.4564	14.6741	14.7591	13.9296	13.5367	13.5918	14.706	14.459	14.3368	14.6646	13.809	12	14.7282	15.161	14.6454	16.1415	16.4147	16.3704	15.5336	15.5555	15.0652	16.3455	16.2318	16.2229	17.9084	17.8915	17.8193	14.1245	14.1659	13.5813	16.5385	15.827	16.539	382	2.23169	0.00906931	0.881969	5.35508	0.170615	0.812456	-0.0421473	-0.45135	5.32309	0	-1.60635	-33.4708	3.5586	0.003375	2.30948	12.0013
12	12	12	12	12	12	12	12	12	12	12	12	12	12	12	14.0652	13.9845	12	12	12	12	12	12	12	14.8177	14.8646	14.8345	12	12	12	12	12	12	383	NaN	1	0	NaN	0.934516	0.0816842	-1.34989	-1.99881	8.48715	0	-2.83893	-207.161	NaN	1	0	NaN
12	12	12	12	12	12	12	12	12	12	12	12	12	12	12	12	12	12	12	12	12	12	12	12	12.8045	12.6753	12	12	12	12	12	12	12	384	NaN	1	0	NaN	NaN	1	0	NaN	0.923954	0.0594502	-0.493257	-1.97754	NaN	1	0	NaN
12	12	12	12	12	12	12	12	12	12	12	12	12	12	12	12	12	12	12	12	12	12	12	12	12	12	12.8712	12	12	12	12	12	12	385	NaN	1	0	NaN	NaN	1	0	NaN	0.427243	0.252986	-0.29041	-1	NaN	1	0	NaN
12	12	12	12	12	12	12	12	12	12	12	12	12	12	12	12	12	12	12	12	12	12	12	12	12	13.892	12	12	12	12	12	12	12	386	NaN	1	0	NaN	NaN	1	0	NaN	0.427243	0.338249	-0.630658	-1	NaN	1	0	NaN
12	12	12	12	12	12	12	12	12	12	12	12	12	12	12	12	12	14.8783	12	12	12	13.954	12	12	16.8011	15.9312	16.4693	12	12	12	12	12	12	387	0.427243	0.374219	0.651338	1	0.0949554	0.892326	-0.308108	-0.265691	2.23439	0.00269663	-3.74921	-5.36437	0.427243	0.331864	0.651338	1
12	12	12	12	12	12	12	12	12	12	12	12	12	12	12	12	12	12	12	12	12	12	12	12	13.2706	12	12	12	12	12	12	12	12	388	NaN	1	0	NaN	NaN	1	0	NaN	0.427243	0.365864	-0.423534	-1	NaN	1	0	NaN
12	12	12	12	12	12	12	12	12	12	12	12	12	12	12	12	15.4978	12	12	12	12	12	14.7354	14.8979	16.9663	17.4448	17.485	12	12	12	12	12	12	389	0.933871	0.0748	1.87778	1.99751	0.180877	0.804803	0.711862	0.475306	1.63638	0.0089913	-3.42096	-3.58325	0.933871	0.0461591	1.87778	1.99751
12	12	12	12	12	12	12	12	13.664	12	12	12	12	12	12	12	12	14.1921	12	15.2837	13.878	14.2859	14.2247	15.8635	15.6066	16.9752	17.1811	12	12	12	12	12	12	390	0.417593	0.414126	1.07081	0.980619	1.06849	0.0539753	2.06064	2.27336	1.15828	0.0238605	-1.79627	-2.46313	2.18731	0.00272269	2.79135	5.20437
14.6966	15.8379	15.6542	12	14.6503	12	15.5977	15.6633	15.1828	14.5633	16.2522	15.5755	15.202	15.3818	16.8688	15.8586	17.019	16.5537	16.0674	16.8782	16.7543	17.5764	17.7896	17.9663	18.3242	18.4146	18.4378	15.4828	15.8608	15.8263	15.2557	15.8337	15.8282	391	1.92664	0.0127521	1.21079	4.38374	1.66512	0.0244094	1.30033	3.65786	2.19003	0.00263736	-0.614757	-5.21352	3.61966	0.00354098	2.05414	12.4403
15.4127	15.8123	15.4571	15.1363	15.184	15.1801	15.7759	15.5404	15.4384	15.8057	16.0047	15.5666	16.0817	16.4905	16.1198	17.0486	17.3809	17.3165	16.5718	16.4472	16.6621	17.4435	17.7566	17.422	18.5556	18.6781	18.322	16.0726	16.2206	16.091	16.2021	16.4447	16.5041	392	2.84828	0.00587342	0.980357	7.85652	0.918762	0.110845	0.292072	1.9671	2.5402	0.00238462	-0.977854	-6.50445	3.55818	0.00332308	1.41266	11.9983
12	12	12	12	12	12	12	12	12	12	12	12	12	12	12	13.8059	12.8018	12	12	12	12	12	13.6316	13.3767	14.2079	16.3166	15.4219	12	12.3786	12	12	12	12	393	0.924578	0.0900222	1.00277	1.97879	0.0638016	0.911777	0.133515	0.183444	1.36114	0.0157236	-2.31269	-2.91323	0.773267	0.101596	0.876569	1.6785
12	12	12	12	12	12	12	12	12	12	12	12	12	12	12	13.5452	13.1934	12	12	12	12	12	12	12	12	12.8676	12	12	12	12	12	12	12	394	NaN	1	0	NaN	0.911372	0.121592	-0.912869	-1.95226	0.427243	0.282902	-0.289189	-1	NaN	1	0	NaN
12	12	12	12	12	12	12	12	12	12	12	12	12	12	12	12	12	12	12	12	12	12	12	12	12	12	12	12	12	12	12	12	12	395	NaN	1	0	NaN	NaN	1	0	NaN	NaN	1	0	NaN	NaN	1	0	NaN
14.729	15.4209	15.1223	15.4129	15.0819	15.3496	15.0695	15.6448	15.8494	15.6054	15.6916	15.4278	15.8843	15.9803	16.2861	16.8202	16.6618	16.8738	15.8105	15.4286	15.5622	16.6482	16.7474	16.4944	18.078	18.1002	18.2387	13.7218	12	14.3246	15.8853	15.8092	15.792	396	2.81221	0.00565854	1.02957	7.68631	0.730798	0.176757	-0.155221	-1.59534	4.14612	0.00156962	-1.50895	-16.9261	2.02627	0.00434375	3.28119	4.68493
12	12	12	12	12	12	12	12	12	12	12	12	12	12	12	12	12	12	12	12	12	12	12	12	14.3423	14.9655	14.836	12	12	12	12	12	12	397	NaN	1	0	NaN	NaN	1	0	NaN	3.85695	0.00125253	-2.71457	-14.2977	NaN	1	0	NaN
15.5251	12	12	12	12	12	12.7496	12	12	13.4981	12	12	14.3815	14.1045	13.7108	15.2222	12	13.7912	14.853	14.8464	12	16.3302	16.1089	15.6042	17.786	17.1137	17.1945	12	12	12	12	13.8571	12	398	1.01923	0.0513865	2.11463	2.17132	1.15206	0.0477468	2.34332	2.44982	1.95723	0.004	-1.35029	-4.47468	4.31613	0.00344444	4.01443	18.6857
12	12	12	12	12	12	12	12	12	12	12	12	12	12	12	12	12	12	12	12	12	12	12	12	12	12	13.3115	12	12	12	12	12	12	399	NaN	1	0	NaN	NaN	1	0	NaN	0.427243	0.286465	-0.437155	-1	NaN	1	0	NaN
12	12	12	12	12	12	12	12	12	12	12	12	12	12	12	12	12	12	12	12	12	12	12	12	12	12	12	12	12	12	12	12	12	400	NaN	1	0	NaN	NaN	1	0	NaN	NaN	1	0	NaN	NaN	1	0	NaN
15.2534	14.7412	14.4015	12	14.8867	12	15.5723	15.2059	12	15.1494	12	12	15.7109	15.3099	15.0547	16.1588	16.6682	16.1556	15.8628	15.0746	14.7957	16.6052	16.6188	15.7815	17.9904	17.8254	17.2449	12	13.9663	14.0765	16.4946	15.8321	15.8162	401	1.21237	0.0385359	1.09085	2.58006	0.00773434	0.982898	0.00765165	0.0235378	1.71193	0.00790991	-1.35169	-3.78141	1.82721	0.00484672	2.98758	4.09725
14.0292	13.5016	13.9392	14.2024	14.2521	13.828	14.4495	13.8223	14.0191	14.1319	14.4337	13.6611	14.6738	14.7037	14.595	15.6085	16.1248	15.5528	14.2532	15.1146	14.2466	17.3805	16.6926	16.2329	17.7958	17.3491	16.9035	13.7896	13.5671	13.9595	12	14.7297	14.6418	402	2.144	0.00971963	2.23055	5.06051	1.24398	0.04432	1.00662	2.64937	0.619489	0.146012	-0.58079	-1.37836	2.97979	0.00248276	2.9966	8.50622
14.1422	12	13.1116	12.699	12	12	13.7677	12	12	14.4368	13.9903	13.4791	14.7501	12	13.8687	15.5883	15.4932	14.8733	14.5963	12	12	15.9485	15.9448	15.5958	17.3074	16.9939	16.8117	13.5231	12	12	14.7313	14.5456	12	403	1.56194	0.0200588	2.9643	3.39436	0.946477	0.0735181	0.511458	2.02296	2.5367	0.00236943	-1.20793	-6.49033	2.50822	0.002	3.32204	6.37644
12	12	12	12	12	12	12	12	12	12	12	12	12	12	12	17.8276	17.3791	17.5242	12	12	12	15.8062	15.9419	15.7475	19.0195	18.9755	18.8003	12	12	12	12	14.252	14.0382	404	6.51517	0	3.83185	66.5529	3.57349	0.0115294	-1.74511	-12.107	5.40559	0	-3.09989	-35.1034	6.51517	0	3.83185	66.5529
12	12	12	12	12	12	12	12	12	12	12	12	13.8544	12	12	15.7832	14.6226	14.3311	14.6724	12	12	15.5066	14.63	14.8472	16.7252	16.618	16.2006	12	12	12	12	15.6359	13.8684	405	1.0643	0.0493333	2.10379	2.26462	0.0550468	0.919942	0.0823263	0.159569	2.10374	0.00301571	-1.52001	-4.92959	3.46569	0.00313043	2.9946	11.3614
12	15.6838	12	12	12	12	12	12	12	12	12	12	12	14.29	12	12	12	12	12	12	12	15.485	16.5893	17.1378	12	17.1092	16.9707	12	12	12	12	12	12	406	3.08503	0.00539394	4.40403	9.06104	3.08503	0.00966667	4.40403	9.06104	0.234506	0.723436	1.04405	0.596821	3.08503	0.00260241	4.40403	9.06104
12	14.7303	12	12	13.7167	15.2921	13.8113	14.3088	15.241	12	12	14.5145	14.0133	15.2253	15.1594	14.4861	16.1496	16.3796	12	15.877	15.4707	12	15.8168	16.2519	12	17.1721	17.2193	12	12.9236	14.1449	14.3287	15.4978	15.7045	407	0.0449375	0.933003	0.24031	0.131538	0.265755	0.678309	-0.982194	-0.665216	0.129456	0.85105	-0.774248	-0.352519	0.488135	0.178802	1.66671	1.12114
14.4821	13.74	12	13.5062	12	12	12.875	12	12	12.866	12	12	12.731	13.5707	13.2301	12	14.6235	14.8805	14.1663	14.033	12.0673	15.4915	14.851	15.696	16.8759	16.0814	16.4311	12	12	12.5011	14.8806	12	14.0704	408	1.24642	0.0367947	1.92396	2.65475	0.724412	0.179253	1.51146	1.58286	1.50572	0.00865272	-1.11666	-3.25565	3.32316	0.0029589	3.17913	10.4425
12	12	13.603	12	12	12	12.154	13.462	13.8885	13.1885	13.5778	12	12	13.3369	12.6966	14.9141	14.5499	15.1498	13.4464	13.5454	13.7814	14.9846	15.1589	15.4304	16.0346	16.1116	16.4663	12	13.5171	13.2936	14.4439	15.1847	15.8487	409	3.21558	0.00565079	1.60021	9.79572	0.667588	0.194842	0.320028	1.47204	2.26028	0.00272727	-1.01285	-5.45403	1.99793	0.00431008	2.2544	4.59777
17.3205	17.4127	17.0186	16.3314	16.6335	16.6194	17.1718	16.9512	17.3433	17.1965	17.2216	17.0152	16.8249	17.2914	16.569	17.8415	17.3535	17.4748	17.8256	17.4193	17.1376	18.0354	17.6315	17.7111	18.609	18.4785	18.3103	12	16.7485	16.5253	17.9297	18.0837	17.4833	410	0.637302	0.173674	0.331814	1.41306	0.543933	0.244413	0.23606	1.23086	1.95393	0.00398	-0.673275	-4.4648	0.804919	0.0979619	2.70142	1.74073
12	12	12	12	12	12	12	12	12	12	12	12	12	12	12	12	12	12	12	12	12	12	12	12	12	12	12	12	12	12	12	12	12	411	NaN	1	0	NaN	NaN	1	0	NaN	NaN	1	0	NaN	NaN	1	0	NaN
12	12	12	12	12	12	12	12	12	12	12	12	12	12	12	12	12	12	12	12	12	12	12	12	12	12	13.3473	12	12	12	12	12	12	412	NaN	1	0	NaN	NaN	1	0	NaN	0.427243	0.282422	-0.449115	-1	NaN	1	0	NaN
12	12	12	12	12	12	12	12	12	12	12	12	12	12	12	12	12	12	12	12	12	12	12	12	12	12	12	12	12	12	12	12	12	413	NaN	1	0	NaN	NaN	1	0	NaN	NaN	1	0	NaN	NaN	1	0	NaN
12	12	12	12	12	12	12	12	12	12	12	12	12	12	12	12	12	12	12	12	12	12	12	12	12	12	12	12	12	12	12	12	12	414	NaN	1	0	NaN	NaN	1	0	NaN	NaN	1	0	NaN	NaN	1	0	NaN
12	12	12	12	12	12	12	12	12	12	12	12	12	12	12	12	12	12	12	12	12	12	12	12	12	12.7909	12	12	12	12	12	12	12	415	NaN	1	0	NaN	NaN	1	0	NaN	0.427243	0.281885	-0.263639	-1	NaN	1	0	NaN
16.7199	16.7344	16.7362	16.1683	15.4427	15.6994	16.4904	16.7313	16.7	16.9651	16.9192	16.6382	17.2133	17.3272	17.365	17.5774	17.7899	17.4665	17.426	17.5751	17.461	18.4429	18.166	18.5764	19.1201	19.0145	19.0551	16.223	16.8088	17.0054	16.657	16.8375	17.2841	416	2.6683	0.00533333	0.907707	7.03953	2.1567	0.0149615	0.783836	5.10236	2.23275	0.00268156	-0.668149	-5.35875	2.53772	0.00201869	1.71606	6.49443
12	12	12	12	12	12	12	12	12	12	12	12	12	12	12	12	12	12	12	12	12	12	12	12	12	12	12	12	12	12	12	12	12	417	NaN	1	0	NaN	NaN	1	0	NaN	NaN	1	0	NaN	NaN	1	0	NaN
15.9573	16.7396	16.2749	14.3184	15.1156	15.4066	15.2719	15.8289	12	15.6	16.5367	15.5247	15.9277	16.9369	16.6517	16.9189	17.4759	17.2966	16.3384	17.0946	16.4247	17.3766	17.5144	17.0459	18.5347	18.6454	18.2714	14.2763	15.1579	13.8031	17.2453	17.1773	17.2511	418	1.17869	0.0419355	0.69308	2.507	0.140881	0.84072	0.0818272	0.380428	2.56083	0.00241558	-1.17152	-6.58813	2.63439	0.00209709	2.89986	6.89429
12	12	12	12	12	12	12	12	12	12	12	12	12	12	12	12	12	12	12	12	12	14.1326	13.0606	13.7955	12	12.7123	12.8174	12	12	12	12	12	12	419	2.20211	0.00880769	1.6629	5.25424	2.20211	0.0140583	1.6629	5.25424	1.32438	0.0170281	1.153	2.82921	2.20211	0.0027931	1.6629	5.25424
14.4924	15.5757	14.9243	12	13.8733	12	14.9205	14.7198	13.6925	12	12	14.4703	15.5408	15.7767	16.0809	17.0016	17.0813	17.1317	16.3362	16.5747	16.1248	17.435	17.4474	17.4411	18.3786	18.3681	18.2633	15.2097	15.4492	12	17.1285	17.2898	17.1525	420	2.96467	0.00474667	1.09595	8.42911	3.20244	0.0112258	0.369644	9.71932	4.76281	0	-0.895489	-24.2109	1.35414	0.0120253	3.22155	2.89715
12	12	12	12	12	12	12	12	12	12	12	12	12	13.4307	12.9737	12	13.6975	12	12	12.5378	12	12	15.3503	15.3699	15.8983	16.8794	16.6647	12	12	12	12.0959	12.9135	12.5294	421	0.843426	0.12596	2.0608	1.81681	0.596826	0.225176	1.67423	1.33419	0.901975	0.075098	-2.24074	-1.93342	0.935093	0.0339882	2.24006	1.99997
19.48	19.7652	19.5465	19.8345	20.1437	20.2151	19.9604	20.1152	20.0421	20.3806	20.4648	19.9955	19.6709	19.8274	19.4572	19.288	19.0748	18.9951	20.9092	20.915	20.7539	19.9567	19.9809	19.8183	19.3	19.5427	19.2049	18.9105	19.1597	19.0672	18.2948	18.4836	18.5205	422	3.67651	0.00459259	-0.940721	-12.8629	2.85968	0.00945882	0.799363	7.91099	2.14318	0.00306383	0.569448	5.05782	3.22469	0.00280519	0.872881	9.84901
12	12	12	12	12	12	12	12	12	12	12	12	12	12	12	12	12	12	12	12	12	12	12	12	12	12	12	12	12	12	12	12	12	423	NaN	1	0	NaN	NaN	1	0	NaN	NaN	1	0	NaN	NaN	1	0	NaN
12	12	12	12	12	12	12	12	12	12	12	12	12	12	12	14.5975	15.1855	12	12	12	12	12	12	12	16.7207	16.4281	16.64	12	12	12	12	12	12	424	NaN	1	0	NaN	0.920051	0.111097	-1.92769	-1.96969	6.10969	0	-4.59628	-52.6865	NaN	1	0	NaN
18.1736	18.6652	18.282	17.3927	17.9108	17.8147	17.5016	17.8244	18.1351	18.1456	18.8415	18.4322	17.8561	18.8188	18.2838	18.1642	18.7517	18.7966	18.4298	19.04	18.5999	18.3347	18.9835	18.5835	18.17	18.5927	18.2831	17.9331	18.4382	18.4946	17.8866	18.2633	18.2985	425	0.0750238	0.886057	-0.0559966	-0.213539	0.0800592	0.894386	0.0630423	0.226866	0.556258	0.160635	0.2853	1.25498	0.593745	0.139786	0.345266	1.32818
12	12	12	12	12	12	12	12	12	12	12	12	12	12	12	12	12	12	12	12	12	12	14.8453	15.1816	16.0079	16.3284	16.4259	12	12	12	12	12	12	426	0.930503	0.0766082	2.00897	1.99072	0.930503	0.0933184	2.00897	1.99072	1.03675	0.0321364	-2.24507	-2.20746	0.930503	0.0520442	2.00897	1.99072
12	14.1075	12	12	13.8134	12	13.9784	12	14.203	14.3228	14.0296	12	14.6857	14.2636	14.5013	16.2535	15.9654	15.9529	14.7513	12	14.3645	16.1832	15.86	12	17.1588	16.9047	16.575	12	12	12	15.7027	15.911	15.9745	427	0.241219	0.690676	0.975803	0.611647	0.437926	0.322567	-1.37618	-1.02139	0.745047	0.116566	-2.19841	-1.6232	0.932711	0.0493483	2.68107	1.99517
14.2986	14.1426	13.8467	14.2111	14.5626	14.2629	12	14.4842	15.0384	14.1376	14.9083	14.3562	14.479	15.0072	14.9086	14.7444	15.2316	15.0334	14.3949	13.383	13.9852	15.5474	15.2871	15.1976	16.5675	16.8489	16.481	13.5974	14.1517	14.0481	14.8981	14.7752	15.0824	428	1.98574	0.0110526	1.423	4.56063	0.903064	0.12851	0.340909	1.9356	2.96555	0.00183704	-1.28846	-8.4336	2.67342	0.00211765	1.41165	7.06166
12	12	12	12	12	12	12	12	12	12	12	12	12	12	12	12	12	12	12	12	12	12	12	12	14.4936	12	12	12	12	12	12	12	12	429	NaN	1	0	NaN	NaN	1	0	NaN	0.427243	0.285198	-0.831202	-1	NaN	1	0	NaN
12	12	12	12	12	12	12	12	12	12	12	12	12	12	12	12	12	12	12	12	12	12	12	12	13.2872	12	12	12	12	12	12	12	12	430	NaN	1	0	NaN	NaN	1	0	NaN	0.427243	0.365009	-0.429064	-1	NaN	1	0	NaN
12	12	12	12	12	12	12	12	12	12	12	12	12	12	12	12	12	14.4175	12	12	12	14.5445	14.5881	14.4846	15.1567	15.3088	15.5771	12	12	12	12	12	12	431	6.93249	0	2.5391	84.637	1.0086	0.0627561	1.73328	2.14947	2.51169	0.003	-0.808436	-6.39022	6.93249	0	2.5391	84.637
13.5364	14.0878	14.9415	14.3063	15.5169	15.3031	14.5017	14.8411	15.0508	15.1347	15.5913	15.4212	15.251	12	15.193	12	12	12	15.027	15.7264	15.4737	15.1678	15.4863	15.3818	12	12	12	13.1125	12	12	15.1814	15.3058	15.0011	432	0.101823	0.857342	-0.0637261	-0.283304	5.43441	0	3.3453	35.6921	5.43441	0	3.3453	35.6921	2.83145	0.00232258	2.97447	7.77669
12	12	12	12	12	12	12	12	12	12	12	12	12	12	12	12	12	12	12	12	12	13.6753	13.1441	12	12	14.7807	12	12	12	12	12	12	12	433	0.885929	0.107083	0.939809	1.90134	0.885929	0.135086	0.939809	1.90134	0.00402197	0.994812	0.0129115	0.0122913	0.885929	0.0737056	0.939809	1.90134
14.2382	13.6639	12	13.8142	13.6199	12	13.4167	12	12	13.5382	14.4931	14.4192	15.4431	15.4302	15.2386	16.3212	16.0594	16.482	16.457	16.1538	15.1411	16.9803	16.8862	16.7927	18.141	18.0106	17.9186	14.1664	13.6431	12.5969	12	12	12	434	1.1351	0.0438718	0.969112	2.41364	1.94955	0.023469	0.598866	4.45171	3.75895	0.00122772	-1.13698	-13.5003	2.74028	0.00216	3.41761	7.35674
14.3542	15.1363	14.9961	13.4766	14.5142	14.973	14.6748	15.1016	15.0587	14.3593	15.4338	16.1688	15.1456	15.9129	15.5404	16.3863	16.1634	16.0758	15.1065	15.3367	15.6301	15.7579	16.5166	16.4645	16.7315	17.5565	17.5422	14.7942	15.2243	15.0515	14.8939	16.0376	15.3458	435	1.43573	0.0231049	0.888563	3.08741	0.0496253	0.923838	0.0378234	0.144599	1.31699	0.0173865	-1.03038	-2.81246	1.94942	0.00421212	1.223	4.45132
15.3904	16.8444	16.4871	15.2655	16.9346	16.1667	16.7871	16.6651	17.5627	16.4272	17.4242	16.9136	17.0108	17.8032	17.4323	17.812	17.9022	17.6306	16.8094	17.8656	17.8077	16.4305	17.8635	17.1034	17.7785	18.1618	17.4514	16.8075	17.0458	16.4443	16.9932	18.0833	18.0639	436	0.269383	0.636687	-0.361734	-0.673058	0.702363	0.182885	-0.649109	-1.53983	0.650499	0.140665	-0.664745	-1.43876	0.336907	0.463075	0.366622	0.8159
15.3496	16.3195	16.0604	14.8025	15.1689	15.7638	15.8384	16.193	16.3883	15.9235	15.8622	15.8783	16.0444	16.6372	16.1327	16.6941	17.0893	16.7964	15.8394	16.6384	16.2705	17.3079	17.4849	17.7667	17.99	18.292	18.4584	15.4312	16.1971	16.3245	16.6644	16.402	16.954	437	2.05115	0.00954128	1.2704	4.7625	1.67978	0.023619	0.659874	3.69626	1.71801	0.00798182	-0.726999	-3.79768	2.11457	0.0036129	1.53554	4.96454
12	12	12	12	12	12	12	12	12	12	12	12	13.3319	13.3833	13.8055	17.7332	17.9748	17.8003	12.1439	12	12	16.4991	16.9032	16.3465	18.7685	18.8289	18.6172	12	12	12	14.8683	12	14.9217	438	4.90134	0	4.53499	26.2315	2.64088	0.0101124	-1.25313	-6.92186	3.57721	0.00217544	-2.15527	-12.1335	4.98878	0.00442857	4.58295	27.5921
12	12	14.0845	12	12	12	15.0646	14.2812	14.268	14.4196	12	14.0807	12	14.3374	14.0604	15.3833	14.6054	14.5953	15.8402	15.4407	15.4578	14.9528	14.7475	14.165	16.1642	15.9583	15.7833	12	12	12	12	14.7275	12	439	1.62449	0.0198485	-0.95778	-3.55268	0.272961	0.659892	-0.239542	-0.680773	2.17789	0.00259459	-1.34682	-5.17282	3.42797	0.00304225	2.62178	11.1111
12	12	12	12	12	12	12	12	12	12	12	12	12	13.9571	12	17.1769	17.0819	16.9911	12	12	12	12	15.3984	15.2106	17.9942	18.2935	18.306	12	12	12	12	13.3041	12	440	0.933907	0.0747692	2.20298	1.99758	1.22548	0.0451579	-2.88034	-2.60871	1.64559	0.00864912	-3.99491	-3.60707	0.933907	0.0450057	2.20298	1.99758
12	12	12	12	12	12	12	13.7202	12.9474	12	12	12	13.0633	14.3311	13.6872	12	12	12	12	12	12	16.1089	16.2123	16.3079	15.7163	16.0049	15.6395	12	12	12	12	14.7141	13.4927	441	6.68253	0	4.20969	73.2886	6.68253	0	4.20969	73.2886	1.55513	0.0088	0.422821	3.37739	6.68253	0	4.20969	73.2886
20.2757	20.2842	20.121	20.1146	20.0328	19.8767	19.898	19.7834	19.6409	20.4027	20.2285	20.1418	20.2903	20.123	20.053	20.4483	20.3996	20.4107	20.7266	20.5355	20.2795	20.5964	20.4691	20.4381	20.6004	20.3866	20.2867	20.0794	19.9382	20.0338	20.7998	20.7711	20.7027	442	0.0308509	0.962174	-0.0126661	-0.0915897	0.739837	0.172018	0.0816771	1.61301	0.297728	0.556829	0.0766322	0.733702	2.78949	0.00225	0.484084	7.58082
12	12	12	12	12	12	12	12	12	12	12	12	12	12	12	12	13.2752	12	12	12	12	12	12	12	14.6373	15.006	15.225	12	12	12	12	12	12	443	NaN	1	0	NaN	0.427243	0.360484	-0.425064	-1	4.17763	0.00158974	-2.95609	-17.2395	NaN	1	0	NaN
12	12	12	12	12	12	12	12	12	12	12	12	12	12	12	14.9106	14.9383	15.3818	12	12	12	12.8219	12	12	17.4477	17.5336	17.5674	12	12	12	12	12	12	444	0.427243	0.384968	0.273958	1	3.06211	0.00940541	-2.80296	-8.93745	4.34261	0.00187879	-5.24226	-18.9754	0.427243	0.356791	0.273958	1
12	12	12	12	12	12	12	12	12	12	12	12	12	12	12	12.3151	12	14.0995	12	12	12	12.2665	12	12	16.9207	17.4346	17.3247	12	12	12	12	12	12	445	0.427243	0.295062	0.0888313	1	0.470086	0.29359	-0.716037	-1.08542	5.04995	0	-5.13785	-28.5852	0.427243	0.234026	0.0888313	1
16.8119	16.3855	16.0067	17.1812	17.5363	17.3563	16.6153	16.9076	17.4067	12	15.3211	14.7595	17.4783	18.3865	18.0364	20.3471	20.6482	20.653	16.2832	16.7145	16.8517	19.3011	19.587	19.4747	21.9061	22.1097	22.0677	12	14.9318	14.5519	17.9834	18.6461	18.5292	446	3.92789	0.00590476	2.83778	14.9032	2.95158	0.00881013	-1.09518	-8.36291	4.80456	0	-2.57357	-24.8031	2.43391	0.00294545	5.62631	6.0873
12	12	12	12	12	12	12	12	12	12	12	12	12	12	12	12	13.242	13.5402	12	12	12	12	12	12	15.5112	14.5561	15.6925	12	12	12	12	12	12	447	NaN	1	0	NaN	0.918405	0.110596	-0.927401	-1.96638	3.11577	0.00190769	-3.25326	-9.22928	NaN	1	0	NaN
20.8393	21.1566	21.1942	20.7452	21.0308	21.1364	20.9817	21.2823	21.2423	21.0698	21.375	21.1785	21.0558	21.2163	21.3628	20.9418	21.1328	21.0978	20.8252	21.2403	21.3333	20.7414	20.8586	20.9416	20.8564	21.2008	21.2466	20.1977	20.3172	20.4632	20.749	21.075	21.2409	448	0.791797	0.134871	-0.285731	-1.7149	1.19704	0.0451795	-0.210309	-2.5467	0.868337	0.0874359	-0.254082	-1.86627	2.24859	0.00281739	0.521151	5.41341
12	12	12	14.2343	12	12	12	12	12	12	12	12	13.8954	12	12	17.1271	17.1118	17.0629	12	12	12	15.747	16.1159	15.4177	20.1337	20.326	19.8216	12	12	12	14.3344	14.2927	14.4972	449	4.31256	0.00344444	3.76019	18.6469	2.56779	0.00967742	-1.34038	-6.6166	4.19038	0.00163158	-4.33358	-17.3679	4.31256	0.00335135	3.76019	18.6469
19.6816	19.7235	19.7166	19.4724	19.4622	19.2995	19.4194	19.3887	19.7297	20.0222	20.2286	19.9383	20.0798	20.2839	20.1416	20.3544	20.2134	20.4647	18.5618	18.9114	18.6157	20.282	20.4021	20.5248	21.3083	21.2992	21.2599	18.5192	18.6725	18.8096	19.7738	19.6853	19.7594	450	3.72025	0.00496	1.70665	13.1975	0.227655	0.735174	0.0587571	0.581607	3.60964	0.00110714	-0.886182	-12.3673	4.03678	0.00269565	1.73584	15.8812
17.9837	17.8128	17.6497	17.6254	17.4569	17.1046	18.043	17.9863	18.0079	18.8002	18.7556	18.6246	18.5643	18.4615	18.567	18.3214	18.1728	18.2888	18.0273	17.9574	17.6119	18.9687	18.8096	18.8437	19.8864	19.6497	19.7208	18.3281	18.1551	18.2322	17.7715	17.4691	17.609	451	2.73843	0.00545882	1.00846	7.34845	3.12379	0.010087	0.613003	9.27365	3.30177	0.00208403	-0.87832	-10.3108	3.09816	0.00263415	0.635523	9.13258
20.0288	20.3926	12	12	19.9127	20.1415	19.6092	19.89	20.0871	19.6413	12	12	20.0076	20.7519	20.0989	19.4571	19.5883	19.831	21.597	21.8191	21.5759	20.0128	20.1986	20.273	19.7702	19.8674	12	18.7027	18.8519	19.0638	19.4121	12	12	452	3.78344	0.0053913	-1.50257	-13.6955	1.79141	0.023	0.535971	3.99736	0.493074	0.189944	2.94889	1.13089	3.23216	0.00284211	1.28865	9.8929
12	12	12	12	12	12	12	12	12	12	12	12	12	12	12	12	12	12	12	12	12	12	12	12	12	12	12	12	12	12	12	12	12	453	NaN	1	0	NaN	NaN	1	0	NaN	NaN	1	0	NaN	NaN	1	0	NaN
12	12	12	12	12	12	12	12	12	12	12	12	12	12	12	12	12	12	12	12	12	12	12	12	12	12	12	12	12	12	12	12	12	454	NaN	1	0	NaN	NaN	1	0	NaN	NaN	1	0	NaN	NaN	1	0	NaN
18.3042	18.3985	18.4134	17.6505	17.8677	18.0546	17.7238	17.479	17.1869	19.2526	19.0549	18.9083	18.6623	19.0589	18.9302	18.6171	18.6901	18.5437	18.3655	18.2352	18.0042	18.7868	18.8678	18.6999	18.4906	18.5855	18.6353	17.999	17.8363	17.9295	18.5269	18.2214	18.6966	455	2.13079	0.00962963	0.583174	5.01725	1.22578	0.045457	0.167839	2.60937	1.5343	0.00876271	0.214322	3.32574	3.66321	0.00372414	0.86321	12.7628
12	12	12	12	12	12	12	12	12	12	12	12	12	12	12	16.0197	15.1518	14.6349	12	12	12	12	12	12	17.2498	17.5394	17.437	12	12	12	12	12	12	456	NaN	1	0	NaN	2.89677	0.00838554	-3.26877	-8.09065	6.44149	0	-5.40873	-63.7871	NaN	1	0	NaN
12	12	12	12	12	12	12	12	12	12	12	12	12	12	12	12	12	12	12	12	12	12	12	12	12	12	12	12	12	12	12	12	12	457	NaN	1	0	NaN	NaN	1	0	NaN	NaN	1	0	NaN	NaN	1	0	NaN
12	12	12	12	12	12	12	12	12	12	12	12	12	12	12	12	12	12	12	12	12	12	12	12	12	12	12	12	12	12	12	12	12	458	NaN	1	0	NaN	NaN	1	0	NaN	NaN	1	0	NaN	NaN	1	0	NaN
12	12	12	12	12	12	12	12	12	12	12	12	12	12	12	12	12	12	12	12	12	12	12	12	12	12	12	12	12	12	12	12	12	459	NaN	1	0	NaN	NaN	1	0	NaN	NaN	1	0	NaN	NaN	1	0	NaN
12	12	12	12	12	12	12	12	12	12	12	12	12	12	12	12	12	12	12	12	12	12	12	12.9785	13.409	12	13.6419	12	12	12	12	12	12	460	0.427243	0.383702	0.326177	1	0.427243	0.406843	0.326177	1	0.495904	0.18829	-0.6908	-1.13648	0.427243	0.358088	0.326177	1
12	12	12	12	12	12	12	12	12	12	12.7419	12	12	12	12	12.919	12.9376	12	13.0432	12	12	12	13.0995	12	13.3776	12	12.0513	12	12	12	12	12	12.1677	461	0.0122482	0.979963	0.0187378	0.0370887	0.202999	0.772529	-0.252375	-0.526136	0.0658519	0.911685	-0.109811	-0.188984	0.427243	0.325156	0.366488	1
12	12	12	12	12	12	12	12	12	12	12	12	12	12	12	12	12	12	12	12.0414	12	12	12	12	12	12	12	12	12	12	12	12	12	462	0.427243	0.292545	-0.0137838	-1	NaN	1	0	NaN	NaN	1	0	NaN	NaN	1	0	NaN
12	12	12	12	12	12	12	12	12	12	12	12	12	12	12	12	12	12	12	12	12	12	12	12	12	14.3339	12	12	12	12	12	12	12	463	NaN	1	0	NaN	NaN	1	0	NaN	0.427243	0.338143	-0.777975	-1	NaN	1	0	NaN
12	12	12	12	12	12.8685	12	12	14.1641	12	12	13.4285	12	13.788	12	12	13.9959	12	12	12	12	12	14.3139	14.6532	12	15.0728	12	12	12	12	12	14.6233	12	464	0.928231	0.0801609	1.65569	1.98615	0.391842	0.442244	0.9904	0.928605	0.18209	0.796486	0.631418	0.478122	0.928231	0.0537923	1.65569	1.98615
16.8261	15.4737	12	14.4343	12	12	16.0872	13.967	13.5058	16.5314	14.2792	12	16.7717	15.899	14.0066	16.9008	16.051	16.423	17.293	16.4569	15.4237	18.0823	17.5048	17.0126	17.2219	15.869	16.1087	17.8029	16.9737	16.2006	17.9446	17.6978	16.4607	465	0.852005	0.1265	1.14201	1.83382	1.2764	0.0427838	1.07498	2.72126	1.02538	0.0329624	1.13334	2.18398	0.413306	0.376578	0.540821	0.971992
12	12	12	12	14.32	12	12	14.2736	16.2012	12	14.2455	14.1629	12	15.9396	12	12.9928	14.3914	12	13.6374	12	12	15.6815	15.4919	15.1729	16.0562	16.4883	16.1098	12.3755	13.9999	12	12	15.0281	14.0522	466	2.16574	0.00981132	2.90296	5.13232	1.51223	0.0314887	2.32069	3.27155	1.72715	0.00801826	-0.769337	-3.82217	1.86624	0.00499248	2.65696	4.2081
12	13.6046	12	12	12	12	12	12.8257	12	12	12	12	12	13.6421	12	12	12	12	12	15.2205	15.2395	13.674	13.1213	12	12	12	12	12	12	12	12	12	12	467	0.443127	0.273617	-1.22157	-1.03178	0.881311	0.13734	0.931754	1.89212	0.881311	0.0796246	0.931754	1.89212	0.881311	0.07738	0.931754	1.89212
14.0196	14.158	12	12	12	13.0474	14.1686	14.7412	14.1532	12	13.1485	13.0954	14.0431	13.9331	14.0388	14.7009	14.7041	14.5908	16.7956	16.7542	16.7184	12	14.2236	14.4694	12	15.2366	15.2503	12	12	12	14.9938	15.081	15.0434	468	1.81475	0.0150569	-3.19174	-4.06231	0.630693	0.213379	-1.10091	-1.40019	0.168969	0.811489	-0.597979	-0.447483	0.93105	0.0506667	1.56434	1.99182
18.2079	18.4883	18.5568	17.979	18.0334	17.7269	18.1829	18.3571	18.3824	18.8001	18.8603	18.6184	18.4881	18.7724	18.7442	19.0166	19.1061	19.0357	19.11	19.1303	19.0169	19.0485	19.1812	19.2321	19.3578	19.452	19.5101	18.3607	18.4105	18.5154	18.1607	18.2279	18.2122	469	0.452559	0.264185	0.0681922	1.05059	0.761243	0.164313	0.101154	1.65492	1.81349	0.00606573	-0.286023	-4.05878	3.27993	0.00288	0.725086	10.1779
12	12	12	12	12	12	12	12	12	12	12	12	12	12	12	12	12	12	12	12	12	12	12	12	12	15.1362	14.6821	12	12	12	12	12	12	470	NaN	1	0	NaN	NaN	1	0	NaN	0.926157	0.0577439	-1.93942	-1.98197	NaN	1	0	NaN
12	12	12	12	12	12	12	12	12	12	12	12	12	12	12	12.568	12.6314	12	12	12	12	12	12	12	14.7963	15.4568	15.4098	12	12	12	12	12	12	471	NaN	1	0	NaN	0.930971	0.0928764	-0.39981	-1.99166	3.9548	0.00144186	-3.22099	-15.1393	NaN	1	0	NaN
17.2166	17.2146	17.2928	16.7462	16.7878	17.0833	16.8588	17.0925	17.7017	16.8578	17.1964	16.893	17.2991	18.089	17.5653	17.928	18.0243	17.8879	18.8895	18.8709	18.5919	17.8551	17.4576	17.2115	18.224	18.1451	17.9189	16.1008	16.3092	16.4987	16.9168	16.9657	16.9145	472	2.42544	0.00741667	-1.27601	-6.05506	1.07511	0.0543106	-0.438681	-2.28719	1.31973	0.017456	-0.587921	-2.81868	2.26796	0.00284211	1.20521	5.48085
12	12	12	12	12	12	13.614	12.8875	12	12	12	12	13.9356	14.3153	14.0849	12	12	12	12	12	12	12	12	12	12	12	12	12	12	12	12	12	12	474	NaN	1	0	NaN	NaN	1	0	NaN	NaN	1	0	NaN	NaN	1	0	NaN
15.1964	15.6276	15.6454	16.672	16.7783	16.4945	14.3488	15.2763	12	13.9535	15.1572	15.1111	16.0389	16.4252	16.2052	15.0374	15.5243	12	17.5635	17.352	17.1897	12	14.8864	13.6537	16.7485	16.5303	16.19	13.6317	13.7387	14.4851	16.4129	16.7879	16.352	475	1.98954	0.01125	-3.85504	-4.5722	0.185908	0.801725	-0.67386	-0.48696	1.6015	0.00891379	-2.97621	-3.49398	0.191262	0.759074	-0.438481	-0.4993
12	12	12	12	12	12	12	12	12	12	12	12	12	12	12	12	12	12	12	12	12	12	12	12	12	12	12	12	12	12	12	12	12	476	NaN	1	0	NaN	NaN	1	0	NaN	NaN	1	0	NaN	NaN	1	0	NaN
12	14.2907	13.91	12	12	12	13.805	14.1723	14.833	12	13.8232	12	14.9523	14.0898	15.384	15.5223	16.1838	15.8086	12	12	13.1733	12	12	12	12	13.7398	13.4944	12	12	13.6646	13.8606	14.8223	15.1792	477	0.427243	0.302504	-0.391095	-1	4.43678	0.0036	-3.83822	-20.0419	0.926641	0.0552083	-1.07805	-1.98294	0.427243	0.285967	-0.554853	-1
12	12	12	12	12	12	12	12	12	12	12	12	12	12	12	13.6084	14.2119	12	12	12	12	15.1896	15.8017	15.2666	16.5805	16.807	16.3686	12	13.0876	12	12	12	12	478	4.22922	0.00635897	3.41931	17.7649	1.44979	0.0336522	2.14589	3.12082	2.14433	0.00308021	-1.16606	-5.06159	2.76033	0.00220408	3.05678	7.44732
12	12	12	12	12	12	12	12	12	12	12	12	12	12	12	12	12	12	12	12	12	12	12	12	13.6433	15.0155	14.5201	12	12	12	12	12	12	479	NaN	1	0	NaN	NaN	1	0	NaN	2.40148	0.00289157	-2.39295	-5.96465	NaN	1	0	NaN
14.7529	15.7338	15.8583	15.0963	15.4025	15.2642	15.7909	15.8088	16.0645	15.0846	15.5262	15.3806	16.3257	16.009	16.0977	17.015	16.923	17.259	16.3573	16.815	16.502	17.4603	17.8118	17.9152	18.7395	18.711	18.9919	15.6308	15.7558	15.9116	15.513	15.4001	15.3768	480	2.42958	0.00749474	1.17102	6.07082	1.75418	0.022623	0.663438	3.89523	2.56682	0.00243137	-1.08502	-6.61265	3.59747	0.00348387	1.96303	12.2791
16.6666	16.8256	16.9302	16.5806	16.4763	16.8414	16.6933	16.9109	16.4734	16.7549	16.9395	17.0953	16.8308	16.5675	16.6413	17.3081	17.4338	17.4835	16.8836	17.1086	17.2539	12	16.7655	17.0098	16.9531	17.4361	17.5498	15.666	15.964	15.9429	16.823	17.0082	17.3257	481	0.485433	0.240881	-1.82356	-1.1158	0.588388	0.227146	-2.15	-1.31774	0.554748	0.160181	-2.05455	-1.25203	0.135271	0.835208	-0.599149	-0.366771
12	12	12	12	12	12	12	12	12	12	12	12	12	12	12	12	12	12	12	12	12	12	12	12	12	12	12	12	12	12	12	12	12	482	NaN	1	0	NaN	NaN	1	0	NaN	NaN	1	0	NaN	NaN	1	0	NaN
12	12	12	12	12	12	12	12	12	12	12	12	12	12	12	12	12	12	12	12	12	12	12	12	12	12	12	12	12	12	12	12	12	483	NaN	1	0	NaN	NaN	1	0	NaN	NaN	1	0	NaN	NaN	1	0	NaN
12	12	12	12	12	12	12	12	12	12	12	12	12	12	12	12	12	12	12	12	12	12	12	12	12	12	12	12	12	12	12	12	12	484	NaN	1	0	NaN	NaN	1	0	NaN	NaN	1	0	NaN	NaN	1	0	NaN
12	12	12	12	12	12	12	12	12	12	12	12	12	12	12	12	12	12	12	12	12	12	12	12	12	13.8987	13.4558	12	12	12	12	12	12	485	NaN	1	0	NaN	NaN	1	0	NaN	0.910086	0.0730133	-1.11818	-1.94968	NaN	1	0	NaN
12	12	12	12	12	12	12	12	12	12	12	12	12	12	12	12	12	12	12	12	12	12.5079	12	12	12	12	12	12	12	12	15.3315	14.6196	15.2271	486	0.427243	0.384847	0.16929	1	0.427243	0.355654	0.16929	1	0.427243	0.281007	0.16929	1	0.427243	0.327479	0.16929	1
15.5369	14.8312	15.3076	12	14.0159	12	12	12	12	15.496	14.857	15.0797	16.2777	15.9929	15.8946	17.4695	17.6601	17.7055	14.3423	14.3725	12	16.917	16.9289	16.9084	18.4467	18.327	18.3983	14.789	12	14.1545	15.5585	15.8527	15.8189	487	1.88369	0.0144	3.34649	4.25831	3.17457	0.0105455	-0.693592	-9.55918	5.70672	0	-1.47258	-41.7642	1.74655	0.0067972	3.27027	3.87452
14.7847	12	12	12	12	12	14.3557	14.6559	14.7824	14.1597	14.2362	14.1796	14.6102	15.6555	15.1205	15.9155	15.3889	15.5303	15.3102	15.19	16.0236	16.4257	16.2078	16.1874	16.6765	17.0348	16.9574	13.3372	12	13.0471	15.1553	14.7981	14.0944	488	1.32216	0.0318367	0.765672	2.82418	1.71364	0.0232581	0.662013	3.78599	2.00981	0.00296907	-0.615947	-4.63418	2.96266	0.00242697	3.47882	8.41894
12	12	12	12	12	12	12	12	12	12	12	12	12	12	12	14.7496	15.2394	15.3067	12	12	12	14.3605	13.3139	13.0561	16.3035	15.3874	14.1951	12	12	12	12	12	12	489	1.77552	0.014816	1.57683	3.95355	1.60076	0.0245538	-1.52174	-3.4921	1.10834	0.0257405	-1.71854	-2.35695	1.77552	0.00612766	1.57683	3.95355
12	12	12	12	12	12	12	12	12	12	12	12	12	12	12	12	12	12	12	12.6049	12	12	12	12	13.4861	14.542	12	12	12	12	12	12	12	490	0.427243	0.386362	-0.201626	-1	NaN	1	0	NaN	0.845582	0.0931375	-1.34269	-1.82108	NaN	1	0	NaN
12	12	12	12	12	12	12	12	12	12	12	12	12	12	12	12	12	12	12	12	12	12	12	12	12	12	12	12	12	12	12	12	12	491	NaN	1	0	NaN	NaN	1	0	NaN	NaN	1	0	NaN	NaN	1	0	NaN
12	12	12	12	12	12	12	12	12	12	12	12	12	12	12	12	12	12	12	12	12	12	12	12	12	12	12	12	12	12	12	12	12	492	NaN	1	0	NaN	NaN	1	0	NaN	NaN	1	0	NaN	NaN	1	0	NaN
12	12	12	12	12	12	12	12	12	12	12	12	12	12	12	12	12	12	12.7269	12	12	12	12	12	13.4631	12	14.341	12	12	12	12	12	12	493	0.427243	0.378881	-0.242307	-1	NaN	1	0	NaN	0.863755	0.0884063	-1.26803	-1.85716	NaN	1	0	NaN
12	12	12	12	12	12	16.4526	16.0326	16.1443	12	12	12	12	12	12	12	12	12	12	12	12	22.4689	22.3057	22.31	19.3888	19.328	19.0174	12	12	12	17.6966	17.4374	16.9002	494	8.36441	0	10.3615	193.028	8.36441	0	10.3615	193.028	4.78727	0	3.1168	24.5561	8.36441	0	10.3615	193.028
12	12	12	12	12	12	12	15.6287	15.6634	13.8417	14.5424	15.2302	15.1654	15.535	15.5321	17.2217	17.562	17.4297	13.999	15.006	14.4153	12	12	12	13.8694	14.715	14.4073	12	12	13.7864	16.7555	17.4149	17.5378	495	2.97211	0.00481081	-2.47345	-8.46701	6.17044	0	-5.40445	-54.5638	3.15207	0.00192248	-2.33058	-9.43168	0.427243	0.284116	-0.595457	-1
12	12	12	12	12	12	12	12	12	12	12	12	12	12	12	12	12	12	12	12	12	12	12	12	12	12	12	12	12	12	12	12	12	496	NaN	1	0	NaN	NaN	1	0	NaN	NaN	1	0	NaN	NaN	1	0	NaN
12	12	12	12	12	12	12	12	12	12	12	12	12	12	12	12	12	12	12	12	12	12	12	12	12	12	12	12	12	12	12	12	12	497	NaN	1	0	NaN	NaN	1	0	NaN	NaN	1	0	NaN	NaN	1	0	NaN
12	12	12	12	12	12	12	12	12	12	12	12	12	12	12	12	12	12	12	13.4834	12	12	12	12	14.1447	14.0843	14.2695	12	12	12	12	12	13.0636	498	0.427243	0.378122	-0.494479	-1	NaN	1	0	NaN	5.62018	0	-2.16618	-39.7305	NaN	1	0	NaN
12	12	12	12	12	12	12	12	12	12	12	12	12	12	12	12.7145	13.2212	13.1835	12	12	12	12.7825	12	12.9478	14.57	14.5253	14.513	12	12	12	12	12	12	499	0.921779	0.0936703	0.576749	1.97316	0.622141	0.214414	-0.463011	-1.38353	2.58602	0.00244737	-1.95937	-6.69162	0.921779	0.0605532	0.576749	1.97316
12	12	12	12	12	12	12	12	12	12	12	12	12	13.0833	12.8436	12.3794	14.4983	13.9831	12	12.3489	12.8364	12	12	13.2387	14.0441	15.0389	14.815	12	12	12	12	12	12	500	0.0122879	0.980923	0.0178178	0.0372074	0.72741	0.180448	-1.20736	-1.58872	1.91263	0.0045098	-2.21973	-4.34256	0.427243	0.336433	0.412911	1
12	12	12	12	12	12	12	12	12	12	12	12	12	12	12	13.3106	13.1895	12	12	12	12	12	12	12	14.8844	13.5672	13.4537	12	12	12	12	12	12	501	NaN	1	0	NaN	0.931632	0.08925	-0.833371	-1.993	1.89361	0.00444444	-1.96844	-4.28705	NaN	1	0	NaN
12	12	12	12	12	12	12	12	12	12	12	12	12	12	12	12	12	12	12	12	12	18.3023	18.3905	18.3606	12	12.0881	12	12	12	12	12	12	12	502	8.78112	0	6.35114	245.361	8.78112	0	6.35114	245.361	8.05464	0	6.32178	161.499	8.78112	0	6.35114	245.361
12	12	12	12	12	12	12	12	12	12	12	12	12	12	12	12	12	12	12	12	12	12	12	12	12	12	13.3132	12	12	12	12	12	12	503	NaN	1	0	NaN	NaN	1	0	NaN	0.427243	0.278374	-0.437722	-1	NaN	1	0	NaN
12	12	12	12	12	12	12	12	12	12	12	12	12	12	12	12	12	12	14.8239	15.1053	15.285	12	12	12	12	12	12	12	12	12	12	12	12	504	4.66565	0.004	-3.07139	-22.8862	NaN	1	0	NaN	NaN	1	0	NaN	NaN	1	0	NaN
12	12	12	12	12	12	12	12	12	12	12	12	12	12	12	12	12	12	12	12	12	12	12	12	12	12	12	12	12	12	12	12	12	505	NaN	1	0	NaN	NaN	1	0	NaN	NaN	1	0	NaN	NaN	1	0	NaN
12	12	12	12	12	12	12	12	12	12	12	12	12	12	12	12	12	12	12	12	12	12	12	12	12	12	12	12	12	12	12	12	12	506	NaN	1	0	NaN	NaN	1	0	NaN	NaN	1	0	NaN	NaN	1	0	NaN
12	12	12	12	12	12	12	12	12	12	12	12	12	12	12	12	12	12	12	12	12	12	12	12	12	12	12	12	12	12	12	12	12	507	NaN	1	0	NaN	NaN	1	0	NaN	NaN	1	0	NaN	NaN	1	0	NaN
12	12	12	12	12	12	12	12	12	12	12	12	12	12	12	12	12	12	12	12	12	12	12	12	15.1377	12	12.6307	12	12	12	12	12	12	508	NaN	1	0	NaN	NaN	1	0	NaN	0.58486	0.153249	-1.25612	-1.31085	NaN	1	0	NaN
15.542	15.3674	14.265	12	13.993	14.0779	14.0715	14.5414	14.7328	14.8705	15.4163	15.3486	14.8455	15.0489	15.1555	15.0632	14.7553	14.7247	14.3224	14.8455	14.9688	14.5671	15.3074	14.9764	14.4347	15.1427	14.7544	14.7199	14.7652	14.8679	16.1076	15.9809	15.7681	509	0.337035	0.491079	0.238085	0.816165	0.1606	0.816552	0.102588	0.427721	0.228875	0.731038	0.173081	0.584323	0.309997	0.50105	0.166002	0.75963
12	12	12	12	12	12	12	12	12	12	12	12	12	12	12	12	12	12	12	12	12	12	12	12	13.0251	14.6829	14.8718	12	12	12	12	12	12	510	NaN	1	0	NaN	NaN	1	0	NaN	1.69591	0.00832143	-2.19329	-3.73884	NaN	1	0	NaN
12	12	12	12	12	12	12	12	12	12	12	12	12	12	12	12	12	12	12	13.9927	14.5468	12	12	12	12	12	12	12	12	12	12	12	12	511	0.913608	0.0994439	-1.51315	-1.95675	NaN	1	0	NaN	NaN	1	0	NaN	NaN	1	0	NaN
12	12	12	12	12	12	12	12	12	12	12	12	12	12	12	12	12	12	12	12	12	12	12	12	12.8653	13.6842	12	12	12	12	12	12	12	512	NaN	1	0	NaN	NaN	1	0	NaN	0.808483	0.105932	-0.849842	-1.74775	NaN	1	0	NaN
12	12	12	12	12	12	12	12	12	12	12	12	12	12	12	12	12	12	12	12	12	12	12	12	12	12	12	12	12	12	12	12	12	513	NaN	1	0	NaN	NaN	1	0	NaN	NaN	1	0	NaN	NaN	1	0	NaN
12	12	12	12	12	12	12	12	12	12	12	12	12	12	12	12	12	12	12	12	12	12	12	12	12	12	12	12	12	12	12	12	12	514	NaN	1	0	NaN	NaN	1	0	NaN	NaN	1	0	NaN	NaN	1	0	NaN
12	12	12	12	12	12	12	12	12	12	12	12	12	12	12	12	12	12	12	12	12	12	12	12	12	12	12	12	12	12	12	12	12	515	NaN	1	0	NaN	NaN	1	0	NaN	NaN	1	0	NaN	NaN	1	0	NaN
12	12	12	12	12	12	12	12	12	12	12.7492	12	12	12	12	12	12	13.7842	12	12	12	12	12	12	12	12	12	12	12	12	12	12	12	516	NaN	1	0	NaN	0.427243	0.353642	-0.594742	-1	NaN	1	0	NaN	NaN	1	0	NaN
12	12	12	12	12	12	12	12	12	12	12	12	12	13.4441	12	12	12	12	12	12	12	12	12	12	12	12	12	12	12	12	14.4838	12	12	517	NaN	1	0	NaN	NaN	1	0	NaN	NaN	1	0	NaN	NaN	1	0	NaN
12	12	12	12	12	12	12	12	12	12	12	12	12	12	12	12	12	12	12	12	12	12	12	12	13.6185	13.327	12	12	12	12	12	12	12	518	NaN	1	0	NaN	NaN	1	0	NaN	0.920827	0.0621497	-0.98183	-1.97125	NaN	1	0	NaN
12	12	12	12	12	12	12	12	12	12	12	12	12	12	12	12	12	12	12	12	12	12	12	12	12.9983	13.2603	13.136	12	12	12	12	12	12	519	NaN	1	0	NaN	NaN	1	0	NaN	3.93363	0.00136264	-1.13155	-14.9532	NaN	1	0	NaN
12	12	12	12	12	12	12	12	12	12	12	12	12	12	12	15.111	14.2994	14.4316	12	12	12	12	12	12	16.4199	16.4936	16.5018	12	12	12	12	12	12	520	NaN	1	0	NaN	3.31584	0.0122105	-2.61398	-10.3972	8.16032	0	-4.47175	-171.63	NaN	1	0	NaN
12	12	12	12	12	12	12	12	12	12	12	12	12	12	12	12	12	12	12	12	12	12	12	12	12	12	12	12	12	12	12	12	12	521	NaN	1	0	NaN	NaN	1	0	NaN	NaN	1	0	NaN	NaN	1	0	NaN
12	12.3126	12	12	12	12	12	12	12	12	12	13.0618	12	12	13.6616	12	12	13.1675	12	12	12	12	13.4805	14.1699	12	12.6377	12	12	12	12	12	12	12	522	0.885707	0.107088	1.21682	1.90089	0.479855	0.284871	0.82764	1.10477	0.676227	0.132494	1.00425	1.48887	0.885707	0.0748283	1.21682	1.90089
12	12	12	12	12	12	12	12	12	12	12	12	12	12	12	12	12	12	12	12	12	12	12	12	12	12	12	12	12	12	12	12	12	523	NaN	1	0	NaN	NaN	1	0	NaN	NaN	1	0	NaN	NaN	1	0	NaN
12	12	12	12	12	12	12	12	12	12	12	12	12	12	12	15.4055	12	14.8663	12	12	12	12	12	12	13.8455	16.1113	12	12	12	12	15.9958	16.064	14.4422	524	NaN	1	0	NaN	0.924276	0.104476	-2.09062	-1.97819	0.768993	0.11097	-1.98561	-1.67011	NaN	1	0	NaN
16.9161	17.1872	16.4818	15.1508	16.327	12	16.608	16.7114	16.1109	16.9972	16.5226	16.7853	16.9791	17.1038	16.6186	17.4534	17.4529	17.3798	17.0323	17.3952	17.281	17.4809	17.7138	17.2211	16.7789	16.7129	16.1421	16.3906	16.7684	16.3935	18.1606	18.4896	18.2409	525	0.591289	0.18774	0.235743	1.32339	0.10821	0.878667	0.0432529	0.299534	1.70039	0.00835874	0.927272	3.75072	2.13502	0.00263415	0.95446	5.03108
12	12	12	12	12	12	12	12	12	12	12	12	12	12	12	12	12	12	12	12	12	12	12	12	12	13.2494	12	12	12	12	12	12	12	526	NaN	1	0	NaN	NaN	1	0	NaN	0.427243	0.255772	-0.416465	-1	NaN	1	0	NaN
12	12	12	12	12	12	12	12	12	12	12	12	12	12	12	15.3712	12.6445	12.9162	12	12	12	12	12	12	15.0656	15.4001	14.7093	12	12	12	12	12	12	527	NaN	1	0	NaN	0.883148	0.137556	-1.64395	-1.89579	3.97664	0.00145882	-3.05833	-15.3336	NaN	1	0	NaN
12	12	12	12	12	12	12	12	12	12	12	12	12	12	12	12	14.976	14.9818	12	12	12	12	12	12	12	14.2592	12	12	12	12	12	12	15.2667	528	NaN	1	0	NaN	0.935105	0.0763832	-1.98592	-2	0.427243	0.337615	-0.753076	-1	NaN	1	0	NaN
12	12	12	12	12	12	12	12	12	12	12	12	12	12	12	12	12	12	12	12	12	12	12	12	14.9938	15.1867	16.1168	12	12	12	12	12	12	529	NaN	1	0	NaN	NaN	1	0	NaN	3.23353	0.00201626	-3.43246	-9.90094	NaN	1	0	NaN
12	12	12	12	12	12	12	12	12	12	12	12	12.4566	12	12	12	12	12	12	12	16.3516	12	12	12	12	12	12	12	12	12	12	12	12	530	0.427243	0.380988	-1.45053	-1	NaN	1	0	NaN	NaN	1	0	NaN	NaN	1	0	NaN
12	12	12	12	12	12	13.7558	14.2837	14.6413	12	12	12	12	12	12	12	12	12	12	12	12	19.0734	19.3908	19.1387	15.9016	15.9521	16.2524	12	12	12	14.0604	14.8477	14.0639	531	6.70886	0	7.20095	74.4085	6.70886	0	7.20095	74.4085	4.57071	0	3.16558	21.6611	6.70886	0	7.20095	74.4085
12	13.2986	12	12	12	12	12	12	12	12	12	12	12	12	12	12	12	12	12	12	12	12	12	12	12	12	12	12	12	12	12	12	12	532	NaN	1	0	NaN	NaN	1	0	NaN	NaN	1	0	NaN	NaN	1	0	NaN
12	12	12	12	12	12	12	12	12	12	12	12	12	12	12	12	12	12	12	12	12	12	12	12	13.1284	13.0281	13.5632	12	12	12	12	12	12	533	NaN	1	0	NaN	NaN	1	0	NaN	2.78289	0.00174648	-1.23991	-7.55045	NaN	1	0	NaN
12	12	12	12	12	12	12	12	12	12	12	12	12	12	12	12	12	12	12	12	12	12	12	12	12	12	12	12	12	12	12	12	12	534	NaN	1	0	NaN	NaN	1	0	NaN	NaN	1	0	NaN	NaN	1	0	NaN
12	12	12	12	12	12	12	12	12	12	12	12	12	12	12	12	12	12	12	12	12	12	12	12	14.3355	14.2059	14.0564	12	12	12	12	12	12	535	NaN	1	0	NaN	NaN	1	0	NaN	4.96882	0	-2.19926	-27.2755	NaN	1	0	NaN
12	12	12	12	12	12	12	12	12	12	12	12	12	12	12	12	12	12	12	12	12	12	12	12	12	12	12	12	12	12	12	12	12	536	NaN	1	0	NaN	NaN	1	0	NaN	NaN	1	0	NaN	NaN	1	0	NaN
12	12	12	12	12	12	12	12	12	12	12	12	12	12	12	12	12	12	12	12	12	12	12	12	12	12	12	12	12	12	12	12	12	537	NaN	1	0	NaN	NaN	1	0	NaN	NaN	1	0	NaN	NaN	1	0	NaN
12	12	12	12	12	12	12	12	15.0881	12	12	12	15.1722	12	12	12	12	12	12	12	12	12	14.513	14.917	12	12	12	12	12	12	12	12	12	538	0.926966	0.0841808	1.80998	1.9836	0.926966	0.100109	1.80998	1.9836	0.926966	0.0542021	1.80998	1.9836	0.926966	0.0599355	1.80998	1.9836
12	12	12	12	12	12	12	12	12	12	12	12	12	12	12	12	12	12	12	12	12	12	12	12	15.8044	15.2244	15.0749	12	12	12	12	12	12	539	NaN	1	0	NaN	NaN	1	0	NaN	3.95471	0.00142529	-3.36788	-15.1385	NaN	1	0	NaN
12	12	12	12	12	12	12	12	12	12	12	12	12	12	12	12	12	12	12	12	12	12	12	12	14.1503	14.7454	15.3336	12	12	12	12	12	12	540	NaN	1	0	NaN	NaN	1	0	NaN	2.88444	0.0017971	-2.7431	-8.03054	NaN	1	0	NaN
12	12	12	12	12	12	12	12	12	12	12	12	12	12	12	14.5409	14.0423	14.5254	14.9029	15.159	12	18.7459	18.7656	18.8078	16.7386	16.2277	16.3466	12.9676	13.309	12.648	14.2899	14.5015	13.7644	541	2.02807	0.0105818	4.75242	4.69052	4.93463	0.00469565	4.40355	26.7415	3.94201	0.00137778	2.33544	15.0267	5.14732	0.00476923	5.7982	30.2397
12.3224	12	12	12	12	12	12	12	12	12	12	12	12	12	12	12	12	12	14.4688	12.8587	12	12	12	12	12	12	12	13.6544	12.3741	13.9749	15.4178	15.1855	14.6986	542	0.698794	0.155473	-1.10918	-1.53286	NaN	1	0	NaN	NaN	1	0	NaN	1.27987	0.0140881	-1.33447	-2.72901
12	12	12	12	12	12	12	12	12	12	12	12	12	12	12	12	12	12	12	12	12	12	12	12	13.4502	12.9203	12.6295	12	12	12	12	12	12	543	NaN	1	0	NaN	NaN	1	0	NaN	1.85038	0.00553555	-1.00002	-4.16282	NaN	1	0	NaN
12	12	12	12	12	12	12	12	12	12	12	12	12	12	12	12	12	12	12	12	12	12	12	12	12	12	12	12	12	12	12	12	12	544	NaN	1	0	NaN	NaN	1	0	NaN	NaN	1	0	NaN	NaN	1	0	NaN
12	12	12	12	12	12	12	12	12	12	12	12	12	12	12	12	12	12	12	12	12	12	12	12	12	13.2626	12	12	12	12	12	12	12	545	NaN	1	0	NaN	NaN	1	0	NaN	0.427243	0.256927	-0.420855	-1	NaN	1	0	NaN
12	12	12	12	12	12	12	12	12	12	12	12	12	12	12	12	12	12	12	12	12	12	12	12	12	12	12	12	12	12	12	12	12	546	NaN	1	0	NaN	NaN	1	0	NaN	NaN	1	0	NaN	NaN	1	0	NaN
19.3746	19.4559	19.552	19.299	19.8389	19.6247	20.1666	19.8439	19.7946	20.0679	19.8892	20.6647	19.8607	20.193	19.6503	20.8191	20.1719	19.7383	19.7834	19.8166	19.7251	20.0878	20.0536	20.3406	19.9799	19.8837	20.081	19.1618	19.7365	19.3854	19.8729	20.7868	19.8125	547	1.82356	0.0151803	0.385653	4.08698	0.0897522	0.893593	-0.0824267	-0.252229	0.77179	0.11121	0.179159	1.6756	1.73872	0.00670345	0.732782	3.85334
17.0014	17.5926	17.4547	17.083	16.9676	17.0584	16.7443	17.3232	16.8269	18.0382	17.9172	17.7957	17.9554	18.1067	18.023	17.0082	16.9078	16.702	17.5668	17.6808	17.4817	18.1217	18.2196	18.2886	17.9177	17.8035	17.712	17.3365	17.2728	17.3687	16.8051	17.2759	17.1664	548	2.96162	0.00468421	0.633532	8.41364	3.7038	0.0103111	1.3373	13.0707	2.18615	0.0026087	0.398921	5.20048	4.02555	0.0026383	0.883992	15.7776
12	12	12	12	12	12	12	12	12	12	12	12	12	12	12	12	12	12	12	12	12	12	12	12	12	12	12	12	12	12	12	12	12	549	NaN	1	0	NaN	NaN	1	0	NaN	NaN	1	0	NaN	NaN	1	0	NaN
12	12	12	12	12	12	12	12	12	12	12	12	12	12	12	12	12	12	12	12	12	12	12	12	12	12	12	12	12	12	12	12	12	550	NaN	1	0	NaN	NaN	1	0	NaN	NaN	1	0	NaN	NaN	1	0	NaN
12	12	12	12	12	12	12	12	12	12	12	12	12	12	12	12	12	12	14.4239	13.9525	12	12	12	12	12	12	12	12	12	12	12	12	12	551	0.918251	0.0946957	-1.45879	-1.96607	NaN	1	0	NaN	NaN	1	0	NaN	NaN	1	0	NaN
12	12	12	12	12	12	12	12	12	12	12	12	12	12	12	12	12	12	12	12	12	12	12	12	12	12	12	12	12	12	12	12	12	552	NaN	1	0	NaN	NaN	1	0	NaN	NaN	1	0	NaN	NaN	1	0	NaN
12	12	12	12	12	12	12	12	12	12	12	12	12	12	12	12	12	12	12	12	12	12	12	12	12	12	12	12	12	12	12	12	12	553	NaN	1	0	NaN	NaN	1	0	NaN	NaN	1	0	NaN	NaN	1	0	NaN
12	12	12	12	12	12	12	12	12	12	12	12	12	12	12	12	12	12	12	12	12	12	12	12	12	12	12	12	12	12	12	12	12	554	NaN	1	0	NaN	NaN	1	0	NaN	NaN	1	0	NaN	NaN	1	0	NaN
12	12	12	12	12	12	12	12	12	12	12	12	12	12	12	12	12	12	12	12	12	12	12	12	12	12	12.7296	12	12	12	12	12	12	555	NaN	1	0	NaN	NaN	1	0	NaN	0.427243	0.285282	-0.243207	-1	NaN	1	0	NaN
12	12	12	12	12	12	12	12	12	12	12	12	12	12	12	12	12	12	12	12	12	12	12	12	13.0968	12	12	12	12	12	12	12	12	556	NaN	1	0	NaN	NaN	1	0	NaN	0.427243	0.257449	-0.365605	-1	NaN	1	0	NaN
12	12	12	12	12	12	12	12	12	12	12	12	12	12	12	12	12	12	12	12	12	12	12	12	12	12	12	12	12	12	12	12	12	557	NaN	1	0	NaN	NaN	1	0	NaN	NaN	1	0	NaN	NaN	1	0	NaN
12	12	12	12	12	12	12	12	12	12	12	12	12	12	12	12	12	12	12	12	12	14.1607	12	12	12	12	12	12	12	12	12	12	12	558	0.427243	0.382465	0.72022	1	0.427243	0.350347	0.72022	1	0.427243	0.288423	0.72022	1	0.427243	0.326305	0.72022	1
12	12	12	12	12	12	12	12	12	12	12	12	12	12	12	12	12	12	12	12	12	12	12	12	12	12	12	12	12	12	12	12	12	559	NaN	1	0	NaN	NaN	1	0	NaN	NaN	1	0	NaN	NaN	1	0	NaN
12	12	12	12	12	12	12	12	12	12	12	12	12	12	12	12	12	12	12	12	12	12	12	12	13.6342	14.0067	13.668	12	12	12	12	12	12	560	NaN	1	0	NaN	NaN	1	0	NaN	3.92535	0.00133333	-1.76964	-14.8811	NaN	1	0	NaN
12	18.0054	12	12	17.727	12	18.4573	12	18.1734	18.1449	17.9845	17.9759	12	12	18.4095	18.7882	12	18.5969	12	18.5939	18.3962	12	12	12	18.6679	18.4989	18.3815	12	17.7025	17.6238	19.3168	19.2378	19.0905	561	0.934762	0.0680719	-4.33006	-1.99931	0.934802	0.0795503	-4.46172	-1.99939	6.79942	0	-6.51612	-78.3925	0.935034	0.0362353	-3.77544	-1.99986
12	12	12	12	12	12	12	12	12	12	12	12	12	12	12	12	12	12	12	12	12	12	12	12	12.1484	12	12.7866	12	12	12	12	12	12	562	NaN	1	0	NaN	NaN	1	0	NaN	0.574994	0.156946	-0.311646	-1.2916	NaN	1	0	NaN
12	12	12	12	12	12	12	12	12	12	12	12	12	12	12	12	12	12	12	12	12	12.4668	12	12	12	12	12	12	12	12	12	12	12	563	0.427243	0.401418	0.155614	1	0.427243	0.407519	0.155614	1	0.427243	0.375092	0.155614	1	0.427243	0.360551	0.155614	1
12	12	12	12	13.4387	12	12	12	12	12	13.2682	12	12	12	12	13.7862	13.1387	14.2192	12	12	13.0072	13.2809	13.1275	12.6797	13.6204	14.1615	13.9974	13.6717	12	13.5049	12.7097	14.4733	12	564	0.845045	0.126488	0.693631	1.82002	0.881639	0.136864	-0.68534	-1.89278	1.68842	0.00828444	-0.897079	-3.71904	0.0174528	0.963415	-0.0295003	-0.0525499
12	12	12	12	12	12	12	12	12	12	12	12	12	12	12	12	12	12	12	12	12	12	12	12	12	12	12	12	12	12	12	12	12	565	NaN	1	0	NaN	NaN	1	0	NaN	NaN	1	0	NaN	NaN	1	0	NaN
12	12	12	12	12	12	12	12	12	12	12	12	12	12	12	12	12	12	12	12	12	12	12	12	12	12	12	12	12	12	14.0949	14.1225	13.7526	566	NaN	1	0	NaN	NaN	1	0	NaN	NaN	1	0	NaN	NaN	1	0	NaN
12	22.0651	12	23.5326	12	12	12	22.7934	12	12	22.4533	12	22.5508	22.1816	12	12	12	12	23.0005	12	22.3583	12	22.1441	22.2295	12	12	12	12	21.7069	12	12	12	12	567	0.0222698	0.97042	-0.328419	-0.0667093	0.93508	0.0781905	6.7912	1.99995	0.93508	0.0386912	6.7912	1.99995	0.309248	0.503095	3.55558	0.758052
15.859	16.0024	15.6424	12	12	12	12	14.5773	12	17.1668	16.9988	16.7602	15.5269	12	15.0131	18.0447	17.9467	17.4549	12	12	12	12	12	12	12	14.0138	12	16.0943	16.1608	16.3887	16.3541	16.3482	16.4484	568	NaN	1	0	NaN	5.23827	0	-5.81544	-31.8709	0.427243	0.337909	-0.671253	-1	5.92162	0.00563636	-4.2146	-47.2738
12	12	12	12	12	12	12	12	12	12	12	12	12	12	12	14.0243	14.3518	13.24	12	12	12	12	12	12	12	12	12	12	12	12	12	12	12	569	NaN	1	0	NaN	2.32278	0.0125657	-1.87201	-5.67544	NaN	1	0	NaN	NaN	1	0	NaN
14.9469	12	14.7459	12	14.44	13.1891	13.3983	14.7779	13.4442	15.1213	15.5431	15.2602	14.9645	15.7214	14.8415	16.0369	16.0063	16.1194	15.3969	15.3458	14.7193	15.8465	16.2058	16.0443	15.8393	16.2194	16.0156	14.5366	15.2221	14.7533	14.519	14.8337	12	570	1.65776	0.0163053	0.878185	3.63865	0.0704774	0.901711	-0.0220048	-0.201414	0.0163464	0.979924	0.00744915	0.0492774	2.20197	0.00276923	1.19488	5.25379
12	12	12	12	12	12	12	12	12	12	12	12	12	12	12	12	12	12	12	12	12	16.0351	16.7888	15.3345	12	12	12	12	12	12	12	12	12	571	3.19075	0.0055625	4.05281	9.65187	3.19075	0.0110476	4.05281	9.65187	3.19075	0.001984	4.05281	9.65187	3.19075	0.00273418	4.05281	9.65187
12	12	12	12	12	12	12	12	12	12	12	12	12	12	12	12	12	12	12	12	12	12	12	12	12	12	12	12	12	12	14.6787	12	14.1543	572	NaN	1	0	NaN	NaN	1	0	NaN	NaN	1	0	NaN	NaN	1	0	NaN
14.3459	14.4644	14.4571	12	12	12	12	12	12	12	12	12	12	12	12	12	12.8577	12.2423	12	12	12	12	12	12	12	12	12	12	12	12	12	12	12	573	NaN	1	0	NaN	0.649184	0.208675	-0.36666	-1.4362	NaN	1	0	NaN	NaN	1	0	NaN
12	12	12	12	12	12	12	12	12	12	12	12	12	12	12	12	12	12	12.4776	12	12	12	12	12	12	12	12	12	12	13.2178	15.519	17.1686	16.5604	574	0.427243	0.402676	-0.159194	-1	NaN	1	0	NaN	NaN	1	0	NaN	0.427243	0.332359	-0.405935	-1
19.7947	20.0017	20.2857	19.7652	20.0712	20.3664	20.0962	20.4636	20.621	20.0331	20.1869	20.2312	20.012	20.4157	20.292	20.0951	20.4154	20.3927	19.9966	20.4395	20.4118	19.9774	20.2358	20.3241	19.9799	20.2142	20.2505	20.3203	20.4875	20.5592	20.3894	20.625	20.6911	575	0.229048	0.708292	-0.10351	-0.584707	0.344751	0.507172	-0.121937	-0.832159	0.0814071	0.895752	0.03092	0.230416	1.03203	0.0236121	-0.27651	-2.1977
13.9096	16.3613	16.5334	14.5373	15.948	14.0392	15.4117	14.163	14.0314	16.3394	15.545	13.7283	14.7584	15.6283	14.4904	15.2015	16.1811	15.5362	13.7554	12.7061	12	16.9025	15.6289	15.2016	15.3345	13.339	12	16.8959	17.0428	16.6787	16.5437	16.088	16.1053	576	1.89167	0.014521	3.0905	4.28142	0.175611	0.807771	0.271439	0.463043	1.00816	0.0333034	2.35318	2.14857	0.856573	0.0822266	-0.961453	-1.84289
13.8069	12	12	12	12	12	12	12	12	12	12	12	12	12	12	12	12	12	12	12	12	12.7026	12	12	13.0691	12	12	12	12	12	13.4747	12	12	577	0.427243	0.383767	0.234209	1	0.427243	0.349206	0.234209	1	0.103067	0.879801	-0.122168	-0.286477	0.427243	0.336305	0.234209	1
12	12	12	12	12	12	12	12	12	12	12	12	12	12	12	12	12	12	12	12	12	12	12	12	12	12	12	12	12	12	12	12	12	578	NaN	1	0	NaN	NaN	1	0	NaN	NaN	1	0	NaN	NaN	1	0	NaN
12	12	12	12	12	12	12	12	12	12	12	12	12	12	12	12	12	12	12	12	12	12	12	12	12	12	12	12	12	12	12	12	12	579	NaN	1	0	NaN	NaN	1	0	NaN	NaN	1	0	NaN	NaN	1	0	NaN
12	12	12	12	12	12	12	12	12	12	12	12	12	12	12	12	13.7577	13.518	12	12	12	12	12	12	12	12	12	12	12	12	14.0452	14.0695	12	580	NaN	1	0	NaN	0.927231	0.098989	-1.09191	-1.98413	NaN	1	0	NaN	NaN	1	0	NaN
12	12	12	12	12	12	12	12	12	12	12	12	12	12	12	12	12	12	12	12	12	12.8203	12	12	13.5248	12	12	12	12	12	12	12	12	581	0.427243	0.385234	0.273446	1	0.427243	0.348044	0.273446	1	0.151845	0.830465	-0.234816	-0.406854	0.427243	0.337992	0.273446	1
12	12	12	12	12	12	12	12	12	12	12	12	12	12	12	12	12	12	12	12	12	12	12	12	13.8228	12	12	12	12	12	12	12	12	582	NaN	1	0	NaN	NaN	1	0	NaN	0.427243	0.272043	-0.60759	-1	NaN	1	0	NaN
12	12	12	12	12	12	12	12	12	13.0612	13.0298	12	13.5603	12	13.0722	13.923	13.607	14.2798	12	12.6464	12	12	15.4979	15.3595	12	12	13.3108	12	12	12	17.0676	17.5224	17.2466	583	0.824359	0.127902	2.07034	1.77908	0.108797	0.880109	0.349176	0.301016	0.687197	0.127976	1.84888	1.51025	0.9345	0.0417803	2.2858	1.99878
13.1729	14.2278	13.458	12	12	12	12	12	12	12	12	12	12	12	12	13.8032	13.5513	14.0103	12	12	12	12	12	12	12	12	12	12	12	12	12	12	12	584	NaN	1	0	NaN	3.75603	0.00809524	-1.78828	-13.4772	NaN	1	0	NaN	NaN	1	0	NaN
12	12	12	12	12	12	12	12	12	12	12	12	12	12	12	12	12	12	12	12	12	12	12	12	12	12	12	12	12	12	12	12	12	585	NaN	1	0	NaN	NaN	1	0	NaN	NaN	1	0	NaN	NaN	1	0	NaN
12	12	12	12	12	12	12	12	12	12	12	12	12	12	12	12	12	12	12	12	12	13.2565	12	12	12	12	12	12	12	12	12	12.9061	12	586	0.427243	0.379217	0.41883	1	0.427243	0.392698	0.41883	1	0.427243	0.364177	0.41883	1	0.427243	0.337543	0.41883	1
16.1044	15.0805	14.5261	15.2428	12	12	15.7273	15.2583	14.8565	14.2192	12	15.6981	15.7972	16.1086	12	15.1867	14.862	15.3024	12	12	14.6251	14.0289	12	13.7311	12	12	12	16.3186	16.4656	15.5564	15.0695	12	12	587	0.128591	0.830961	0.378323	0.350391	1.34856	0.0397222	-1.86369	-2.88435	0.925893	0.058069	1.25335	1.98144	1.83894	0.00488235	-2.86017	-4.13036
12	12	12	12	12	12	12	12	12	12	12	12	12	12	12	12	12	12	12	12	12	12	12	12	12	12	12	12	12	12	12	12	12	588	NaN	1	0	NaN	NaN	1	0	NaN	NaN	1	0	NaN	NaN	1	0	NaN
14.4244	14.4628	15.2584	13.7842	12.2443	12.4864	12	12.8209	12	14.0674	14.4743	14.2664	13.4571	12	14.7059	15.5858	15.5964	16.2194	13.8905	15.2885	15.0402	14.0925	15.3203	15.3862	13.5129	14.6688	13.0269	14.0851	14.0785	14.5927	12	14.0857	13.9015	589	0.116742	0.842395	0.193237	0.320989	0.858159	0.148156	-0.867521	-1.84604	0.865097	0.0871565	1.19681	1.85983	0.682093	0.120037	0.680911	1.50031
12	12	12	12	12	12	12	17.4932	17.2028	12	12	12	12	12	12	12	12	12	12	12	12	12	12	12	12	12	12	12	12	12	12	12	12	590	NaN	1	0	NaN	NaN	1	0	NaN	NaN	1	0	NaN	NaN	1	0	NaN
15.9516	16.1832	15.9302	14.5244	14.9961	15.3189	14.0533	15.2399	14.3673	15.1387	15.4837	14.545	15.0955	15.9563	15.3859	15.5459	15.8546	15.5845	16.7922	16.9995	16.7826	14.8911	15.2955	15.0762	15.698	16.2773	15.977	14.0238	15.0668	14.7296	16.089	15.882	15.9114	591	3.68912	0.00467925	-1.77052	-12.9585	1.71044	0.023072	-0.574036	-3.77745	1.92979	0.00392118	-0.896487	-4.39305	0.662801	0.125158	0.480867	1.46272
12	12	12	12	12	12	12	12	12	12	12	12	12	12	12	12	12	12	14.1067	15.1158	14.9529	12	12	12	12	12	12	12	12	12	12	12	12	592	3.01978	0.00501408	-2.72513	-8.71329	NaN	1	0	NaN	NaN	1	0	NaN	NaN	1	0	NaN
12	12	12	12	12	12	12	12	12	12	12	12	12	12	12	12	12	12	12	12	12	12	12	12	12	12	12	12	12	12	14.2669	14.7536	15.3572	593	NaN	1	0	NaN	NaN	1	0	NaN	NaN	1	0	NaN	NaN	1	0	NaN
12	12	12	12	12	12	12	12	12	12	12	12	12	12	12	12	12	12	12	12	12	12	12	12	12	12	12	12	12	12	12	12	12	594	NaN	1	0	NaN	NaN	1	0	NaN	NaN	1	0	NaN	NaN	1	0	NaN
12	13.7575	14.1908	12	12	12	13.8417	14.8989	13.9187	12	14.484	14.6075	14.2619	14.2884	14.0593	15.6297	15.4205	12	12.9037	12.9133	12	12	12	12	13.9291	12	12	12	12	12	16.1718	15.8592	15.6933	595	0.935064	0.0660364	-0.605659	-1.99992	0.933799	0.0867356	-2.35007	-1.99736	0.427243	0.27533	-0.643024	-1	NaN	1	0	NaN
12	12	12	12	12	12	12	12	12	12	12	12	12	12	12	12	12	12	12	12	12	12	12	12	12	12	12	12	12	12	12	15.5583	15.5077	596	NaN	1	0	NaN	NaN	1	0	NaN	NaN	1	0	NaN	NaN	1	0	NaN
12	12	12	12	12	12	12	12	12	12	12	12	12	12	12	12	12	12	12	12.6501	12	12	12	12	12	12	12	12	12	12	12	12	12	597	0.427243	0.379892	-0.216696	-1	NaN	1	0	NaN	NaN	1	0	NaN	NaN	1	0	NaN
12	12.5105	12	12	12	12	12	12	12	12	12	12	12.9089	13.3955	12	12	16.3733	15.7381	12	14.3875	13.9874	14.9704	15.0318	13.9239	17.5817	17.843	18.2827	12	12	12	14.6501	13.416	15.8911	598	0.651971	0.172053	1.18374	1.44163	0.0145016	0.970177	-0.0618013	-0.0438041	2.85378	0.00177143	-3.26045	-7.88279	2.73857	0.00213861	2.64202	7.34908
12	12	12	12	12	12	12	12	12	12	12	12	12	12	12	12	12	12	12	12	12	12	12	12	12	12.3991	12	12	12	12	12	12	12.8183	599	NaN	1	0	NaN	NaN	1	0	NaN	0.427243	0.28159	-0.133021	-1	NaN	1	0	NaN
18.1206	18.4418	18.3957	12	12	12	17.9044	17.8161	17.4948	17.6254	17.858	17.8915	18.2169	17.8945	18.0325	17.2642	17.6067	17.2188	12	12	12	17.5928	17.8821	17.6605	15.9782	16.119	15.9545	15.48	15.8275	15.1371	18.4544	18.6642	18.9318	600	6.48397	0	5.7118	65.3675	1.08957	0.053375	0.348576	2.31746	4.12532	0.00155	1.69456	16.7223	3.2916	0.00291892	2.23028	10.2487
12	12	12	12	12	12	12	12	12	12	12	12	12	12	12	12	12	12	12	12	12	12	12	12	12	12	12	12	12	12	12	13.7585	13.9256	601	NaN	1	0	NaN	NaN	1	0	NaN	NaN	1	0	NaN	NaN	1	0	NaN
13.4503	12	12	12	12	12	12	12	12	12	12	12	12	12	12	12	12	12	12	12	12	12	12	12	12	12	12	12	12	12	12	12	12	602	NaN	1	0	NaN	NaN	1	0	NaN	NaN	1	0	NaN	NaN	1	0	NaN
12	12	12	12	12	12	12	12	12	12	12	12	12	12	12	12	12	12	12	12	12	12	12	12	12	12	12	12	12	12	12	12	12	603	NaN	1	0	NaN	NaN	1	0	NaN	NaN	1	0	NaN	NaN	1	0	NaN
12	12	12	12	12	12	12	12	12	12.4078	12	12	12	12	12	13.0297	12	12	12	12	12	12	12.8702	12.47	12	12	12	12	12	12	12	12	12	604	0.823016	0.128971	0.446721	1.77643	0.086279	0.894472	0.103476	0.243184	0.823016	0.0978758	0.446721	1.77643	0.823016	0.0949565	0.446721	1.77643
16.4359	16.2959	12	16.1574	12	12	17.9606	18.0312	17.8376	17.5754	12	12	17.3216	17.0262	16.9644	17.9098	17.7299	17.6301	15.6912	12	15.3381	14.7065	12	14.6572	12	12	16.1602	12	14.6048	14.6656	12	17.5683	12	605	0.138993	0.823466	-0.555209	-0.375841	1.93907	0.024	-3.96872	-4.42052	0.0862565	0.894899	0.401147	0.243125	0.008152	0.978671	0.0310831	0.0247973
12	12	12	12	12	12	12	12	12	12	12	12	12	12	12	13.0959	12	12	12	12	12	12	12	12	12	12	12	12	12	12	12	12	12	606	NaN	1	0	NaN	0.427243	0.405765	-0.365303	-1	NaN	1	0	NaN	NaN	1	0	NaN
12	12	12	12	12	12	12	12	12	12	12	12	12	12	12	12	12	12	14.6345	12	12	12	12	12	12	12	12	12	12	12	12	12	12	607	0.427243	0.327344	-0.878157	-1	NaN	1	0	NaN	NaN	1	0	NaN	NaN	1	0	NaN
12	12	12	12	12	12	12	12	12	12	12	12	12	12	12	12	12	12	12	12	12	12	12	12	12	12	12	12	12	12	12	12	12	608	NaN	1	0	NaN	NaN	1	0	NaN	NaN	1	0	NaN	NaN	1	0	NaN
12	12	12	12	12	12	12	12	12	12	12	13.1564	12	12	12	12	12	12	12	12	12	12	12	12	12	12	12	12	12	12	12	12	12	609	NaN	1	0	NaN	NaN	1	0	NaN	NaN	1	0	NaN	NaN	1	0	NaN
12	12	12	12	12	12	12	12	12	12	12	12	12	12	12	12	12	12	12	12	12	12	12	12	12	14.2971	12	12	12	12	12	12	12	610	NaN	1	0	NaN	NaN	1	0	NaN	0.427243	0.338351	-0.765687	-1	NaN	1	0	NaN
12	12	12	12	12	12	12	12	12	12	12	12	12	12	12	12	12	12	12	12	12	12	12	12	12	12	12	12	12	12	12	12	12	611	NaN	1	0	NaN	NaN	1	0	NaN	NaN	1	0	NaN	NaN	1	0	NaN
12	12	12	12	12	12	12	12	12	12	12	12	12	12	12	12	12	12	12	12	12	12	12	12	12	12	12	12	12	12	12	12	12	612	NaN	1	0	NaN	NaN	1	0	NaN	NaN	1	0	NaN	NaN	1	0	NaN
12	16.4716	12	12	16.4918	12	16.5798	12	12	12	12	16.8516	17.0493	12	12	12	16.0584	12	12	12	16.5757	14.157	17.2289	17.4138	16.4146	16.3645	12	12	12	16.016	12	16.3674	16.2569	613	0.670464	0.166529	2.74132	1.47765	0.783074	0.160981	2.91376	1.69775	0.301955	0.548361	1.34019	0.742654	0.792914	0.100322	2.92788	1.7171
15.3142	12	12	12	12	12	12	12	12	12	12	12	12	12	12	12	15.7596	12	12	15.0357	16.1604	12	12	12	12	12	12	12	12	12	12	12	14.898	614	0.900518	0.104314	-2.3987	-1.9305	0.427243	0.351541	-1.25318	-1	NaN	1	0	NaN	NaN	1	0	NaN
12	12	12	12	12	12	12	12	12	12	12	12	12	12	12	14.5757	13.8721	14.5944	12	12	12	13.9697	12	13.1977	16.2084	16.0077	15.8339	12	12	12	12	12	12	615	0.856385	0.124	1.0558	1.84251	0.975557	0.0676364	-1.29158	-2.08195	2.14913	0.00309677	-2.96086	-5.07738	0.856385	0.0826863	1.0558	1.84251
12	12	12	12	12	12	12	12	12	12	12	12	12	12	12	12	12	12	12	12	12	12	12	12	12.6628	12	12	12	12	12	12	12	12	616	NaN	1	0	NaN	NaN	1	0	NaN	0.427243	0.249818	-0.220919	-1	NaN	1	0	NaN
12	12	12	12	12	12	12	12	12	12	12	12	12	12	12	12	12	12	12	12	12	12	12	12	14.7959	12	12	12	12	12	12	12	12	617	NaN	1	0	NaN	NaN	1	0	NaN	0.427243	0.268869	-0.931979	-1	NaN	1	0	NaN
12	12	12	12	12	12	12	12	12	12	12	12	12	12	12	12	12	12	12	12	12	12	12	12	12	12	12	12	12	12	12	12	12	618	NaN	1	0	NaN	NaN	1	0	NaN	NaN	1	0	NaN	NaN	1	0	NaN
12	12	12	12	12	12	12	12	12	12	12	12	12	12	12	12	12	12	12	12	12	12	12	12	14.5712	15.4468	12	12	12	12	12	12	12	619	NaN	1	0	NaN	NaN	1	0	NaN	0.904938	0.0738289	-2.006	-1.93936	NaN	1	0	NaN
12	12	12	12	12	12	12	12	12	12	12	12	12	12	12	12	12	12	12	12	12	12	12	12	12	12	12	12	12	12	12	12	12	620	NaN	1	0	NaN	NaN	1	0	NaN	NaN	1	0	NaN	NaN	1	0	NaN
12	12	12	12	12	12	12	12	12	12	12	12	12	12	12	12	12	12	12	12	12	12	12	12	13.5552	12	12	12	12	12	12	12	12	621	NaN	1	0	NaN	NaN	1	0	NaN	0.427243	0.33829	-0.518396	-1	NaN	1	0	NaN
12	12	12	12	12	12	12	12	12	12	12	12	12	12	12	12	12	12	12	12	12	12	12	12	12	12	12	12	12	12	12	12	12	622	NaN	1	0	NaN	NaN	1	0	NaN	NaN	1	0	NaN	NaN	1	0	NaN
12	12	12	12	12	12	12	12	12	12	12	12	12	12	12	12	12	12	12	12	12	12	12	12	12	12	12	12	12	12	12	12	12	623	NaN	1	0	NaN	NaN	1	0	NaN	NaN	1	0	NaN	NaN	1	0	NaN
12	12	12	12	12	12	12	12	12	12	12	12	12	12	12	12	12	12	12	12	12	12	12	12	12	13.3697	13.3515	12	12	12	12	12	12	624	NaN	1	0	NaN	NaN	1	0	NaN	0.935039	0.0398095	-0.907075	-1.99987	NaN	1	0	NaN
12	12	12	12	12	12	12	12	13.1616	12	12	12	12	12	12	12	12	12	12	12	12	12	14.2198	12.9784	13.0091	12.846	14.6324	12	12	12	12	12	12	625	0.763723	0.140469	1.0661	1.65978	0.763723	0.1635	1.0661	1.65978	0.191711	0.786395	-0.429737	-0.500334	0.763723	0.102735	1.0661	1.65978
14.4929	14.9171	15.1359	15.0794	15.366	15.159	14.4564	15.2342	14.4606	15.5754	15.7886	15.7	15.4927	15.3535	15.2881	15.7111	16.035	15.917	14.877	15.6521	15.609	16.263	16.0024	15.9707	16.9244	16.7225	16.5552	15.2567	15.1933	15.0589	15.0563	15.3121	15.2758	626	1.22584	0.0373684	0.699324	2.60951	0.652425	0.206678	0.191012	1.44251	2.01093	0.00298446	-0.655352	-4.63761	2.94033	0.0024	0.909109	8.30635
12	12	12	12	12	12	12	12	12	12	12	12	12	12	12	12	12	12	12	13.5487	12.5265	12	12	12	12	12	12	12	12	12	12	12	12	627	0.692952	0.157593	-0.691725	-1.52147	NaN	1	0	NaN	NaN	1	0	NaN	NaN	1	0	NaN
12	12	12	12	12	12	12	12	12	12	12	12	12	12	12	12	12	12	12	12	12	12	12	12	14.4148	12	13.2388	12	12	12	12	12	12	628	NaN	1	0	NaN	NaN	1	0	NaN	0.808042	0.106454	-1.21785	-1.74688	NaN	1	0	NaN
12	12	12	12	12	12	12	12	12	12	12	12	12	12	12	12	12	12	12	12	12	12	12	12	12	12	12	12	12	12	12	12	12	629	NaN	1	0	NaN	NaN	1	0	NaN	NaN	1	0	NaN	NaN	1	0	NaN
12	12	12	12	12	12	12	12	12	12	12	12	12	12	12	15.7525	16.4651	15.9469	12	13.1516	12	12.7214	13.0291	13.2966	16.7052	16.6114	16.8556	12	12	12	12	12	13.4902	630	0.687352	0.158829	0.631855	1.51055	3.45057	0.0108889	-3.0391	-11.2604	4.47698	0	-3.70835	-20.515	2.44044	0.00297248	1.01572	6.11229
12	12	12	12	12	12	12	12	12	12	12	12	12	12	12	15.2608	15.7269	15.371	12	12	12	12	12	12	12	12	12	12	12	12	12	12	12	631	NaN	1	0	NaN	4.78665	0.00432	-3.4529	-24.5472	NaN	1	0	NaN	NaN	1	0	NaN
12	12	12	12	12	12	12	12	12	12	12	12	12	12	12	12	12	12	12	12	12	12	12	12	12	12	12	12	12	12	12	12	12	632	NaN	1	0	NaN	NaN	1	0	NaN	NaN	1	0	NaN	NaN	1	0	NaN
12	12	12	12	12	12	12	12	12	12	12	12	12	12	12	12	12	12	12	12	12	12	12	12	12	13.2732	14.8734	12	12	12	12	12	12	633	NaN	1	0	NaN	NaN	1	0	NaN	0.765238	0.112749	-1.38219	-1.66275	NaN	1	0	NaN
12	12	12	12	12	12	12	12	12	12	12	12	12	12	12	12	12	12	12	12	12	12	12	12	12	12	12.5993	12	12	12	12	12	12	634	NaN	1	0	NaN	NaN	1	0	NaN	0.427243	0.249286	-0.199762	-1	NaN	1	0	NaN
12	12	12	12	12	12	12	12	12	12	12	12	12	12	12	13.6089	14.4039	14.3669	12	12	12	12	12	12	17.1226	16.6863	16.7597	12	12	12	12	12	12	635	NaN	1	0	NaN	2.9209	0.0084878	-2.12659	-8.20951	5.44951	0	-4.85621	-36.0045	NaN	1	0	NaN
12	12	12	12	12	12	12	12	12	12	12	12	12	12	12	12	12	12	12	12	12	12	12	12	14.4394	14.3079	13.6059	12	12	12	12	12	12	636	NaN	1	0	NaN	NaN	1	0	NaN	2.91618	0.00182353	-2.11774	-8.18612	NaN	1	0	NaN
18.2663	18.4712	18.6446	18.431	18.2346	18.177	18.5555	18.2943	18.3993	19.7472	19.552	19.456	19.5029	19.8073	19.5398	19.9137	19.8724	19.7834	18.2003	17.8523	17.861	20.23	19.8974	19.9606	20.7639	20.5425	20.5464	19.7528	19.8138	19.7873	18.9514	18.819	18.8884	637	3.74836	0.00506122	2.05813	13.4168	0.72579	0.180054	0.172808	1.58555	2.02702	0.003	-0.58826	-4.68727	1.11175	0.0194356	0.24468	2.36414
12	12	12	12	12	12	12	12	12	12	12	12	12	12	12	12	12	12	12	12	12	16.8823	16.4278	16.6662	12	12.7324	12	12	12	12	12	12	12	638	5.42491	0	4.65876	35.497	5.42491	0	4.65876	35.497	4.04169	0.00147619	4.41462	15.9268	5.42491	0.00496	4.65876	35.497
12	12	12	12	12	12	12	12	12	12	12	12	12	12	12	12	12	12	12	12	12	12	12	12	12	12	12	12	12	12	12	12	12	639	NaN	1	0	NaN	NaN	1	0	NaN	NaN	1	0	NaN	NaN	1	0	NaN
12	14.4487	14.8059	12	12	13.1555	13.846	12	14.3654	14.4799	14.017	14.5131	13.8161	12	14.9561	12	15.4441	15.5254	15.1558	15.4014	14.2143	12	13.8753	15.494	14.8434	14.5827	14.5983	13.8774	13.7532	14.253	14.8617	15.452	16.2307	640	0.456036	0.257722	-1.13407	-1.05751	0.127039	0.856628	-0.53342	-0.346565	0.364884	0.433209	-0.885038	-0.873626	0.0581074	0.909761	-0.171426	-0.167956
12	13.5436	13.7066	12	12	12	12	12	12	12	12	12	13.6267	12	12	15.3274	15.8467	14.1609	12	14.1801	14.5393	12	12	12	14.32	14.9645	15.2586	12	12	12	12	12	12	641	0.92659	0.0887416	-1.57311	-1.98284	2.47418	0.00947368	-3.11167	-6.24262	3.29577	0.00206667	-2.84771	-10.2741	NaN	1	0	NaN
12	12	12	12	12	12	12	12	12	12	12	12	12	12	12	12	12	12	12	12	12	12	12	12	13.0998	12	12	12	12	12	12	12	12	643	NaN	1	0	NaN	NaN	1	0	NaN	0.427243	0.252207	-0.366614	-1	NaN	1	0	NaN
12	12	12	12	12	12	12	12	12	12	12	12	12	12	12	12	12	12	12	12	12	12	12	12	12	12	12	12	12	12	12	12	12	644	NaN	1	0	NaN	NaN	1	0	NaN	NaN	1	0	NaN	NaN	1	0	NaN
15.2629	15.2866	15.0496	13.3323	13.0924	12	14.9989	12	13.6488	14.877	14.5761	14.3784	15.3415	14.4544	14.6753	14.4155	15.0259	14.7075	15.7788	16.0628	15.4654	14.8171	13.0084	13.3662	15.2386	14.7247	15.0162	12	12	13.9248	15.7083	15.7841	15.7586	645	1.61125	0.0196992	-2.03845	-3.51879	0.783353	0.161744	-0.985724	-1.6983	1.03539	0.0320151	-1.26256	-2.20465	0.571931	0.144213	1.08897	1.28561
12	12	12	12	12	12	12	12	12	12	12	12	12	12	12	12	12	12	12	12	12	12	12	12	12	12	12	12	12	12	12	12	12	646	NaN	1	0	NaN	NaN	1	0	NaN	NaN	1	0	NaN	NaN	1	0	NaN
12	12	12	12	12	12	12	12	12	12	12	12	12	12	12	12	12	12	13.8565	13.6408	12	12	12	12	12	12	12	12	12	12	12	12	12	647	0.929491	0.0791445	-1.16578	-1.98868	NaN	1	0	NaN	NaN	1	0	NaN	NaN	1	0	NaN
12	12	12	12	12	12	12	12	12	12	12	12	12	12	12	12	12	12	12	12	12	12	12	12	13.077	12	12	12	12	12	12	12	12	648	NaN	1	0	NaN	NaN	1	0	NaN	0.427243	0.25282	-0.359005	-1	NaN	1	0	NaN
16.083	16.761	16.5015	16.5075	16.6579	16.5467	16.2111	16.5871	16.9122	16.6294	16.9484	16.6078	16.4685	17.0433	15.5346	16.3357	16.844	16.8964	16.4679	17.1457	16.6485	16.812	16.9407	16.9819	16.6385	16.9672	16.6362	15.26	15.7234	15.9491	15.9745	16.0549	15.9573	649	0.307124	0.530644	0.157503	0.753574	0.518099	0.254878	0.219488	1.18018	0.606967	0.146928	0.164213	1.35396	2.42629	0.00291892	1.26738	6.05829
12	12	12	12	12	12	12	12	13.9405	12.5847	12	12	13.3803	13.4878	12	12	12	12	13.6963	12	12.5859	13.5778	14.0862	12	14.4227	12	12.9182	12	12	12	13.2141	12.1607	12	650	0.224648	0.71464	0.460602	0.574905	0.907564	0.127241	1.22133	1.94462	0.0386868	0.946757	0.107683	0.113943	0.907564	0.0679378	1.22133	1.94462
12	12	12	12	12	12	12	12	12	12	12	12	12	12	12	12	12	12	12	12	12	12	12	12	12	12	12	12	12	12	12	12	12	651	NaN	1	0	NaN	NaN	1	0	NaN	NaN	1	0	NaN	NaN	1	0	NaN
12	12	12	12	12	12	12	12	12	12	12	12	12	12	12	12	12	12	12	12	12	12	12	12	12.5272	12	12	12	12	12	12	12	12	652	NaN	1	0	NaN	NaN	1	0	NaN	0.427243	0.375936	-0.175736	-1	NaN	1	0	NaN
12	12	12	12	12	12	12	12	12	12	12	12	12	12	12	12	12	12	12	12	12	12	12	12	12	12	12	12	12	12	12	12	12	653	NaN	1	0	NaN	NaN	1	0	NaN	NaN	1	0	NaN	NaN	1	0	NaN
12	12	12	12	12	12	12	12	12	12	12	12	12	12	12	12	12	12	12.8724	13.3954	12	12	12	12	12	12	12	12	12	12	12	12	12	654	0.863821	0.121178	-0.755922	-1.85729	NaN	1	0	NaN	NaN	1	0	NaN	NaN	1	0	NaN
17.489	18.024	18.1184	16.4845	17.5463	17.3168	17.2087	17.5362	17.5986	17.6352	18.5108	18.1617	17.9341	18.4527	18.2051	17.7119	17.9717	17.8665	17.062	17.4782	17.1171	18.1314	18.3438	18.1099	17.5274	17.8863	17.7964	17.4196	17.7778	17.8694	16.6405	17.3078	17.2785	655	2.53698	0.00646154	0.975952	6.49144	1.50387	0.0319704	0.345016	3.25114	1.602	0.00895238	0.458325	3.49527	1.49911	0.00807947	0.50607	3.23954
12	12	12	12	12	12	12	12	12	12	12	12	12	12	12	12	12	12	12	12	12	12	12	12	13.419	12	14.0116	12	12	12	12	12	12	657	NaN	1	0	NaN	NaN	1	0	NaN	0.893316	0.0778111	-1.14354	-1.91609	NaN	1	0	NaN
12	12	12	12	12	12	12	12	12	12	12	12	12	12	12	12	12	12	12	12	12	12	12	12	13.2507	13.0126	12	12	12	12	12	12	12	658	NaN	1	0	NaN	NaN	1	0	NaN	0.91901	0.0642568	-0.754408	-1.9676	NaN	1	0	NaN
12	12	12	12	12	12	12	12	12	12	12	12	12	12	12	12	12	12	12	12	12	13.1056	12	12	12	12	12	12	12	12	12	12	12	659	0.427243	0.385829	0.368527	1	0.427243	0.406978	0.368527	1	0.427243	0.372372	0.368527	1	0.427243	0.360416	0.368527	1
12	12	12	12	12	12	12	12	12	12	12	12	12	12	12	12	12	12	12	12	12	12	12	12	12	12	12	12	12	12	12	12	12	660	NaN	1	0	NaN	NaN	1	0	NaN	NaN	1	0	NaN	NaN	1	0	NaN
12	12	12	12	12	12	12	12	12	12	12	12	12	12	12	12	12	12	14.389	16.104	16.3263	12	12	12	12	12	12	12	12	12	12	12	12	661	2.38204	0.00726531	-3.60645	-5.89208	NaN	1	0	NaN	NaN	1	0	NaN	NaN	1	0	NaN
12	12	12	12	12	12	12	12	12	12	12	12	12	12	12	13.4561	12	12	12	12	12	12	12	12	12	12	12	12	12	12	12	12	12	662	NaN	1	0	NaN	0.427243	0.352758	-0.485366	-1	NaN	1	0	NaN	NaN	1	0	NaN
12	12	12	12	12	12	12	12	12	12	12	12	12	12	12	12	12	12	12	12	12	12	12	12	13.6141	12	12.2254	12	12	12	12	12	12	663	NaN	1	0	NaN	NaN	1	0	NaN	0.535814	0.172	-0.613174	-1.21495	NaN	1	0	NaN
15.6804	15.4845	15.3881	15.1698	15.1601	15.0371	15.5027	15.3379	15.2437	16.2794	16.1934	15.8592	15.7594	16.4988	16.1928	15.3593	15.3079	15.5379	15.9847	15.4766	15.4078	16.991	16.5894	16.7163	16.7553	16.313	16.5008	15.927	15.9371	15.7828	14.8525	14.8235	14.835	664	2.20432	0.0088932	1.14252	5.26175	3.2366	0.0116	1.3639	9.91904	0.625159	0.145558	0.242542	1.38941	2.62853	0.00207692	0.883254	6.86943
16.2786	16.9209	16.5952	15.7776	15.7843	15.2531	16.7033	16.573	16.0187	17.0363	16.9061	16.3189	16.4172	16.0381	15.9993	17.5978	17.5726	17.6096	17.3425	16.7562	16.8476	17.7638	17.7155	16.9559	17.3803	17.5648	17.108	16.8223	16.5886	16.3551	16.3161	16.5156	16.2	665	0.71121	0.153534	0.496319	1.55709	0.165375	0.814679	-0.114944	-0.439018	0.163352	0.815938	0.12737	0.434238	1.40846	0.0109351	0.88975	3.02313
12	12	12	12	12	12	12	12	12	12	12	12	12	12	12	12	12	12	12	12	12	17.3629	17.227	17.3043	12	12	12	12	12	12	12	12	12	666	7.73891	0	5.29808	134.656	7.73891	0	5.29808	134.656	7.73891	0	5.29808	134.656	7.73891	0	5.29808	134.656
12	12	12	12	12	12	12	12	12	12	12	12	12	12	12	12	12	12	12	12.6284	12	12	12	12	12	12	12	12	12	12	12	12	12	667	0.427243	0.395378	-0.209451	-1	NaN	1	0	NaN	NaN	1	0	NaN	NaN	1	0	NaN
12	15.4937	12	12	12	12	12	12	15.295	13.8379	15.9244	12	12	15.3495	12	12	16.4644	16.1341	15.8877	16.5074	16.2919	15.4989	15.3896	16.2474	12	15.5122	15.4425	12	12	12	16.4274	17.3344	16.9781	668	0.728445	0.149106	-0.517053	-1.59074	0.226391	0.734052	0.845804	0.578793	0.51343	0.179417	1.39374	1.171	3.79276	0.00407547	3.71196	13.7705
12	12	12	12	12	12	12	12	12	12	12	12	12	12	12	12	12	12	12	12	12	12	12	12	13.596	12.9003	12.9755	12	12	12	12	12	12	669	NaN	1	0	NaN	NaN	1	0	NaN	2.20097	0.00265193	-1.15727	-5.25039	NaN	1	0	NaN
16.6167	17.0454	16.7093	12	15.672	16.1198	16.8783	17.4349	17.3981	16.824	17.1637	16.7899	17.478	17.6169	17.4415	16.0509	15.9651	16.3629	18.0022	18.3325	18.1773	18.425	18.322	18.2777	17.8113	18.0045	17.6345	17.3924	17.9335	17.8529	17.8802	18.3456	17.9286	670	0.748176	0.143757	0.170893	1.62933	4.17755	0.00682353	2.21527	17.2387	1.98138	0.00339394	0.524829	4.54741	1.6171	0.00745578	0.615281	3.53375
15.1584	15.5702	15.5142	15.0327	15.4616	15.3504	15.1101	15.4401	15.3592	15.764	16.2648	16.0943	15.7411	16.0491	16.1858	16.3491	16.3163	15.3322	16.3943	16.5258	16.6151	16.421	16.8501	16.6647	16.6448	16.9471	16.8474	15.1568	15.4053	15.3838	15.1261	15.2912	15.3504	671	0.404857	0.423667	0.133521	0.954952	0.842429	0.154802	0.646083	1.81483	0.476657	0.197784	-0.16783	-1.09844	3.0768	0.00257143	1.32996	9.01647
12	12	12	12	12	12	16.6145	12	16.7906	12	12	12	12	12	12	12	12	12	12	12	12	12	12	12	12	12	12	12	12	12	12	12	12	672	NaN	1	0	NaN	NaN	1	0	NaN	NaN	1	0	NaN	NaN	1	0	NaN
12	12	12	12	12	12	12	12	12	12	12	12	14.0625	14.4066	14.2286	17.0916	17.1441	17.2347	12	12	12	12	12	12	12	12	12	12	12	12	12	12	12	673	NaN	1	0	NaN	7.58632	0	-5.15679	-123.33	NaN	1	0	NaN	NaN	1	0	NaN
12	12	12	12	12	12	12	12	12	12	12	12	12	12	12	12	12	12	13.7204	14.0239	13.3168	12	12	12	12	12	12	12	12	12	12	12	12	674	2.92658	0.0045641	-1.68704	-8.23771	NaN	1	0	NaN	NaN	1	0	NaN	NaN	1	0	NaN
12	12	12	12	12	12	12	12	12	12	12	12	12	12	12	12	12	12	12	12	12	12	12	12	12	12	12	12	12	12	12	12	12	675	NaN	1	0	NaN	NaN	1	0	NaN	NaN	1	0	NaN	NaN	1	0	NaN
12	12	12	12	12	12	12	12	12	12	12	12	12	12	12	12	12	12	12	12	12	12	12	12	12	14.4728	14.1939	12	12	12	12	12	12	676	NaN	1	0	NaN	NaN	1	0	NaN	0.929834	0.0511831	-1.55556	-1.98937	NaN	1	0	NaN
12	12	12	12	12	12	12	12	12	12	12	12	12	12	12	12	12	12	12	12	12	15.2446	14.9864	14.5554	12	12	13.5553	12	12	12	13.4738	12	13.2575	677	3.8892	0.00576744	2.9288	14.57	3.8892	0.00829268	2.9288	14.57	1.91	0.0044878	2.41036	4.33485	3.8892	0.00432	2.9288	14.57
12	12	12	12	12	12	12	12	12	12	12	12	12	12	12	12	12	12	12	12	12	17.3731	17.3724	17.1907	12	12	12	12	12	12	12	12	12	678	6.99052	0	5.31205	87.513	6.99052	0	5.31205	87.513	6.99052	0	5.31205	87.513	6.99052	0	5.31205	87.513
13.8189	13.6073	14.1237	13.3833	12	12	12	14.227	12	12	13.8681	12	12	12	12	13.8504	14.7905	12	14.288	14.3977	14.2435	12	12	13.5971	12	12	13.2445	12	12	12	14.6726	14.6783	13.9734	679	1.53451	0.0204638	-1.77736	-3.32626	0.446258	0.314454	-1.01459	-1.03803	0.0603776	0.917121	0.117536	0.174149	0.427243	0.285765	0.532374	1
12	12	12	12	12	12	12	12	12	12	12	12	12	12	12	12	12	12	12	12	12	12	12	12	12.1059	12	12.2993	12	12	12	12	12	12	680	NaN	1	0	NaN	NaN	1	0	NaN	0.703203	0.123725	-0.135077	-1.54146	NaN	1	0	NaN
12	12	12	12	12	12	12	12	12	12	12	12	12	12	12	12	12	12.2234	12	12	12	12	12	12	13.9362	13.9981	13.5998	12	12	12	12	12	12	681	NaN	1	0	NaN	0.427243	0.359481	-0.0744562	-1	3.92844	0.00134783	-1.84468	-14.908	NaN	1	0	NaN
12	12	12	12	12	12	12	12	12	12	12	12	12	12	12	12	12	12	12	12	12	12	12	12	12	12	12	12	12	12	13.1184	12	12	682	NaN	1	0	NaN	NaN	1	0	NaN	NaN	1	0	NaN	NaN	1	0	NaN
12	12	12	12	12	12	12	12	12	12	12	12	12	12	12	12	12	12	12	12	12	12	12	12	12	12	12	12	12	12	15.2949	15.8125	15.1732	683	NaN	1	0	NaN	NaN	1	0	NaN	NaN	1	0	NaN	NaN	1	0	NaN
12	12	12	12	12	12	12	12	12	12	12	12	12	12	12	12	12	12	12	12	12	12	12	12	14.7892	14.7308	15.2147	12	12	12	12	12	12	684	NaN	1	0	NaN	NaN	1	0	NaN	4.35318	0.00190769	-2.9116	-19.0923	NaN	1	0	NaN
12	12	12	12	12	12	12	12	12	12	12	12	12	12	12	12	12	12	12	12	12	12	12	12	17.5495	17.0759	17.2976	12	12	12	12	12	12	685	NaN	1	0	NaN	NaN	1	0	NaN	5.57868	0	-5.30767	-38.7906	NaN	1	0	NaN
12	12	12	12	12	12	12	12	12	12	12	12	12	12	12	12	12	12	12	12	12	12	12	12	12	13.0746	12.8488	12	12	12	12	12	12	686	NaN	1	0	NaN	NaN	1	0	NaN	0.915161	0.0685906	-0.641134	-1.95987	NaN	1	0	NaN
12	12	12	12	12	12	12	12	12	12	12	12	12	12	12	12	12	12	12	12	12	12	12	12	12	12	12	12	12	12	12	12	12	687	NaN	1	0	NaN	NaN	1	0	NaN	NaN	1	0	NaN	NaN	1	0	NaN
12	12	12	12	12	12	12	12	12	12	12	12	12	12	12	12	12	12	12	12	12	12	12	12	13.0304	12	12	12	12	12	12	12	12	688	NaN	1	0	NaN	NaN	1	0	NaN	0.427243	0.283505	-0.343475	-1	NaN	1	0	NaN
12	12	12	12	12	12	12	12	12	12	12	12	12	12	12	12	12	12	12	12	12	12	12	12	12	12	12	12	12	12	12	12	12	689	NaN	1	0	NaN	NaN	1	0	NaN	NaN	1	0	NaN	NaN	1	0	NaN
12	12	12	12	12	12	12	12	12	12	12	12	12	12	12	12	12	12	12	12	12	13.944	12	14.5596	13.4802	12.9986	13.1387	12	12	12	15.3851	15.7323	15.7013	690	0.908352	0.100383	1.50118	1.9462	0.908352	0.12633	1.50118	1.9462	0.139265	0.845322	0.29536	0.376503	0.908352	0.0663125	1.50118	1.9462
12	12	12	12	12	12	12	12	12	12	12	12	12	12	12	14.1959	13.8457	12	12	12	12	13.7197	13.4862	12	16.3187	16.1131	16.1247	12	12	12	12	12	12	691	0.927301	0.0830227	1.06864	1.98427	0.116666	0.874503	-0.27856	-0.320799	2.34162	0.00285714	-3.11685	-5.74358	0.927301	0.0578378	1.06864	1.98427
12	12	12	12	12	12	12	12	12	12	12	12	12	12	12	12	12	12	12	12	12	12	12	12	12	12	12	12	12	12	12	12	12	692	NaN	1	0	NaN	NaN	1	0	NaN	NaN	1	0	NaN	NaN	1	0	NaN
12	12	12	12.9223	12	12	12	12	12	12	12	12	12	12	12	14.2583	12	14.6678	13.4341	12	12	13.5415	13.6461	12	16.7221	16.6524	15.9022	12	12	12	12	12	12	693	0.33749	0.491862	0.584487	0.81711	0.230557	0.73225	-0.579536	-0.588062	2.32075	0.00282353	-3.36307	-5.66814	0.933506	0.0478644	1.06252	1.99677
12	12	12	12	12	12	12	12	12	12	12	12	12	12	12	12	12	12	12	12	12	12	12	12	13.0183	12.7893	12	12	12	12	12	12	12	694	NaN	1	0	NaN	NaN	1	0	NaN	0.912002	0.0702341	-0.602525	-1.95352	NaN	1	0	NaN
12	12	12	12	12	12	12	12	12	12	12	12	12	12	12	12	12	12	12	12	12	12	12	12	12	14.1702	12.7424	12	12	12	12	12	12	695	NaN	1	0	NaN	NaN	1	0	NaN	0.694522	0.126825	-0.970863	-1.52453	NaN	1	0	NaN
12	12	12	12	12	12	12	12	12	12	12	12	12	12	12	13.0601	12	13.0015	12	12	12	12	12	12	14.9829	14.2606	14.593	12	12	12	12	12	12	696	NaN	1	0	NaN	0.93391	0.0849249	-0.687201	-1.99759	3.62975	0.00112727	-2.61221	-12.5143	NaN	1	0	NaN
12	12	12	12	12	12	12	12	12	12	12	12	12	12	12	12	12	12	12	12	12	12	12	12	12	12	12.8713	12	12	12	12	12	12	697	NaN	1	0	NaN	NaN	1	0	NaN	0.427243	0.28467	-0.290423	-1	NaN	1	0	NaN
12	12	12	12	12	12	12	12	12	12	12	12	12	12	12	12	12	12	12	12	12	12	12	12	12	12	12	12	12	12	12	12	12	698	NaN	1	0	NaN	NaN	1	0	NaN	NaN	1	0	NaN	NaN	1	0	NaN
12	12	12	12	12	12	12	12	12	12.4833	12	12	12	12	12	12	12.8135	12	12	12	12.5221	12	12.1963	12	13.5541	13.9426	13.8468	12	12	12	12.47	12	12	699	0.228796	0.70755	-0.108601	-0.584148	0.299554	0.585147	-0.205739	-0.737572	3.66976	0.00119231	-1.71574	-12.8121	0.427243	0.232383	0.0654214	1
12	12	12	12	13.9119	12	12	12	12	12	12	12	12	15.1691	12	12	12	12	12	15.034	12	12	12	12	12	12	12	12	12	12	12	12	12	700	0.427243	0.374	-1.01134	-1	NaN	1	0	NaN	NaN	1	0	NaN	NaN	1	0	NaN
14.5036	14.363	15.2817	12	12	14.7503	14.4722	15.3432	14.7275	15.4958	15.7519	15.6277	15.6134	16.5399	16.1231	15.1765	15.2915	13.1528	16.0498	17.0688	16.9082	16.2749	17.1198	17.3868	15.1843	16.6236	16.1729	15.3419	15.998	14.9899	16.3437	16.5159	16.8568	701	0.211738	0.732105	0.251577	0.545933	1.43904	0.0349429	2.38686	3.09525	0.796807	0.10789	0.933546	1.72476	1.53268	0.00813333	1.48387	3.32176
12	12	12	12	12	12	12	12	12	12	12	12	12	12	12	12	12	12	12	13.8246	14.4075	12	12	12	12	12	12	12	12	12	12	12	12	702	0.907955	0.102984	-1.41068	-1.94541	NaN	1	0	NaN	NaN	1	0	NaN	NaN	1	0	NaN
12	12	12	12	12	12	12	12	12	12	12	12	12	12	12	12	12	12	12	12	12	12	12	12	12	12	12.2161	12	12	12	12	12	12	703	NaN	1	0	NaN	NaN	1	0	NaN	0.427243	0.245812	-0.0720466	-1	NaN	1	0	NaN
17.2495	17.3255	17.2953	16.3018	16.9603	16.6025	17.2193	16.9557	17.0164	16.7264	17.5615	17.3749	17.7671	17.8917	17.5413	18.813	18.8795	18.7139	18.4621	18.2915	18.0336	18.5543	18.6569	18.6005	17.7374	17.7888	17.6503	16.4435	16.406	16.1065	19.3572	19.1212	19.1775	704	1.25206	0.03704	0.341495	2.66723	1.60661	0.0247442	-0.19824	-3.50698	4.20497	0.00167568	0.878423	17.516	4.48782	0.00364706	2.28525	20.6444
12	12	12	12	12	12	15.0452	15.6742	15.8094	12	12	12	12	12	12	12	12	12	12	12	12	18.9629	19.3463	18.9355	16.5362	16.6932	16.5945	12	12	12	15.8283	16.0531	15.7091	705	6.13303	0	7.08158	53.4	6.13303	0	7.08158	53.4	4.21618	0.00172222	2.47361	17.6307	6.13303	0.0062	7.08158	53.4
12	12	12	12	12	12	12	12	12	12	12	12	12	12	12	12	12	12	12	12	12	12	12	12	12	12	12	12	12	12	12	12	12	706	NaN	1	0	NaN	NaN	1	0	NaN	NaN	1	0	NaN	NaN	1	0	NaN
12	12	12	12	12	12	12	12	12	12	12	12	12	12	12	12	12	12	12	12	12	12	12	12	12	12	12	12	12	12	12	12	12	707	NaN	1	0	NaN	NaN	1	0	NaN	NaN	1	0	NaN	NaN	1	0	NaN
15.5982	14.7815	15.0308	14.4882	14.0384	14.332	12	14.6212	12	15.0532	12	15.1884	12	15.0428	15.4413	15.7892	15.3996	15.2341	15.696	15.6187	15.7492	16.0519	16.3072	15.911	17.0375	17.0663	16.6029	12	15.0512	12	14.558	14.6245	12	708	1.52224	0.0203165	0.402054	3.29606	1.42371	0.0344507	0.615725	3.059	1.89323	0.00442308	-0.812212	-4.28595	1.3994	0.0108645	3.07295	3.00194
12	12	12	12	12	12	12	12	12	12	12	12	12	12	12	12	12	12	12	12	14.6433	12	12	12	12	12	12	12	12	12	12	12	12	709	0.427243	0.373993	-0.881097	-1	NaN	1	0	NaN	NaN	1	0	NaN	NaN	1	0	NaN
12	12	12	12	12	12	12	12	12	12	12	12	12	12	12	12	12	12	12	12	12	12	12	12	12	12	12	12	12	12	12	12	12	710	NaN	1	0	NaN	NaN	1	0	NaN	NaN	1	0	NaN	NaN	1	0	NaN
12	12	12	12	12	12	12	12	13.1885	12	12	12	12	12	12	12	12	12	12	12	12	15.5856	16.4396	15.4916	12	12	12	12	12	12	12	12	12	711	3.65886	0.00450909	3.83896	12.7303	3.65886	0.00987234	3.83896	12.7303	3.65886	0.00115888	3.83896	12.7303	3.65886	0.00366102	3.83896	12.7303
15.7474	16.7321	16.1796	12	12	12	15.4848	16.3644	15.5073	15.2869	15.665	15.4595	15.0059	15.3895	14.9903	12	12	12	12	12	12	13.9545	14.266	14.2806	12	14.113	12	12	12	12	15.9117	16.9825	16.4388	712	4.4651	0.00354286	2.16703	20.374	4.4651	0.00385714	2.16703	20.374	0.961513	0.0368889	1.46269	2.05341	4.4651	0.00354286	2.16703	20.374
12	12	12	12	12	12	12	12	12	12	12	12	12	12	12	12	12	12	12	12	12	12	12	12	13.0484	13.758	13.4322	12	12	12	12	12	12	713	NaN	1	0	NaN	NaN	1	0	NaN	2.63321	0.00249664	-1.41285	-6.88927	NaN	1	0	NaN
12	12	12	12	12	12	12	12	12	12	12	12	12	12	12	12	12	12	12	12	12	12	12	12	12	12	12	12	12	12	12	12	12	714	NaN	1	0	NaN	NaN	1	0	NaN	NaN	1	0	NaN	NaN	1	0	NaN
12	12	12	12	12	12	12	12	12	12	12	12	12	12	12	12	12	12	12	12	12	12	12	12	12	13.4533	14.1698	12	12	12	12	12	12	715	NaN	1	0	NaN	NaN	1	0	NaN	0.881282	0.0809032	-1.20771	-1.89206	NaN	1	0	NaN
12	18.2331	12	12	12	12	19.0249	18.7867	12	12	12	12	18.859	12	12	12	12	12	12	12	12	12	12	12	12	12	12	12	12	12	12	12	12	716	NaN	1	0	NaN	NaN	1	0	NaN	NaN	1	0	NaN	NaN	1	0	NaN
12	12	12	12	12	12	12	12	12	12	12	12	12	12	12	12	12	12	12	12	12	12	12	12	19.1697	19.6367	19.5684	12	12	12	12	12	12	717	NaN	1	0	NaN	NaN	1	0	NaN	6.0606	0	-7.45825	-51.2168	NaN	1	0	NaN
12	14.0357	13.9499	12	12	12	12	12	12	13.625	14.3547	13.8712	13.1849	12	12	12	12.7775	12	12	12	13.7234	12	12	14.0011	12.7355	13.2632	14.1974	12	12	12	12	12	12.6693	718	0.0355789	0.948249	0.0925363	0.105118	0.222428	0.74172	0.407852	0.569944	0.389377	0.405763	-0.731695	-0.923602	0.427243	0.337323	0.667019	1
[truncated: 41 more columns]

## Sheet: filtered data (715 proteins)
																											T: id						T-test results
MSMS_IgG-M1-WT_12h_01	MSMS_IgG-M1-WT_12h_02	MSMS_IgG-M1-WT_12h_03	MSMS_M1-WT_12h _01	MSMS_M1-WT_12h _02	MSMS_M1-WT_12h _03	MSMS_M1-T108A_12h_01	MSMS_M1-T108A_12h_02	MSMS_M1-T108A_12h_03	MSMS_M1-T108E_12h_01	MSMS_M1-T108E_12h_02	MSMS_M1-T108E_12h_03	MSMS_IgG-M1-WT_24h_01	MSMS_IgG-M1-WT_24h_02	MSMS_IgG-M1-WT_24h_03	MSMS_M1-WT_24h_01	MSMS_M1-WT_24h_02	MSMS_M1-WT_24h_03	MSMS_M1-T108A_24h_01	MSMS_M1-T108A_24h_02	MSMS_M1-T108A_24h_03	MSMS_M1-T108E_24h_01	MSMS_M1-T108E_24h_02	MSMS_M1-T108E_24h_03	MSMS_M1-WT_12h_01	MSMS_M1-WT_12h_02	MSMS_M1-WT_12h_03	T: id	sort	Regulation (significant P ≤ 0.05 AND red: ≥ 4-fold up; blue ≤ -4-fold down)	Significant (minusLOG(P-value)>1.3)			N: -Log Student's T-test p-value MSMS_M1-WT_24h_MSMS_IgG-M1-WT_24h	N: Student's T-test q-value MSMS_M1-WT_24h_MSMS_IgG-M1-WT_24h	N: Student's T-test Difference MSMS_M1-WT_24h_MSMS_IgG-M1-WT_24h	N: Student's T-test Test statistic MSMS_M1-WT_24h_MSMS_IgG-M1-WT_24h	N: -Log Student's T-test p-value MSMS_M1-WT_24h_MSMS_M1-T108A_24h	N: Student's T-test q-value MSMS_M1-WT_24h_MSMS_M1-T108A_24h	N: Student's T-test Difference MSMS_M1-WT_24h_MSMS_M1-T108A_24h	N: Student's T-test Test statistic MSMS_M1-WT_24h_MSMS_M1-T108A_24h	N: -Log Student's T-test p-value MSMS_M1-WT_24h_MSMS_M1-T108E_24h	N: Student's T-test q-value MSMS_M1-WT_24h_MSMS_M1-T108E_24h	N: Student's T-test Difference MSMS_M1-WT_24h_MSMS_M1-T108E_24h	N: Student's T-test Test statistic MSMS_M1-WT_24h_MSMS_M1-T108E_24h	N: -Log Student's T-test p-value MSMS_M1-WT_12h_MSMS_IgG-M1-WT_12h	N: Student's T-test q-value MSMS_M1-WT_12h_MSMS_IgG-M1-WT_12h	N: Student's T-test Difference MSMS_M1-WT_12h_MSMS_IgG-M1-WT_12h	N: Student's T-test Test statistic MSMS_M1-WT_12h_MSMS_IgG-M1-WT_12h	N: -Log Student's T-test p-value MSMS_M1-WT_12h_MSMS_M1-T108A_12h
12	12	12	12	12	13.3222	12	12	12	12	12	12	12	12	12	12	12	12	12	12	12	12	12	12	12	12	12	0	472					NaN	1	0	NaN	NaN	1	0	NaN	NaN	1	0	NaN	0.286938	0.659776	0.220368	0.68313	0.286938
12	18.0457	12	12	12	12	12	12	12	12	12	12	12	12	12	12	12	12	12	12	12	12	17.7853	12	12	12	12	2	473					NaN	1	0	NaN	NaN	1	0	NaN	0.427243	0.332533	-1.92844	-1	0.76835	0.464982	-2.01525	-1.52753	NaN
13.0205	12	12	12	12	12	12	12	12	14.7603	12	13.5515	14.2162	12	12	13.4939	12	12	12	12	12	12	12	12	12	12	12	3	361					0.0967362	0.862331	-0.240787	-0.270275	0.427243	0.280188	0.497952	1	0.427243	0.281224	0.497952	1	0.76835	0.44778	-0.340182	-1.52753	NaN
12	12	12	12	12	12	12	12	12	12	12	12	12	12	12	12	12	12	12	12	12	12	12	12	12	12	12	4	474					NaN	1	0	NaN	NaN	1	0	NaN	NaN	1	0	NaN	NaN	1	0	NaN	NaN
17.2145	17.8506	17.9317	12	12	12	12	12	12	12	12	12	12	12	12	12	12	12	12	12	12	12	12	12	12	12	12	5	475					NaN	1	0	NaN	NaN	1	0	NaN	NaN	1	0	NaN	8.65622	0.062	-5.66559	-38.1632	NaN
12	12	12	12	12	12	12	12	12	12	12	12	12	12	12	12	12	12	12	12	12	12	12	12	12	12	12	6	476					NaN	1	0	NaN	NaN	1	0	NaN	NaN	1	0	NaN	NaN	1	0	NaN	NaN
21.3289	21.3319	21.3214	21.742	21.7698	21.8266	22.204	22.2103	22.0606	22.783	22.9539	22.9547	21.461	21.4662	21.348	21.0546	21.125	21.0963	22.2708	22.1847	22.1178	21.4503	21.5247	21.499	22.4967	22.4616	22.341	7	154		+			2.80083	0.00559036	-0.333085	-7.63335	4.63872	0	-1.09912	-22.5319	3.74094	0.00392727	-0.39937	-13.3586	2.05435	0.0831515	0.778893	3.59284	0.0866046
12	12	12	12	12	12	12	12	12	12	12	12	12	12	12	12	12	12	12	12	12	12	12	12	12	12	12	8	477					NaN	1	0	NaN	NaN	1	0	NaN	NaN	1	0	NaN	NaN	1	0	NaN	NaN
17.1397	16.9745	16.7629	17.0835	17.0641	16.9564	17.6919	17.4559	17.4712	18.8858	18.8654	18.9018	17.1766	16.67	17.0098	16.1324	15.9448	15.8458	17.568	17.2414	16.9834	16.9286	16.9627	16.9504	17.9806	17.6944	17.8168	9	186		+			2.33346	0.00719192	-0.977831	-5.71398	2.61908	0.00248	-1.28996	-6.82957	3.48564	0.00322388	-0.972918	-11.4961	0.883477	0.298303	0.473565	1.71124	0.151388
12	12	12	12	12	14.0228	12	12	12	12	12	12	12	12	12	12	12	12	12	12	12	12	12	12	17.0694	16.88	17.1029	10	478					NaN	1	0	NaN	NaN	1	0	NaN	NaN	1	0	NaN	1.01042	0.2412	2.84584	1.91089	1.01042
12	12	12	12	12	12	12	12	12	12	12	12	12	12	12	12	12	12	12	12	12	12	12	12	14.2099	15.1055	14.4051	11	479					NaN	1	0	NaN	NaN	1	0	NaN	NaN	1	0	NaN	0.747908	0.476094	1.28675	1.49452	0.747908
12	12	12	12	12	12	12	12	12	12	12	12	12	12	12	12	12	12	12	12	12	12	12	12	14.4853	12	14.8792	12	480					NaN	1	0	NaN	NaN	1	0	NaN	NaN	1	0	NaN	0.497984	0.593941	0.894069	1.07578	0.497984
12	12	12	12	12	12	12	12	12	12	12	12	12	12	12	12	12	12	12	12	12	12	12	12	12	15.9513	15.0957	13	481					NaN	1	0	NaN	NaN	1	0	NaN	NaN	1	0	NaN	0.493762	0.588782	1.1745	1.06838	0.493762
12	12	12	12	12	12	12	12	12	12	12	12	12	12	12	12	12	12	12	12	12	12	12	12	12	12	12	14	482					NaN	1	0	NaN	NaN	1	0	NaN	NaN	1	0	NaN	NaN	1	0	NaN	NaN
12	12	12	12	12	12	12	12	12	12	12	12	16.9391	17.1244	17.2015	12	12	12	12	12	12	12	12	12	12	12	12	15	483					6.48296	0	-5.08834	-65.3294	NaN	1	0	NaN	NaN	1	0	NaN	NaN	1	0	NaN	NaN
19.8538	20.0336	19.922	21.2955	21.2727	21.0832	15.6032	15.7166	15.6423	20.9338	21.1619	20.8704	17.9767	17.9923	17.8243	13.0349	14.0945	13.2099	15.3541	15.7088	15.8475	18.8161	18.9178	18.9007	17.7571	17.6477	17.7002	16	119		+			3.75844	0.00516667	-4.48466	-13.4963	2.43602	0.00292683	-2.19034	-6.09538	4.10107	0.00288372	-5.43176	-16.4877	0.160363	0.793027	-0.477049	-0.414017	1.88412
19.6832	19.5539	19.7468	20.0671	20.2269	20.1689	20.4909	20.4602	20.3469	21.8352	22.0255	21.8383	19.6053	19.6393	19.4188	18.7455	18.8921	18.7962	20.4523	20.368	20.3723	19.7293	19.8832	19.8368	20.4882	20.4312	20.4635	17	151		+			3.10824	0.00547692	-0.743223	-9.18781	5.19678	0	-1.58631	-31.1162	4.0544	0.00281818	-1.00519	-16.0453	3.16877	0.0661053	0.646342	5.77891	0.537126
12	12	12	12	12	12	12	12	12	12	12	12	12	12	12	12	12	12	12	12	12	12	12	12	15.2838	15.4464	15.3626	18	484					NaN	1	0	NaN	NaN	1	0	NaN	NaN	1	0	NaN	0.767982	0.484566	1.68214	1.52693	0.767982
17.7314	17.858	17.9017	18.7176	18.8874	19.1559	19.1632	19.5836	19.4459	21.4915	21.652	21.6565	18.1992	18.6735	18.3101	16.9804	17.2533	17.0112	19.7529	19.9787	19.8483	18.6627	18.8617	18.8964	19.4036	19.6328	19.7385	19	57		+			2.84692	0.0058	-1.31265	-7.85005	4.86267	0	-2.77834	-25.6512	3.97049	0.0045	-1.72532	-15.2786	3.1747	0.0686667	1.4256	5.79226	0.222776
12	12.9738	12	16.4339	17.0742	17.4506	14.87	14.8253	14.6653	14.5507	14.5885	14.6333	12	14.1306	12	13.7254	13.237	12	15.231	13.9066	11.923	12	12	12	12	12	12	20	439					0.114906	0.844903	0.277276	0.316393	0.25497	0.671892	-0.699412	-0.641786	0.896842	0.0717732	0.987466	1.92315	0.63443	0.543457	2.16852	1.30845	0.0638613
23.7412	23.5259	23.4649	24.0831	23.9825	24.1107	24.3648	24.2363	24.0296	24.5182	24.6385	24.4388	24.4585	24.1281	24.1528	24.2409	24.0949	24.0068	24.7143	24.3795	24.2061	24.2984	24.2502	24.1812	25.2583	24.9251	24.8555	21	297					0.450989	0.265155	-0.132294	-1.04746	0.907834	0.0732359	-0.31909	-1.94516	0.780121	0.102038	-0.129055	-1.69195	1.65028	0.155333	0.95855	2.91897	0.447754
12	12	12	13.4589	13.1668	12	12	12	12	16.7416	15.8546	15.9416	12	12	12	12	12	12	15.6435	12	15.8266	12	12	12	18.6814	18.7945	18.7844	22	276					NaN	1	0	NaN	0.934214	0.0443899	-2.49004	-1.9982	NaN	1	0	NaN	1.04173	0.235395	3.81433	1.95986	1.04173
20.5525	20.7489	20.6678	21.2013	21.1384	21.2088	21.057	21.485	21.1551	21.9573	22.1482	21.8446	20.9309	21.1327	20.8006	20.5492	20.8085	20.7007	21.2625	21.5012	21.3116	21.0542	21.1104	21.1739	21.9443	22.0265	22.1268	23	193		+			1.03038	0.0497531	-0.268612	-2.19429	2.52017	0.00301887	-0.672291	-6.42402	2.17275	0.0027	-0.426694	-5.15564	1.91783	0.0894857	0.95127	3.36008	0.617551
12	12	12	12	12	12	12	12	12	14.1511	14.2404	14.6574	12	12	12	12	12	12	13.1968	12.0245	14.1658	12	12	12	14.5453	15.1445	14.825	24	315					NaN	1	0	NaN	0.846939	0.0927649	-1.12903	-1.82377	NaN	1	0	NaN	0.76138	0.472885	1.41911	1.51629	0.76138
12	12	12	12	12	12	12	12	12	12	12	12	12	12	12	12	12	12	12	12	12	12	12	12	12	12	12	25	485					NaN	1	0	NaN	NaN	1	0	NaN	NaN	1	0	NaN	NaN	1	0	NaN	NaN
12	12	12	15.5674	15.7184	15.1884	12	12	12	12	12	12	12	12	12	12	12	12	12	12	12	12	12	12	12	12	12	26	486					NaN	1	0	NaN	NaN	1	0	NaN	NaN	1	0	NaN	0.76451	0.479424	1.7457	1.52134	0.76451
22.1015	22.1926	22.2342	22.5824	22.4908	22.7425	22.7613	22.9052	22.6634	23.1099	23.3336	23.1779	23.2677	23.4288	23.275	22.6667	22.7259	22.6892	23.4526	23.5165	23.3716	23.1019	23.1731	23.1349	24.2931	24.2321	24.278	27	158		+			3.47057	0.00593333	-0.629897	-11.3942	4.11341	0.00153086	-0.752983	-16.6068	4.10174	0.00295238	-0.442706	-16.4942	1.26223	0.193552	1.26038	2.30394	0.571881
12	12	12	12	12	12	12	12	12	12	12	12	12	12	12	12	12	12	12	12	12	12	12	12	12	12	12	28	487					NaN	1	0	NaN	NaN	1	0	NaN	NaN	1	0	NaN	NaN	1	0	NaN	NaN
22.113	22.2426	22.217	21.9254	22.0611	21.9361	22.036	22.0813	21.9819	22.1167	22.3497	22.0994	22.2409	22.284	22.1928	22.2308	22.2173	22.2375	22.1501	22.2341	22.0694	21.888	22.0926	21.9714	22.1691	22.0442	22.0175	29	329					0.147437	0.811255	-0.010697	-0.396269	0.740167	0.117237	0.0773214	1.61366	1.82676	0.00481159	0.244534	4.09599	1.55949	0.159686	-0.165304	-2.77301	0.0465448
12	12	12	12	12	12	12	12	12	12	12	12	12	12	12	12	12	12	12	12	12	12	12	12	12	12	12	30	488					NaN	1	0	NaN	NaN	1	0	NaN	NaN	1	0	NaN	NaN	1	0	NaN	NaN
16.6707	16.5406	16.7816	17.2779	17.3276	17.1601	16.9243	17.5407	17.233	19.8182	19.8323	19.8282	16.5065	16.65	16.5906	15.8676	14.2895	15.8388	17.0357	16.9091	17.1635	17.2582	17.3478	17.4612	16.8871	16.7932	17.2379	31	244		+			1.12447	0.0435924	-1.25041	-2.39107	1.49814	0.00913333	-1.70416	-3.23718	1.74038	0.00675	-2.02375	-3.85781	1.83279	0.0887179	0.449681	3.21788	0.282376
12	12	12	14.1506	14.4264	13.508	12	12	12	12	12	12	12	12	12	12	12	12	12	12	12	12	12	12	12	12	12	32	489					NaN	1	0	NaN	NaN	1	0	NaN	NaN	1	0	NaN	0.736079	0.474152	1.01418	1.47536	0.736079
12	12	12	12	12	12	12	12	12	12	12	12	12	12	12	12	12	12	12	12	12	12	12	12	12	12	12	33	490					NaN	1	0	NaN	NaN	1	0	NaN	NaN	1	0	NaN	NaN	1	0	NaN	NaN
19.1708	19.0307	18.9606	19.5289	19.4449	19.4797	19.9363	19.6914	19.8727	19.9181	19.8213	19.9337	19.2834	18.8916	19.1213	19.2386	18.9156	19.0015	19.7254	19.4402	19.548	19.2354	19.2041	19.4557	20.3744	20.4365	20.6694	34	225		+			0.114116	0.843511	-0.0468953	-0.314412	1.81951	0.00609434	-0.519311	-4.07564	0.922298	0.0601497	-0.246507	-1.97421	1.55387	0.151259	0.934935	2.76402	0.180076
12	12	12	12	12	13.1443	12	14.6935	14.3731	13.5305	14.7826	15.7763	12	14.5496	14.6677	12	12	12	12	14.9244	15.9411	12	12	13.9318	13.6844	14.6268	16.035	35	301					0.934345	0.0702143	-1.73909	-1.99847	0.903907	0.0745049	-2.28852	-1.93729	0.427243	0.333685	-0.643949	-1	0.867804	0.30616	1.58174	1.68641	0.0341054
12	12	12	12	12	12	12	12	12	12	12	12	12	12	12	12	12	12	12	12	12	12	12	12	12	12	12.997	36	491					NaN	1	0	NaN	NaN	1	0	NaN	NaN	1	0	NaN	0.286938	0.651964	0.166173	0.68313	0.286938
12	12	12	14.5866	14.4744	12.8668	12	12	12	13.7282	13.1459	13.7239	12.8214	14.0644	12.8534	12	12	12	12.7565	14.5871	12	12	12	12	14.3132	13.227	14.4719	37	337					1.41847	0.0243034	-1.2464	-3.04665	0.656902	0.138229	-1.11454	-1.45123	NaN	1	0	NaN	2.53902	0.072	1.98999	4.47299	2.53902
12	15.3496	16.6075	18.6833	18.7978	19.8002	17.7536	18.2593	17.0727	17.9007	18.6536	18.4305	17.6881	18.2756	17.3723	16.2657	17.8044	18.7567	12	17.0363	18.0462	16.715	17.8004	17.8963	18.8656	17.8552	18.4042	38	431					0.0773669	0.880468	-0.169748	-0.219754	0.404682	0.391991	1.91476	0.954597	0.0584949	0.912877	0.138355	0.169015	2.38037	0.0736296	4.08198	4.17462	1.28805
12	12	12	12.8944	12	12.4437	12	12	12	12	12	12	12	12	12	12	12	12	15.9438	14.6228	14.2314	12.7285	13.2479	13.7997	12	12	12	39	125		+			NaN	1	0	NaN	2.31885	0.00280702	-2.93267	-5.66131	1.81744	0.00477698	-1.25869	-4.06982	0.454328	0.58539	0.223016	0.998499	0.454328
12	12	12	12	12	12	12	12	12	12	12	12	12	12	12	12	12	12	12	15.7104	15.8772	12	12	12	12	12	12	40	275					NaN	1	0	NaN	0.934387	0.042942	-2.5292	-1.99855	NaN	1	0	NaN	NaN	1	0	NaN	NaN
12	12	12	22.8891	22.799	22.6609	23.2671	23.0585	22.8909	23.144	23.1877	22.7297	15.9575	12	16.7028	24.0466	23.8494	23.6103	23.2005	22.9575	22.6934	23.7701	23.4948	23.1848	23.6645	23.3489	23.0439	41	15	M1	+			2.43965	0.00757447	8.94866	6.10924	1.99167	0.00342857	0.884951	4.57868	0.768737	0.102019	0.352168	1.66961	9.43252	0.1	11.0677	49.3078	0.00632382
12	12	12	12	12	12	12	12	12	12	12	12	12	12	12	12	12	12	12	14.7919	12	12	12	12	12	12	12	42	380					NaN	1	0	NaN	0.427243	0.287681	-0.930642	-1	NaN	1	0	NaN	NaN	1	0	NaN	NaN
12	12	12	12	12	12	12	12	12	12	12	12	12	12	12	12	12	12	12	12	12	12	12	12	12	12	12	43	492					NaN	1	0	NaN	NaN	1	0	NaN	NaN	1	0	NaN	NaN	1	0	NaN	NaN
12	12	12	12	12	12	12	12	12	12	12	12	12	12	12	12	12	12	12	12	12	12	12	12	12	12	12	44	493					NaN	1	0	NaN	NaN	1	0	NaN	NaN	1	0	NaN	NaN	1	0	NaN	NaN
12	12	12	12	12	12	12	12	12	12	12	12	12	12	12	12	12	12	12	12	12	12	12	12	12	12	12	45	494					NaN	1	0	NaN	NaN	1	0	NaN	NaN	1	0	NaN	NaN	1	0	NaN	NaN
12	12	12	12	12	12	12	12	12	12	12	12	12	12	13.9287	14.5263	12	14.4499	15.1682	14.4528	12	12	12	13.4516	12	12	12	46	465					0.411238	0.416948	1.01582	0.967825	0.0586606	0.917483	-0.21494	-0.169468	0.540047	0.154478	1.17486	1.22325	NaN	1	0	NaN	NaN
12	12	12	12	12	12	12	12	12	12	12	12	12	12	12	12	12	12	12	12	12	12	12	12	12	12	12	47	495					NaN	1	0	NaN	NaN	1	0	NaN	NaN	1	0	NaN	NaN	1	0	NaN	NaN
12	12	12	12	12	12	12	12	12	12	12	12	14.7186	14.5947	14.3512	12	12	12	12	12	12	12	12	12	12	12	12	48	496					4.72426	0.00427586	-2.55483	-23.6764	NaN	1	0	NaN	NaN	1	0	NaN	NaN	1	0	NaN	NaN
12	14.3983	12.9677	12	13.3926	13.1341	14.1528	12	12	14.5173	15.6206	14.2004	16.0573	16.0582	16.0813	13.6562	14.981	12	16.2745	16.0586	15.7773	12	12	12	14.8883	15.9348	16.2225	49	148		+			1.36498	0.0273425	-2.51987	-2.92208	1.33324	0.0170968	-2.49106	-2.84936	0.831168	0.0919805	1.54574	1.79254	0.473048	0.593416	1.14005	1.03184	0.684145
12	12	12	12	12	12	12	12	12	12	12	12	12	12	12	12	12	12	14.2724	15.4508	15.648	12	12	12	12	12	12	50	114		+			NaN	1	0	NaN	2.72175	0.00171034	-3.12371	-7.27391	NaN	1	0	NaN	NaN	1	0	NaN	NaN
12	12	12	12	12	12	12	12	12	12	12	12	12	12	12	12	12	12	12	12	13.1931	12	12	12	12	12	12	51	362					NaN	1	0	NaN	0.427243	0.26528	-0.397708	-1	NaN	1	0	NaN	NaN	1	0	NaN	NaN
12	12	12	12	12	12	12	12	12	12	12	12	12	12	12	12	12	12	13.6525	12	12	12	12	12	12	12	12	52	381					NaN	1	0	NaN	0.427243	0.337827	-0.550836	-1	NaN	1	0	NaN	NaN	1	0	NaN	NaN
12	12	12	12	12	12	12	12	12	12	12	12	12	12	12	12	12	12	12	12	12	12	12	12	12	12	12	53	497					NaN	1	0	NaN	NaN	1	0	NaN	NaN	1	0	NaN	NaN	1	0	NaN	NaN
12	12	12	12	12	12	12	12	12	12	12	12	12	12	12	12	12	12	12	12	12	12	12	12	12	12	12	54	498					NaN	1	0	NaN	NaN	1	0	NaN	NaN	1	0	NaN	NaN	1	0	NaN	NaN
12	12	12	12	12	12	12	12	12	12	12	12	12	12	12	12	12	12	12	12	12	12	12	12	12	12	12	55	499					NaN	1	0	NaN	NaN	1	0	NaN	NaN	1	0	NaN	NaN	1	0	NaN	NaN
12	12	12	12	12	12	12	12	12	12	12	12	12	12	12	12	12	12	12	12	12	12	12	12	12	12	12	56	500					NaN	1	0	NaN	NaN	1	0	NaN	NaN	1	0	NaN	NaN	1	0	NaN	NaN
12	12	12	12	12	12	12	12	12	16.3171	12	12	15.7079	12	12	12	13.7943	12	12	12	12	12	15.2141	12	12	12	12	57	363					0.176257	0.77743	-0.63787	-0.464552	0.427243	0.27977	0.598105	1	0.143058	0.825315	-0.473259	-0.385701	NaN	1	0	NaN	NaN
12	12	12	12	12	12	12	12	12	12	12	12	12	12	12	12	12	12	12	12	12	12	12	12	12	12	12	58	501					NaN	1	0	NaN	NaN	1	0	NaN	NaN	1	0	NaN	NaN	1	0	NaN	NaN
12	12	12	12	12	12	12	12	12	12	12	12	12	12	12	12	12	12	14.4976	14.0489	12	12	12	12	12	12	12	59	290					NaN	1	0	NaN	0.920905	0.061529	-1.51551	-1.97141	NaN	1	0	NaN	NaN	1	0	NaN	NaN
12	12	12	12	12	12	12	12	12	12	12	12	12	12	12	12	12	12	12	12	12	12	12	12	12	12	12	60	502					NaN	1	0	NaN	NaN	1	0	NaN	NaN	1	0	NaN	NaN	1	0	NaN	NaN
12	12	12	12	12	12	12	12	12	12	12	12	12	12	12	12	12	12	12	12	12	12	12	12	12	12	12	61	503					NaN	1	0	NaN	NaN	1	0	NaN	NaN	1	0	NaN	NaN	1	0	NaN	NaN
12	12	12	12	12	12	12	12	12	12	12	12	12	12	12	12	12.4745	12.8971	12	12	12	12	12	12	12	12	12	62	319					0.816947	0.129874	0.457179	1.76445	0.816947	0.104062	0.457179	1.76445	0.816947	0.0957885	0.457179	1.76445	NaN	1	0	NaN	NaN
13.0587	12	12	12	14.4715	14.0262	15.8844	14.3676	14.2462	15.7431	15.3972	14.8962	13.5413	12	12	15.3369	13.9483	14.3421	17.705	17.0999	16.8659	13.3247	12.6392	12	13.7013	13.8458	13.3099	63	126		+			1.4313	0.0229444	2.02862	3.07691	2.28821	0.00277457	-2.68122	-5.55209	1.54523	0.00818792	1.88777	3.35279	1.16567	0.208548	1.2062	2.15324	1.11073
12	12	12	12	12	12	12	12	12	12	12	12	12	12	12	12	12	12	12	12	12	12	12	12	12	12	12	64	504					NaN	1	0	NaN	NaN	1	0	NaN	NaN	1	0	NaN	NaN	1	0	NaN	NaN
12	12	12	12	12	12	12	12.7389	12.443	12	13.3433	12.9268	12	13.3129	13.5325	12	12.886	12.8458	12.9047	12.9874	12.9475	12	12	12	12	12	12	65	348					0.265258	0.649329	-0.371179	-0.664138	0.565988	0.159534	-0.369279	-1.274	0.934305	0.0435402	0.577275	1.99838	NaN	1	0	NaN	1.57819
12	12	12	12	12	12	12	12	12	12	12	12	12	12	12	12	12	12	12	12	12	12	12	12	12	12	12	66	505					NaN	1	0	NaN	NaN	1	0	NaN	NaN	1	0	NaN	NaN	1	0	NaN	NaN
12	12	12	12	12	12	12	12	12	12	12	12	12	12	12	12	12	12	14.7497	12	14.5172	12	12	12	12	12	12	67	278					NaN	1	0	NaN	0.932218	0.0468714	-1.75563	-1.99418	NaN	1	0	NaN	NaN	1	0	NaN	NaN
12	12	12	12	12	12	12	12	12	12	12	12	12	12	12	13.765	14.1911	12.5729	14.2857	13.6687	13.0237	12	12	12	12	12	12	68	457					1.44832	0.0232676	1.50966	3.11731	0.0877321	0.895267	-0.149675	-0.246974	1.44832	0.0101961	1.50966	3.11731	NaN	1	0	NaN	NaN
12	12	12	17.7569	17.8479	17.4611	12	12	13.0693	12	12	12	12	12	12	20.8276	20.762	20.6865	18.2754	18.1074	17.978	15.4773	13.274	14.796	18.0857	18.2253	18.0985	69	5		+			8.5514	0	8.7587	214.968	4.9952	0	2.63844	27.6948	3.17598	0.00266667	6.24294	9.5672	8.41313	0.0413333	5.91257	35.2174	6.60657
12	12	12	12	12	12	12	12	12	12	12	12	12	12	12	12	12	12	12	12	12	12	12	12	12	12	12	70	506					NaN	1	0	NaN	NaN	1	0	NaN	NaN	1	0	NaN	NaN	1	0	NaN	NaN
12	12	12	12	12	12	12	12	12	12	12	12	15.0247	14.7668	13.6959	12	12	12	12	12	12	12	12	12	12	12	12	71	507					2.44627	0.00765591	-2.49582	-6.13463	NaN	1	0	NaN	NaN	1	0	NaN	NaN	1	0	NaN	NaN
12	12	12	12	12	12	12	12	12	12	12	12	12	12	12	12	12	12	12	12	12	12	12	12	12	12	12	72	508					NaN	1	0	NaN	NaN	1	0	NaN	NaN	1	0	NaN	NaN	1	0	NaN	NaN
14.311	14.8021	14.6374	12	14.4699	12	14.7381	14.8587	15.3464	14.8737	15.6093	15.4553	15.2499	14.9532	15.4896	15.0835	15.2489	14.9135	15.8925	15.6288	16.0399	13.4251	13.5221	13.4704	14.8201	15.1341	14.603	73	208		+			0.336226	0.490562	-0.148937	-0.814486	2.1253	0.00304762	-0.771759	-4.99937	4.04626	0.00275556	1.60944	15.9693	0.378835	0.62331	-0.745619	-0.860537	0.637913
12	12	12	12	12	12	12	12	12	12	12	12	12	12	12	12	12	12	12	12	12	12	12	12	12	12	12	74	509					NaN	1	0	NaN	NaN	1	0	NaN	NaN	1	0	NaN	NaN	1	0	NaN	NaN
12	12	12	12	12	12	14.2464	12	12	14.0407	13.2329	12	14.3501	12	12	12	13.6006	12	14.4455	12	12	14.2705	13.7681	13.0165	12	12	12	75	453					0.0941414	0.861625	-0.249833	-0.263592	0.104091	0.88207	-0.281641	-0.289083	0.82597	0.0929515	-1.1515	-1.78227	NaN	1	0	NaN	0.76835
16.1323	16.3496	14.4475	17.5004	16.7264	12	17.0548	16.3007	12	17.7088	16.0709	15.9223	19.338	18.0048	17.5225	17.6531	16.6738	12	16.8234	15.5993	12	16.4835	15.8268	12	16.1551	12	12	76	456					0.711679	0.154239	-2.84611	-1.558	0.100546	0.882333	0.634764	0.280043	0.108678	0.857855	0.672194	0.300715	0.32646	0.644473	-1.24619	-0.760904	0.145923
12	12	12	12	12	12	12	12	12	12	12	12	12	12	12	12	12	12	12	12	12	12	12	12.9485	12	12	12	77	510					NaN	1	0	NaN	NaN	1	0	NaN	0.427243	0.240395	-0.316153	-1	NaN	1	0	NaN	NaN
16.9294	12	12	16.8503	16.2121	12	12	12	12	16.8002	12	12	12	12	12	12	12	12	12	12	12	12	12	12	12	12	12	78	511					NaN	1	0	NaN	NaN	1	0	NaN	NaN	1	0	NaN	0.0258275	0.964325	-0.132738	-0.0750642	0.498181
12	14.498	12	12	14.9851	15.1236	12	15.3729	12	12	13.5709	14.3859	12	12	14.2923	12	13.4516	12	12	13.975	14.86	12	14.5868	12	12	15.7705	16.0217	79	354					0.112303	0.845654	-0.280241	-0.309856	0.506746	0.181989	-1.12779	-1.15784	0.141819	0.827679	-0.378395	-0.382702	0.576698	0.573407	1.48415	1.21143	0.401517
12	12	12	12	12	13.0657	12	13.5513	12	12	12	14.5518	12	12	12.8137	12	13.0166	13.9951	12	13.0571	13.8129	12	12	12	12	12	12	80	467					0.503195	0.228681	0.732665	1.15085	0.020178	0.975335	0.0472403	0.0605779	0.806072	0.0977033	1.0039	1.743	0.286938	0.654798	0.177611	0.68313	0.344362
12	12	12	12	12	12	12	12	12	12	12	12	12	12	12	12	12	12	16.4482	16.5121	16.7513	12	12	12	12	12	12	81	33		+			NaN	1	0	NaN	6.00296	0	-4.57055	-49.5431	NaN	1	0	NaN	NaN	1	0	NaN	NaN
12	12	12	12	12	12	12	12	12	12	12	12	15.0092	12	12	12	12	12	12	12	12	12	12	12	12	12	12	82	512					0.427243	0.326286	-1.00307	-1	NaN	1	0	NaN	NaN	1	0	NaN	NaN	1	0	NaN	NaN
12	12	12	12	12	12	12	12	12	12	12	12	12	12	12	12	12	12	12	12	12	12	12	12	12	14.1511	12	83	513					NaN	1	0	NaN	NaN	1	0	NaN	NaN	1	0	NaN	0.286938	0.672913	0.358516	0.68313	0.286938
12	12	12	12	12	12	12	12	12	12	12	12	12	12	12	12	12	12	12	12	12	12	12	12	12	12	12	84	514					NaN	1	0	NaN	NaN	1	0	NaN	NaN	1	0	NaN	NaN	1	0	NaN	NaN
12	12	12	12	12	12	12	12	12	12	12	12	12	12	12	12	12	12	12	12	12	12	12	12	12	12	12	85	515					NaN	1	0	NaN	NaN	1	0	NaN	NaN	1	0	NaN	NaN	1	0	NaN	NaN
12	12	12	12	12.9034	12	12	12	12	12	12	12	12	14.1313	12.8965	13.4824	12	13.8813	13.1516	13.666	13.6113	12	12	12	15.1723	15.6938	15.6751	86	441					0.0454525	0.935069	0.111992	0.132978	0.2344	0.722062	-0.355037	-0.596585	0.914783	0.0635789	1.12124	1.9591	0.922708	0.273443	1.90744	1.77318	0.922708
12	12	12	12	12	12	13.872	13.1893	12	12	12	12	14.2978	12	13.7062	14.9187	14.442	14.4288	15.1376	14.4344	14.6109	13.0364	12	13.1408	12	12	12	87	445					0.82664	0.12849	1.26179	1.78359	0.188812	0.78808	-0.131155	-0.493661	2.03047	0.00437795	1.87071	4.69797	NaN	1	0	NaN	1.60739
12	12	12	12	12	12	12	12	12	12	12	12	12	12	12	12	12	12	12	12	12	12	12	12	12	12	12	88	516					NaN	1	0	NaN	NaN	1	0	NaN	NaN	1	0	NaN	NaN	1	0	NaN	NaN
12	12	12	12	12.7853	12	12	12	12	12	12	12	12	12	12	12	12	12	12	12	12	12	12	12	12	12	12.5947	89	517					NaN	1	0	NaN	NaN	1	0	NaN	NaN	1	0	NaN	0.491839	0.587817	0.230009	1.065	0.491839
12	12	12	12	12	12	12	12	12	12	12	12	12	12	12	12	12	12	12	12	12	12	12	12	12	12	12	90	518					NaN	1	0	NaN	NaN	1	0	NaN	NaN	1	0	NaN	NaN	1	0	NaN	NaN
12	12	12	12	12	12	12	12	12	12	12	12	12	12	12	12	12	12	12	12	12	12	12	12	12	12	12	91	519					NaN	1	0	NaN	NaN	1	0	NaN	NaN	1	0	NaN	NaN	1	0	NaN	NaN
12	12	12	12	12	12	12	12	12	12	12	12	12	12	12	12	14.3623	13.5163	12	12	12	12	12	12	15.5143	14.8001	15.7294	92	307					0.870683	0.116673	1.29287	1.87094	0.870683	0.0875627	1.29287	1.87094	0.870683	0.0790249	1.29287	1.87094	0.755298	0.473664	1.67398	1.50647	0.755298
16.2026	14.545	12	12	12	12	14.1673	12	12	14.1752	17.0343	12	14.8749	12	15.3444	12	12	15.4369	12	12	12	12	12	12	15.1785	12	15.0807	93	382					0.235052	0.698093	-0.927487	-0.598029	0.427243	0.27641	1.14564	1	0.427243	0.335175	1.14564	1	0.43375	0.598603	-1.20599	-0.961476	0.111151
12	12	12	12	12	12	12	12	12	12	12	12	12	12	12	14.8544	16.1808	16.4539	18.4697	18.8158	19.2718	12	12	12	12	12	12	94	127		+			2.82635	0.0057284	3.82969	7.75264	2.28405	0.00275862	-3.02273	-5.5374	2.82635	0.00229787	3.82969	7.75264	NaN	1	0	NaN	NaN
12	12	12	12	12	12	12	12	12	12	12	12	12	12	12	12	12	12	12	12	12	12	12	12	12	12	12	95	520					NaN	1	0	NaN	NaN	1	0	NaN	NaN	1	0	NaN	NaN	1	0	NaN	NaN
12	12	12	12	12	12	12	12	12	12	12	12	12	12	12	12	12	12	14.1734	12	12	12	12	12	12	12	12	96	383					NaN	1	0	NaN	0.427243	0.275766	-0.724455	-1	NaN	1	0	NaN	NaN	1	0	NaN	NaN
12	12	12	12	12	12	12	12	12	12	12	12	12	12	12	12	12	12	12	12	12	12	12	12	12	12	12	97	521					NaN	1	0	NaN	NaN	1	0	NaN	NaN	1	0	NaN	NaN	1	0	NaN	NaN
12	12	12	12	12	12	12	12	12	12	12	12	12	12	12	12	12	12	15.4452	15.6895	15.9327	12	12	12	12	12	12	98	56		+			NaN	1	0	NaN	4.90031	0	-3.68911	-26.216	NaN	1	0	NaN	NaN	1	0	NaN	NaN
16.886	16.5428	17.0844	17.0858	17.3429	17.2849	12	16.8245	16.3241	16.9323	16.9284	12	16.6131	17.3089	17.2129	12	16.9791	17.0304	12	16.5261	15.989	16.403	16.5741	16.5746	16.7272	16.7081	17.0553	99	461					0.434958	0.283685	-1.70846	-1.01545	0.0800587	0.894718	0.498142	0.226865	0.28534	0.570451	-1.18074	-0.70733	0.469965	0.587492	0.196283	1.02637	1.03814
12	12	12	12	12	12	12	12	12	12	12	12	12	12	12	12	12	12	12	12	12	12	12	12	12	12	12	100	522					NaN	1	0	NaN	NaN	1	0	NaN	NaN	1	0	NaN	NaN	1	0	NaN	NaN
12	12	12	12	12	12	12	12	12	12	12	12	12	12	12	12	12	12	12	12	12	12	12	12	12	12	12	101	523					NaN	1	0	NaN	NaN	1	0	NaN	NaN	1	0	NaN	NaN	1	0	NaN	NaN
12	12	12	12	12	12	12	12	12	12	12	12	12	12	12	12	12	12	12	12	12	12	12	12	12	12	12	102	524					NaN	1	0	NaN	NaN	1	0	NaN	NaN	1	0	NaN	NaN	1	0	NaN	NaN
12	12	12	12	12	12	12	12	12	12	12	12	12	12	12	12	12	12	12	12	12	12	12	12	12	12	12	103	525					NaN	1	0	NaN	NaN	1	0	NaN	NaN	1	0	NaN	NaN	1	0	NaN	NaN
12	12	12	12	12	12	12	12	12	12	12	12	12	12	12	12	12	12	12	12	12	12	12	12	12	12	12	104	526					NaN	1	0	NaN	NaN	1	0	NaN	NaN	1	0	NaN	NaN	1	0	NaN	NaN
12	12	12	12	12	12	12	12	12	12	12	12.2499	12	12	12	15.9886	16.3113	15.5617	19.1762	19.3723	19.2969	12	12	12	12	14.6856	14.9774	105	87		+			4.27212	0.0067027	3.95386	18.2138	3.91904	0.00129167	-3.32796	-14.8263	4.27212	0.00326316	3.95386	18.2138	0.499238	0.591181	0.943823	1.07798	0.499238
12	12	12	12	12	12	12	12	12	12	12	12	12	12	12	12	12	12	12	12	12	12	12	12	12	12	12	106	527					NaN	1	0	NaN	NaN	1	0	NaN	NaN	1	0	NaN	NaN	1	0	NaN	NaN
12	12	12	12	12	12	12	12	12	12	12	12	12	12	12	12	12	12	12	13.8682	13.6209	12	12	12	12	12	12	107	282					NaN	1	0	NaN	0.927708	0.0525333	-1.16305	-1.98509	NaN	1	0	NaN	NaN	1	0	NaN	NaN
24.8123	24.7684	24.6731	25.2674	25.1914	25.2233	25.4549	25.383	25.2002	25.4599	25.5595	25.422	24.9094	24.8227	24.6983	24.9061	24.7884	24.7289	25.3649	25.1253	25.0086	24.9408	25.0014	24.9219	25.9007	25.5617	25.633	108	247		+			0.00952116	0.980905	-0.00232506	-0.028918	1.4248	0.0124898	-0.358453	-3.06157	1.20408	0.0160248	-0.146877	-2.56199	2.37213	0.071	0.711637	4.1594	0.277249
15.0766	14.0276	14.2589	15.2535	14.9379	14.8248	12	12	12	16.9505	16.2669	15.3937	15.7222	12.9844	12	17.5334	17.3359	17.5908	19.8354	20.0173	19.7814	12	12	12	16.9656	16.8821	16.6534	109	61		+			1.60777	0.0195522	3.91785	3.50992	4.65512	0	-2.39126	-22.747	6.62932	0	5.48674	71.0764	1.24805	0.193353	1.46519	2.28179	3.45683
12	12	12	12	12	12	12	12	12	12	12	12	12	12	12	12	12	12	12	12	12	12	12	12	12	12	12	110	528					NaN	1	0	NaN	NaN	1	0	NaN	NaN	1	0	NaN	NaN	1	0	NaN	NaN
12	12	12	12	12	12	12	12	12	12	12	12	12	12	12	12	12	12	12	12	12	12	12	12	12	12	12	111	529					NaN	1	0	NaN	NaN	1	0	NaN	NaN	1	0	NaN	NaN	1	0	NaN	NaN
12	12	12	12	12	12	12	12	12	12	12	12	12	12	12	12	12	12	13.486	12	12	12	12	12	12	12	12	112	384					NaN	1	0	NaN	0.427243	0.279594	-0.495318	-1	NaN	1	0	NaN	NaN	1	0	NaN	NaN
12	12	12	12	12	12	12	12	12	12	12	12	12	12	12	12	12	12	13.0851	12	12	12	12	12	12	12	12	113	385					NaN	1	0	NaN	0.427243	0.278923	-0.361713	-1	NaN	1	0	NaN	NaN	1	0	NaN	NaN
12	13.1344	13.1439	12	12	12	12.6337	12	12	13.7201	13.7427	13.5185	16.0595	15.4472	15.8574	12	13.2822	12.7973	12	12.7545	12.8238	12	12	12	12	12	12	114	451					2.76288	0.00552381	-3.09486	-7.45893	0.134592	0.847659	0.167045	0.365113	0.862377	0.0810297	0.693164	1.85442	1.73392	0.0924545	-0.759429	-3.05497	0.76835
12	12	12	12	12	12	12	12	12	12	12	12	12	12	12	12	12	12	15.5688	15.9231	15.6141	12	12	12	12	12	12	115	49		+			NaN	1	0	NaN	5.31208	0	-3.702	-33.2586	NaN	1	0	NaN	NaN	1	0	NaN	NaN
12	12	12	12	12	12	12	12	12	12	12	12	12	12	12	12	12	12	12	12	12	12	12	12	12	12	12	116	530					NaN	1	0	NaN	NaN	1	0	NaN	NaN	1	0	NaN	NaN	1	0	NaN	NaN
12	12	12	12	12	12	12	12	12	16.0309	15.2379	15.7953	12	12	12	12	12	12	12	12	12	12	13.18	12	12	12	12	117	531					NaN	1	0	NaN	NaN	1	0	NaN	0.427243	0.237864	-0.393318	-1	NaN	1	0	NaN	NaN
17.3491	17.6486	17.4725	17.631	17.7921	17.5084	18.1934	18.1727	18.0618	17.5227	17.7889	17.7277	18.6783	18.5513	18.2686	19.1037	18.9772	18.8998	19.2867	19.0323	18.7754	18.511	18.582	18.2665	17.7558	17.8062	17.4456	118	459					1.66711	0.0157231	0.494174	3.66305	0.0843834	0.896738	-0.0379073	-0.238228	2.06339	0.0044127	0.540395	4.80099	0.777715	0.362269	0.166477	1.5426	2.84834
12	12	12	12	12	12	12	12	12	12	12	12	12	12	12	12	12	12	12	14.2115	14.9215	12	12	12	12	12	12	119	298					NaN	1	0	NaN	0.907733	0.0738411	-1.71101	-1.94496	NaN	1	0	NaN	NaN	1	0	NaN	NaN
12	12	12	12	12	12	12	12	12	12	12	12	12	12	12	17.2864	13.3695	13.2557	17.6054	14.9404	15.0423	12	12	12	12	12	12	120	436					0.930301	0.0773256	2.63717	1.99032	0.316185	0.513846	-1.22549	-0.77264	0.930301	0.0532967	2.63717	1.99032	NaN	1	0	NaN	NaN
12	12	12	12	12	12	12	12	12	12	12	12	12	12	12	14.5364	15.3672	15.3066	16.9417	16.9899	17.0682	12	12	12	13.0258	12	13.2405	121	182		+			3.48349	0.0060339	3.07007	11.4815	2.69363	0.00169863	-1.92988	-7.14976	3.48349	0.00317647	3.07007	11.4815	0.496351	0.59214	0.377717	1.07292	0.496351
12	12	12	13.8745	13.4696	14.659	12	12	12	13.1604	13.6338	12	12	12	12	15.3224	15.234	15.6016	17.2284	17.3478	17.4791	12	13.2454	13.5179	12	14.7726	12	122	162		+			5.16603	0	3.38599	30.5684	3.92245	0.00130526	-1.96581	-14.8559	2.16606	0.00265574	2.4649	5.1334	1.05828	0.236916	1.46263	1.98571	1.05828
12	12	12	12	12	12.518	12	12	12	12	12	12	12	12	12	13.1033	13.1563	13.4043	15.6876	16.8461	16.8921	12	12	12	12	12	12.8875	123	108		+			3.71552	0.00486275	1.22129	13.1608	2.88594	0.00181022	-3.254	-8.03781	3.71552	0.00378947	1.22129	13.1608	0.470957	0.588244	0.234245	1.02813	0.470957
12	12	12	12	12	12	12	12	12	12	12	12	12	12	12	12	12	12	19.0238	15.3315	13.3529	12	12	12	12	12	12	124	262					NaN	1	0	NaN	1.10434	0.0261141	-3.90272	-2.34851	NaN	1	0	NaN	NaN	1	0	NaN	NaN
12	12	12	12	12	12	12	12	12	12	12	12	12	12	12	12	12	12	12	12	13.4922	12	12	12	12	12	12	125	386					NaN	1	0	NaN	0.427243	0.338053	-0.49741	-1	NaN	1	0	NaN	NaN	1	0	NaN	NaN
12	12	12	12	12	12	12	12	12	12	12	12	12	12	12	12	13.066	12	17.1402	17.0472	16.8039	12	12	12	12	12	12	126	92		+			0.427243	0.374217	0.35533	1	3.63759	0.00114815	-4.64175	-12.5722	0.427243	0.3376	0.35533	1	NaN	1	0	NaN	NaN
12	12	12	12	12	12	12	12	12	16.2947	16.4992	16.2208	12	12	12	12	12	12	12	12	12	13.1915	14.0193	13.9457	12	12	12	127	532					NaN	1	0	NaN	NaN	1	0	NaN	2.53856	0.00203774	-1.71885	-6.49782	NaN	1	0	NaN	NaN
12	12	12	12	12	12	12	12	12	12	12	12	12	12	12	12	12	13.0447	12	12	12	12	12	12	12	12	12	128	424					0.427243	0.385348	0.348245	1	0.427243	0.36994	0.348245	1	0.427243	0.359114	0.348245	1	NaN	1	0	NaN	NaN
12	12	12	12	12	12	12	12	12	12	12	12	12	12	12	12	12	12	16.0107	15.6842	15.7857	12	12	12	12	12	12	129	40		+			NaN	1	0	NaN	5.61698	0	-3.82686	-39.6574	NaN	1	0	NaN	NaN	1	0	NaN	NaN
12	12	12	12	12	12	12	12	12	12	12	12	12	12	12	18.3884	17.1108	18.3994	20.5985	20.6297	20.5003	12	12	12	17.1655	17.1637	17.2319	130	120		+			3.81486	0.00551111	5.9662	13.9499	2.43127	0.00290909	-2.60996	-6.07725	3.81486	0.00415385	5.9662	13.9499	0.768315	0.485679	2.59351	1.52747	0.768315
12	12	12	12	12	12	12	12	12	12	12	12	12	12	12	12	12	12	16.8338	16.0071	16.1817	12	12	12	12	12	12	131	77		+			NaN	1	0	NaN	4.17917	0.00161039	-4.34086	-17.255	NaN	1	0	NaN	NaN	1	0	NaN	NaN
12	14.9426	14.6222	13.48	14.6292	15.8702	12	15.1841	12	15.1576	15.8215	13.6367	16.8827	17.6842	16.5297	15.9564	17.0407	16.9769	18.702	19.1078	19.0757	12	12	12.0001	12.3766	15.4871	16.5998	132	117		+			0.311967	0.52302	-0.374225	-0.763777	2.45006	0.00296296	-2.30385	-6.14921	3.72827	0.00385714	4.65795	13.2597	0.340404	0.64246	0.885592	0.787787	0.709652
12	12	12	12	12	12	12	12	12	12	12	12	12	12	12	12	12	12	17.1093	17.0237	17.1042	12	12	12	12	12	12	133	18		+			NaN	1	0	NaN	8.27276	0	-5.07907	-183.108	NaN	1	0	NaN	NaN	1	0	NaN	NaN
19.4178	21.0513	21.2263	20.0527	20.7604	20.466	21.8958	19.8306	20.8001	20.9724	20.7182	20.2365	21.3158	21.3394	21.1662	19.8932	19.9302	19.8315	19.7099	19.7065	19.4951	19.1455	18.939	18.7605	19.0046	20.7611	18.7602	134	245		+			4.64544	0.003875	-1.38883	-22.6197	1.49609	0.00909544	0.247784	3.23221	2.90901	0.00234783	0.9366	8.15072	0.41173	0.60744	-0.597589	-0.921393	0.648759
12	12	12	12	12	12	12	12	12	12	12	12	12	12	12	16.459	15.8656	16.027	19.2976	19.1378	18.9702	12	12	12	12	14.3522	13.7166	135	85		+			4.69215	0.00413333	4.11719	23.2402	3.94244	0.00139326	-3.018	-15.0304	4.69215	0.00413333	4.11719	23.2402	0.489497	0.588227	0.678131	1.06088	0.489497
12	12	12	12	12	12	12	12	12	12	12	12	12	12	12	12	12	12	16.1661	15.8665	15.3094	12	12	12	12	12	12	136	84		+			NaN	1	0	NaN	3.946	0.00140909	-3.78066	-15.0617	NaN	1	0	NaN	NaN	1	0	NaN	NaN
19.4977	19.7405	19.4981	20.1957	19.9755	19.8951	20.8051	20.839	20.6587	20.8136	20.7395	20.5887	20.2117	20.1046	19.9432	21.0668	21.0774	20.9924	21.7886	21.774	21.6099	20.5324	20.4394	20.5027	19.8813	19.8402	19.9275	137	171		+			3.50496	0.00613793	0.959044	11.6278	3.37007	0.00211966	-0.678631	-10.7369	3.87719	0.00423529	0.554029	14.468	2.30109	0.0670968	0.373808	4.02944	4.57136
12	12	12	12	12	12	12	12	12	12	12	12	12	12	12	12	12	15.3844	17.6023	17.5935	16.9522	12	12	12	12	12	12	138	138		+			0.427243	0.372896	1.12815	1	1.68288	0.00824779	-4.25454	-3.70443	0.427243	0.336351	1.12815	1	NaN	1	0	NaN	NaN
12	12	12	12	12	12	12	12	12	12	12	12	12	12	12	12	12	12	12.7359	12.8807	12	12	12	12	12	12	12	139	289					NaN	1	0	NaN	0.92337	0.0601507	-0.538856	-1.97636	NaN	1	0	NaN	NaN	1	0	NaN	NaN
12	12	12	12	12	12	12	12	12	12	12	12.7093	12	12	12	13.4247	12	13.6421	15.9792	15.9805	15.0755	12	12	12	12	12	12	140	133		+			0.92771	0.0804114	1.02225	1.9851	1.94942	0.0039602	-2.65615	-4.45133	0.92771	0.0566957	1.02225	1.9851	NaN	1	0	NaN	NaN
12	12	12	12	12	12	12	12	12	12	12	12	12	12	12	17.1867	16.0875	16.0741	20.0646	19.7254	19.5764	12	12	12	14.0981	14.2117	12	141	106		+			3.56828	0.00635714	4.44945	12.0699	2.96567	0.00185075	-3.33936	-8.43424	3.56828	0.00342857	4.44945	12.0699	0.500142	0.594037	0.718308	1.07956	0.500142
12	12	12	12	12	14.5767	12	12	12	13.1799	12	13.1527	14.9258	14.9237	13.1902	13.6672	12	14.12	14.8145	12	13.8781	12	12	12	12	12	12	142	454					0.554768	0.20067	-1.08417	-1.25206	0.103551	0.881189	-0.301789	-0.28771	0.914458	0.0651309	1.26241	1.95845	0.286938	0.6749	0.429444	0.68313	0.286938
12	12	12	12	12	12	12	12	12	12	12	12	12	12	12	12	12	12	12	12	12	12	12	12	12	12	12	143	533					NaN	1	0	NaN	NaN	1	0	NaN	NaN	1	0	NaN	NaN	1	0	NaN	NaN
12	12	12	12	12	12	12	12	12	12	12	12	12	12	12	12	12	12	12	12	12	12	12	12	12	12	12	144	534					NaN	1	0	NaN	NaN	1	0	NaN	NaN	1	0	NaN	NaN	1	0	NaN	NaN
12	12	12	12	12	12	12	12	12	12	12	12	12	12	12	12	12	12	13.9524	14.3584	14.1346	12	12	12	12	12	12	145	70		+			NaN	1	0	NaN	4.28017	0.00182353	-2.14845	-18.2992	NaN	1	0	NaN	NaN	1	0	NaN	NaN
12	12	12	13.8892	12	13.2649	12	12	12	12.2101	12.29	12	12	12	12	18.2639	18.2797	18.0832	21.0305	20.9755	20.9566	12	12	12	15.4206	15.5181	15.6601	146	38		+			7.19618	0	6.20894	98.5163	5.69963	0	-2.77859	-41.5937	7.19618	0	6.20894	98.5163	1.43298	0.176491	2.29215	2.572	1.43298
12	12	12	12	12	12	12	12	12	12	12	12	12	12	12	12	12	12	12	12	12	12	12	12	12	12	12	147	535					NaN	1	0	NaN	NaN	1	0	NaN	NaN	1	0	NaN	NaN	1	0	NaN	NaN
17.3171	17.3662	17.3844	17.3347	17.6117	17.1729	15.8812	15.9725	15.5943	17.9392	17.7485	17.7476	19.3471	19.5187	19.3767	16.3253	16.3668	16.2631	18.5635	18.3943	18.1696	15.9251	14.856	15.8221	16.855	16.8532	17.0278	148	75		+			6.04659	0	-3.09573	-50.8048	4.19719	0.00165333	-2.0574	-17.4369	1.07817	0.0193171	0.784024	2.29358	0.572007	0.573479	-0.213332	-1.20346	3.6411
12	12	12	12	12	12	12	12	12	12	12	12	12	12	12	12	14.5147	12	15.4435	15.4832	15.3979	12	12	12	12	12	12	149	146		+			0.427243	0.326709	0.838238	1	1.44285	0.0125926	-2.60327	-3.1043	0.427243	0.283095	0.838238	1	NaN	1	0	NaN	NaN
12	12	12	12	12	12	12	12	12	12	12	12	12	12	12	12	12	12	15.84	14.5956	14.7847	12	12	12	12	12	12	150	110		+			NaN	1	0	NaN	2.8655	0.00178417	-3.07344	-7.93894	NaN	1	0	NaN	NaN	1	0	NaN	NaN
12	12	12	12	12	12	12	12	12	12	12	12	12	12	12	12	12	12	12	12	12	12	12	12	12	12	12	151	536					NaN	1	0	NaN	NaN	1	0	NaN	NaN	1	0	NaN	NaN	1	0	NaN	NaN
15.7717	14.2722	12	12	12	12	12	12	12	12	12	12	12	12	12	14.9284	14.9979	15.2856	18.5536	18.6667	18.1628	12	12	12	13.9368	12	12	152	72		+			5.01955	0	3.07065	28.0873	4.2571	0.00177143	-3.39037	-18.0554	5.01955	0.00459259	3.07065	28.0873	1.04743	0.234776	-1.69183	-1.96876	0.286938
12	12	12	12	13.4276	13.8775	12	12	12	12	15.7733	13.3329	15.2905	15.4088	12	12	12	12.8772	16.1375	16.5679	16.4784	12	12	12	12	12	12.1988	153	91		+			0.774379	0.139829	-1.94068	-1.68068	3.66828	0.00116981	-4.10219	-12.8009	0.427243	0.238672	0.292403	1	0.545777	0.582267	0.583967	1.15866	0.545777
12	12	12	12	12	12	12	12	12	17.7824	12	12	12	12	12	17.9673	18.093	12	18.3247	18.4118	18.6036	12	12	12	12	12	12	154	352					0.934944	0.0664819	4.0201	1.99967	0.531255	0.174438	-2.42657	-1.20601	0.934944	0.0378246	4.0201	1.99967	NaN	1	0	NaN	NaN
12	12	12	15.7221	16.0041	15.9239	12	12	12	13.9391	12	13.6488	16.6444	17.046	16.2217	15.8244	15.9635	15.4892	17.7935	17.7774	17.6997	12	12	12	16.2869	16.8036	16.7721	155	164		+			1.47305	0.0216738	-0.878338	-3.17651	3.80886	0.00124	-1.99786	-13.901	4.93217	0.00427586	3.75903	26.7035	5.98886	0.066	4.25212	15.7079	5.98886
12	12	12	12	12	12	12	12	12	12	12	12	12	12	12	12	12	12	12	12	12	12	12	12	12	12	12	156	537					NaN	1	0	NaN	NaN	1	0	NaN	NaN	1	0	NaN	NaN	1	0	NaN	NaN
12	15.1472	14.3149	14.8784	12	12	15.809	16.0449	15.5133	16.3392	17.7827	16.8307	18.9815	19.2538	19.0169	15.9336	16.6153	16.1446	14.7115	15.5489	14.0899	12	14.773	14.896	12	15.8072	16.2378	157	246		+			3.69924	0.00476923	-2.85292	-13.0358	1.43757	0.012541	1.44778	3.09176	1.13907	0.0187901	2.3415	2.42208	2.79518e-05	1	-0.000114282	-8.35855e-05	0.818206
19.6696	20.358	20.4936	20.3331	20.1769	20.4547	20.2624	20.1545	20.0676	20.7313	21.0458	20.6916	21.6082	21.5389	21.6313	20.3141	20.2946	20.2045	20.0682	20.2258	20.2556	20.019	19.9583	19.734	19.9029	19.7886	19.9923	158	346					5.14758	0	-1.32175	-30.2443	0.583207	0.153954	0.0878995	1.30763	1.77375	0.00608451	0.367291	3.9487	0.10723	0.849176	-0.0656185	-0.288645	0.12714
12	12	12	12	12	12	12	12	12	12	12	12	12	12	12	12	12	12	15.0855	15.4105	14.8559	12	12	12	12	12	12	159	66		+			NaN	1	0	NaN	4.37863	0.0019375	-3.11732	-19.3766	NaN	1	0	NaN	NaN	1	0	NaN	NaN
19.6527	19.9742	20.0421	20.32	20.3972	20.2566	20.5909	20.6781	20.5439	20.4962	20.7609	20.5008	20.0114	20.1486	20.0509	20.9456	21.0843	21.0404	21.5409	21.6711	21.5434	20.3497	20.5071	20.3758	20.3352	20.4868	20.5767	160	178		+			4.10233	0.00604878	0.953138	16.4999	3.15803	0.0019375	-0.561729	-9.46527	3.18689	0.0027	0.612547	9.62966	2.69944	0.0732727	0.505749	4.78623	1.56353
12	12	12	13.058	12.9591	12	13.6674	14.0125	12	14.5894	14.608	14.1057	13.5811	13.7771	12	16.0839	16.3331	16.0715	15.2509	14.972	12	12.8948	13.5356	12	15.0071	15.8506	15.2686	161	270					2.22998	0.00898039	3.04347	5.34921	0.935606	0.0387011	2.08855	2.00101	2.7487	0.00218182	3.35271	7.39469	1.1858	0.202028	2.02389	2.18464	0.3405
12	12	12	12	12	12	12	12	12	12	12	12	12	12	12	12	12	12	12	12	12	12	12	12	12	12	12	162	538					NaN	1	0	NaN	NaN	1	0	NaN	NaN	1	0	NaN	NaN	1	0	NaN	NaN
12	12	12	14.3244	13.8213	15.5914	12	15.2161	13.1953	13.8238	14.0824	15.165	12	13.5744	14.5362	12	12	12	12	14.8891	14.5879	12	12	12.8702	12	14.3033	14.5098	163	279					0.861937	0.122848	-1.3702	-1.85354	0.930634	0.0497021	-1.82567	-1.99099	0.427243	0.36003	-0.29007	-1	1.67822	0.156522	2.09169	2.96422	0.277386
12	12	12	12	12	12	12	12	12	12	12	12	12	12	12	12	12	12	15.5223	15.8557	15.7273	12	12	12	12	12	12	164	42		+			NaN	1	0	NaN	5.5486	0	-3.70176	-38.1233	NaN	1	0	NaN	NaN	1	0	NaN	NaN
12	12	12	12	12	16.9817	12	12	12	12	12	12	15.4754	19.8789	15.4541	12	12	12	12	12	12.9914	16.3702	12	12	12	17.6634	12	165	387					1.54602	0.0206131	-4.93616	-3.35475	0.427243	0.279841	-0.330478	-1	0.427243	0.282016	-1.45675	-1	0.498574	0.594524	1.77419	1.07682	0.498574
12	12	12	12	12	12	12	12	12	12	12	12	12	12	12	14.0731	14.2842	14.6655	16.19	16.1618	16.4799	12	12	12	12	12	13.043	166	176		+			3.75952	0.0052766	2.34094	13.5048	3.18781	0.00196825	-1.93628	-9.63493	3.75952	0.004	2.34094	13.5048	0.286938	0.664571	0.173827	0.68313	0.286938
12	12	12	12	12	12	12	12	12	12	12	12	12	12	12	12	12	12	12	12	12	12	12	12	12	12	12	167	539					NaN	1	0	NaN	NaN	1	0	NaN	NaN	1	0	NaN	NaN	1	0	NaN	NaN
12	12	12	12	12	12	12.4341	12	12	13.0896	12	12	12	12	12	18.5331	18.392	18.2198	20.6438	20.599	20.5071	12	12	12	15.737	15.6296	16.19	168	62		+			6.61376	0	6.38167	70.4422	4.61389	0	-2.2016	-22.2101	6.61376	0	6.38167	70.4422	0.764606	0.481778	1.92609	1.52149	0.691842
21.9758	22.0839	21.9987	21.8031	21.8645	21.8908	22.2499	22.3174	22.2093	22.2043	22.3213	22.2038	22.1814	22.3022	22.2025	22.3683	22.4812	22.4094	22.3237	22.3821	22.3345	22.0176	22.2126	22.1311	22.0209	22.136	22.1076	169	299					1.73258	0.0153386	0.190913	3.83677	0.904952	0.0737822	0.0728461	1.93939	1.98844	0.00427692	0.299185	4.56884	0.235103	0.709817	-0.0489677	-0.577074	1.94564
22.5371	22.5116	22.5517	22.6079	22.5773	22.5697	23.0606	23.0164	22.8873	22.9351	23.0744	22.9073	22.8025	22.7415	22.5844	23.324	23.2977	23.1572	23.1382	23.2028	23.0456	23.1232	23.1852	22.9997	23.1617	23.0465	22.9721	170	304					2.56912	0.00515556	0.55014	6.62205	0.88281	0.0792078	0.130773	1.89511	0.978135	0.0268434	0.156958	2.0872	0.943759	0.263789	0.289056	1.80632	0.462394
12	12	12	12	12	12	12	12	12	12	12	12	12	12	12	12	12	12	12	12	12	12	12	12	12	12	12	171	540					NaN	1	0	NaN	NaN	1	0	NaN	NaN	1	0	NaN	NaN	1	0	NaN	NaN
12	12	12	12	12	12	12	12	12	12	14.6313	12	15.1539	15.5526	15.9508	12	12.7304	12	12	12	12	12	12	12	12	12	12	172	425					3.22968	0.00574194	-3.30896	-9.87832	0.427243	0.370756	0.243469	1	0.427243	0.35664	0.243469	1	NaN	1	0	NaN	NaN
12	12	12	12	12	12	12	12	12	12	12	12	12	12	12	12	12	12	14.9019	14.3518	15.3559	12	12	12	12	12	12	173	101		+			NaN	1	0	NaN	3.23085	0.002	-2.86987	-9.88517	NaN	1	0	NaN	NaN	1	0	NaN	NaN
16.7739	17.2761	16.9584	17.9618	17.9961	17.6149	17.8735	17.9655	17.6115	17.9586	17.8919	17.6295	17.0932	17.6509	17.1465	17.5408	18.0303	17.6787	18.0478	18.2899	17.9905	17.0593	16.8798	16.864	18.536	18.7525	18.5101	174	268					0.921044	0.0941421	0.453065	1.97169	0.978277	0.0346914	-0.359451	-2.08749	2.16873	0.00267769	0.815584	5.14228	2.5086	0.0686154	1.22575	4.41492	0.76819
12	12	12	12	12	12	12	12	12	12	12	12	12	12	12	12	12	12	12	12	12	12	12	12	12	12	12	175	541					NaN	1	0	NaN	NaN	1	0	NaN	NaN	1	0	NaN	NaN	1	0	NaN	NaN
12	12	12	12	12	12	12	12	12	12	12	12	12	12	12	12	12	12	12	12	12	12	12	12	12	14.6165	12	176	542					NaN	1	0	NaN	NaN	1	0	NaN	NaN	1	0	NaN	0.286938	0.646708	0.436082	0.68313	0.286938
12	12	12	12	12	12	12	12	12	12	12	12	12	12	12	12	12	12	12	12.7803	12	12	12	12	12	12	12	177	426					NaN	1	0	NaN	0.427243	0.370759	-0.260111	-1	NaN	1	0	NaN	NaN	1	0	NaN	NaN
19.2815	19.9579	19.6573	19.6179	19.9841	18.9852	20.057	20.0903	20.1006	19.8149	19.9492	19.6853	20.269	20.1938	20.4269	20.7131	20.5821	20.2548	20.3656	20.4234	19.8772	20.358	20.6455	20.419	19.926	19.9409	19.5978	178	344					0.652318	0.172267	0.22012	1.4423	0.598036	0.149862	0.294614	1.33655	0.0936887	0.876855	0.0424983	0.262424	0.0590962	0.916121	0.0431309	0.166095	0.940824
12	12	12	12	12	12	12	12	12	12	12	12	12	12	12	12	12	12	12	12	15.7594	12	12	12	12	12	12	179	364					NaN	1	0	NaN	0.427243	0.276726	-1.25312	-1	NaN	1	0	NaN	NaN	1	0	NaN	NaN
12	12	12	12	12	12	12	12	12	12	12	12	12	12	12	12	12	12	12	12	12	12	12	12	12	12	12	180	543					NaN	1	0	NaN	NaN	1	0	NaN	NaN	1	0	NaN	NaN	1	0	NaN	NaN
12	12	12	12	12	12	12	12	12	12	12	12	12	12	12	12	12	13.9468	16.5101	16.7028	16.6545	12	12	12	12	12	12	181	118		+			0.427243	0.371643	0.648938	1	2.43695	0.00294479	-3.97354	-6.09893	0.427243	0.334625	0.648938	1	NaN	1	0	NaN	NaN
12	12	12	12	12	12	12	12	12	12	12	12	12	12	12	12	12	12	16.3865	16.304	16.3833	12	12	12	12	12	12	182	22		+			NaN	1	0	NaN	8.0559	0	-4.35791	-161.616	NaN	1	0	NaN	NaN	1	0	NaN	NaN
12	12	12	12	12	12	12	12	12	12	12	12	12	12.8027	12	12	12	12	16.5903	16.9678	16.5117	12	12	12	12	12	12	183	48		+			0.427243	0.301731	-0.267579	-1	5.31491	0	-4.68993	-33.3131	NaN	1	0	NaN	NaN	1	0	NaN	NaN
12	12	12	12	12	12	12	12	12	12	12	12	12	12	12	12	12	12	12	12	12	12	12	12	12	12	12	184	544					NaN	1	0	NaN	NaN	1	0	NaN	NaN	1	0	NaN	NaN	1	0	NaN	NaN
12	12	12	12	12	12	12	12	12	12	12	12	12	12	12	12	12	12	14.0185	13.7934	12	12	12	12	12	12	12	185	280					NaN	1	0	NaN	0.929958	0.0500212	-1.27062	-1.98962	NaN	1	0	NaN	NaN	1	0	NaN	NaN
12	12	12	15.0525	12.6988	12	15.2948	12	12	15.3165	16.0994	12	12	12	12	12	12	12	12	12	12	12	12	12	15.5886	14.57	13.9706	186	545					NaN	1	0	NaN	NaN	1	0	NaN	NaN	1	0	NaN	1.3142	0.187873	1.98008	2.38525	0.348334
12	12	12	12	12	12	12	12	12	12	12	12	12	12	12	12	12	12	17.354	17.2947	17.2634	12	12	12	12	12	12	187	17		+			NaN	1	0	NaN	8.42419	0	-5.30405	-199.787	NaN	1	0	NaN	NaN	1	0	NaN	NaN
16.2942	14.753	15.2377	14.9135	14.2056	13.7298	12	14.82	12	15.4477	14.4073	14.7295	14.8663	13.3105	13.2207	17.3667	17.3511	17.3093	19.7204	19.8464	19.6984	12	12	12	15.0684	14.7836	15.1686	188	34		+			2.57089	0.00521348	3.54318	6.62931	5.9855	0	-2.41269	-49.0469	9.1972	0	5.34236	311.767	0.905612	0.282776	-0.78336	-1.74622	1.3444
12	12	12	12	12	12	12	12	12	12	12	12	12	12	12	12	12	12	13.2359	12.7606	12	12	12	12	12	12	12	189	312					NaN	1	0	NaN	0.859633	0.0898734	-0.665507	-1.84897	NaN	1	0	NaN	NaN	1	0	NaN	NaN
12	12	12	12	12	12	12	12	12	12	12	12	12	12	12	12	12	12	12	12	12	12	12	12	12	12	12	190	546					NaN	1	0	NaN	NaN	1	0	NaN	NaN	1	0	NaN	NaN	1	0	NaN	NaN
12	12	12	12	12	12	12	12	12	12	12	12	12	12	12	12	12	12	13.5933	12.9347	13.0243	12	12	12	12	12	12	191	196		+			NaN	1	0	NaN	2.34118	0.00284024	-1.1841	-5.74201	NaN	1	0	NaN	NaN	1	0	NaN	NaN
13.6563	12	12	12	12	12	12	12	12	13.851	12	12	13.7819	12	12	16.1572	16.3875	16.3442	18.8105	19.2144	18.8665	12	12	12	12.9436	12	14.3446	192	69		+			2.46057	0.00773913	3.70235	6.18973	4.29212	0.00185075	-2.66749	-18.4267	6.35872	0.00688889	4.29631	60.8167	0.00201571	0.996543	-0.00407076	-0.00601391	0.431596
12	12	12	12	12	12	12	12	12	12	12	12	12	12	12	12	12	12	14.9594	14.3361	13.5209	12	12	12	12	12	12	193	128		+			NaN	1	0	NaN	2.26063	0.00274286	-2.27212	-5.45523	NaN	1	0	NaN	NaN	1	0	NaN	NaN
12	12	12	12	12	12	12	12	12	12	12	12	12	12	12	12	12	12	12	12	12.9104	12	12	12	12	12	12	194	388					NaN	1	0	NaN	0.427243	0.289782	-0.30346	-1	NaN	1	0	NaN	NaN	1	0	NaN	NaN
12	12	12	12	12	12	12	12	12	12	12	12	12	12	12	12	12	12	12.4671	12.4907	13.0623	12	12	12	12	12	12	195	238		+			NaN	1	0	NaN	1.58824	0.00883761	-0.673337	-3.4604	NaN	1	0	NaN	NaN	1	0	NaN	NaN
15.2048	15.582	15.4189	15.5032	15.8015	15.9407	15.8497	15.7113	15.6691	15.5623	16.4901	15.9947	15.7155	16.1508	15.3932	15.1949	15.7675	15.6172	13.8214	14.6678	13.5691	15.3239	14.6438	15.0264	14.9444	15.1622	15.1081	196	227		+			0.335964	0.489201	-0.226674	-0.813941	1.80351	0.00603738	1.50705	4.03094	0.947385	0.0288144	0.52847	2.0248	0.0109851	0.986209	0.0081555	0.0324448	0.670602
12	12	12	12	12	12	12	12	12	12	12	12	12	12	12	12	12	12	14.2819	14.1888	12	12	12	12	12	12	12	197	274					NaN	1	0	NaN	0.934462	0.0418764	-1.49023	-1.9987	NaN	1	0	NaN	NaN	1	0	NaN	NaN
12.6888	12	12	12.525	12.7786	14.14	12	12	12	15.433	16.2223	15.7103	12	13.1018	12.5111	12	12	12	14.3898	13.4852	13.3191	12	12	12	13.5851	15.4784	12	198	203		+			0.778573	0.139048	-0.537643	-1.68891	2.18721	0.00262295	-1.73138	-5.20404	NaN	1	0	NaN	0.776504	0.359314	1.18823	1.54065	0.987056
12	12	12	12	12	12	12	12	12	12	12	12	12	12	12	12	12	12	12	12	12	12	12	12	12	12	12	199	547					NaN	1	0	NaN	NaN	1	0	NaN	NaN	1	0	NaN	NaN	1	0	NaN	NaN
12	12	12	12	12	12	12	12	12	12	12	12	12	12	12	12	12	12	12	12	12	12	12	12	12	12	12	200	548					NaN	1	0	NaN	NaN	1	0	NaN	NaN	1	0	NaN	NaN	1	0	NaN	NaN
12	12	12	12	12	12	12	12	12	12	12	12	12	12	12	12	12	12	12	12	12	12	12	12	12	12	12	201	549					NaN	1	0	NaN	NaN	1	0	NaN	NaN	1	0	NaN	NaN	1	0	NaN	NaN
13.3433	12	12	12	12	13.2627	14.0121	12	13.8408	14.2581	13.9472	14.1533	12	13.5678	12	14.5577	13.9574	14.4379	14.5386	14.0164	14.4146	12	12	12	12	12	12	202	469					1.49968	0.0201714	1.79506	3.24094	0.00745089	0.990935	-0.00548426	-0.0226824	3.64603	0.0036	2.31767	12.6347	0.226081	0.710142	-0.237323	-0.55808	1.10359
12	12	12	12	12	12	12	12	12	12	12	12	12	12	12	15.4462	12	14.7366	17.9544	17.9752	17.6512	12	12	12	12	14.5386	12	203	141		+			0.91603	0.098	2.06093	1.96161	1.64224	0.00861135	-3.79933	-3.59839	0.91603	0.0622011	2.06093	1.96161	0.286938	0.673849	0.423092	0.68313	0.286938
14.8996	12	12	16.2321	16.2567	17.0867	16.3796	15.8655	17.3241	17.8331	18.3217	17.9529	16.395	15.8476	14.1743	12.8117	12	12	15.7031	14.3637	14.0712	12	13.8218	14.1532	16.266	17.2146	16.9956	204	135		+			1.94653	0.0108621	-3.20176	-4.44272	1.89116	0.00440191	-2.44211	-4.27995	0.661653	0.124595	-1.05442	-1.46048	2.97682	0.0704	3.70872	5.35821	0.147386
12	12	12	12	12	12	12	12	12	12	12	12	14.7051	15.2097	12	12	12	12	12	12	12	12	12	12	12	12	12	205	550					0.924442	0.0924641	-1.97162	-1.97852	NaN	1	0	NaN	NaN	1	0	NaN	NaN	1	0	NaN	NaN
12	12	12	12	12	12	12	12	12	12	12	12	12	12	12	12	12	12	12	12	12	12	12	12	12	12	12	206	551					NaN	1	0	NaN	NaN	1	0	NaN	NaN	1	0	NaN	NaN	1	0	NaN	NaN
19.497	19.5289	19.5545	18.8931	18.9868	18.7808	19.445	19.5946	19.3009	20.5335	20.6916	20.4437	21.7822	21.9769	21.7482	20.096	20.2609	20.0626	19.6582	19.8016	19.7111	18.666	18.7287	18.7428	19.3384	19.4426	19.4608	207	197		+			4.25605	0.00652632	-1.69595	-18.0443	2.30369	0.0027907	0.416162	5.60705	4.57645	0.003875	1.42731	21.7332	1.13383	0.214234	-0.376417	-2.1036	0.804045
12	12	12	12	12	12	12	12	12	12	12	12	12	12	12	12	12	12	15.0429	15.7466	15.0867	12	12	12	12	12	12	208	88		+			NaN	1	0	NaN	3.87646	0.00126531	-3.29207	-14.4618	NaN	1	0	NaN	NaN	1	0	NaN	NaN
12	12	12	12	12	12	12	12	12	12	12	12	12	12	12	12	12	12	12	12	12	12	12	12	12	12	12	209	552					NaN	1	0	NaN	NaN	1	0	NaN	NaN	1	0	NaN	NaN	1	0	NaN	NaN
14.987	15.0815	15.586	15.3789	16.3286	15.9959	16.0247	16.6637	16.5885	16.0047	16.4703	16.5862	14.9775	15.5743	15.888	12	15.9864	15.6706	15.9743	16.7036	16.5898	13.0176	13.2526	13.4727	16.0325	16.5732	16.6873	210	338					0.286459	0.585473	-0.927597	-0.709721	0.650828	0.140795	-1.87024	-1.4394	0.434448	0.224769	1.30472	1.01443	1.74098	0.0925581	0.947899	3.06652	0.361828
12	18.5216	14.6352	19.0259	18.5995	12	18.655	19.1681	19.2824	19.2043	17.7601	18.2813	18.3366	18.6232	17.7517	18.9774	19.4553	18.6677	19.2262	18.9826	16.6176	19.3895	19.4146	19.4312	18.3938	18.92	18.1371	211	433					1.08875	0.0481772	0.796317	2.31574	0.367248	0.432984	0.758022	0.878471	0.758233	0.104722	-0.378267	-1.64902	0.571914	0.569578	2.46046	1.20331	0.418407
12	12	12	12	12	12	12	12	12	14.106	13.6209	13.3691	16.5367	15.7768	15.6128	12	12	12	14.1095	12	13.3229	12.5882	12	12	14.6687	12	12	212	310					3.81724	0.00563636	-3.97545	-13.9693	0.86464	0.0878854	-1.14414	-1.85892	0.427243	0.240397	-0.196051	-1	0.286938	0.676658	0.444777	0.68313	0.286938
12	12	12	12	12	12	12	12	12	12	12	12	12	12	12	12	12	12	12	12	12	12	12	12	12	12	12	213	553					NaN	1	0	NaN	NaN	1	0	NaN	NaN	1	0	NaN	NaN	1	0	NaN	NaN
14.8245	15.1936	15.8907	14.0335	15.4177	12	14.0289	15.5224	15.6699	15.8985	16.0274	16.5678	17.0939	17.364	17.0437	15.3529	16.1298	16.3533	16.8223	17.0695	17.0603	12	13.5498	14.0094	16.4702	16.896	16.6213	214	241		+			1.7299	0.0152188	-1.22188	-3.82957	1.52804	0.00872574	-1.03871	-3.31032	1.81453	0.00474286	2.75893	4.06167	0.0186367	0.969207	-0.0631431	-0.0545839	0.0492054
12	12	12	12	12	12	12	12	12	12	12	12	12	12	12	12	12	12	15.8635	16.1895	15.9715	12	12	12	12	12	12	215	37		+			NaN	1	0	NaN	5.70807	0	-4.00817	-41.7967	NaN	1	0	NaN	NaN	1	0	NaN	NaN
12	12	12	12	12	12	12	12	12	12	12	12	12	12.5443	12	13.5608	13.9614	13.6986	14.7343	15.2158	14.866	12	12	12	12	12	12	216	192		+			2.70759	0.00539535	1.55885	7.21117	2.52829	0.00235443	-1.19842	-6.45653	3.917	0.00440816	1.74029	14.8087	NaN	1	0	NaN	NaN
12	12	13.5307	14.1916	13.4175	14.2803	14.2784	15.7388	12	14.2627	16.4712	12	16.2726	16.4801	13.8964	17.1202	16.3243	16.6729	17.9423	17.5693	16.6583	13.4855	12	12	13.7654	12	12	217	332					0.601794	0.185572	1.15605	1.34388	0.700253	0.124548	-0.684206	-1.53571	2.81731	0.00227368	4.21063	7.71021	0.505287	0.596955	0.76558	1.08856	0.333048
12	13.2009	13.8212	13.7763	14.2209	15.3787	15.049	15.4462	15.754	15.7748	15.8241	16.0699	15.49	15.9004	15.746	17.2802	17.6032	17.665	17.7807	18.2151	17.9901	14.1123	14.5366	14.4287	14.8896	15.567	15.4559	218	252					3.3604	0.00583607	1.804	10.6756	1.29722	0.0182381	-0.479149	-2.76789	4.26067	0.00317949	3.15694	18.0929	1.90321	0.0847568	1.87406	3.3355	0.549205
12	12	12	12	12	12	12	12	12	12	12	12	12	12	12	12	12.277	13.2329	17.2779	17.463	17.1779	12	12	12	12	12	12	219	93		+			0.603709	0.184807	0.503304	1.34761	3.6346	0.00113761	-4.80296	-12.5501	0.603709	0.136933	0.503304	1.34761	NaN	1	0	NaN	NaN
15.1405	15.6951	12	17.185	17.1567	17.3442	16.2919	16.691	16.4738	16.9084	17.2275	17.1988	15.572	16.0713	15.8734	17.1271	17.1492	17.1536	18.4881	18.6474	18.2558	16.2225	16.4516	16.5106	12	15.725	16.2425	220	170		+			3.06816	0.00531343	1.30439	8.96996	3.4985	0.00215652	-1.32049	-11.5836	2.97457	0.00245455	0.748402	8.47956	0.548838	0.583356	1.6637	1.16391	0.1747
12	12	12	12	12	12	12	12	12	12	12	12	12	12	12	12	12	12	14.78	14.7264	15.4332	12	12	12	12	12	12	221	90		+			NaN	1	0	NaN	3.70987	0.00120388	-2.97987	-13.1173	NaN	1	0	NaN	NaN	1	0	NaN	NaN
12	12	12	12	12	12	12	12	12	12	12	12	12	12	12	12	12	12	14.4574	14.3312	13.6762	12	12	12	12	12	12	222	105		+			NaN	1	0	NaN	3.0551	0.00187879	-2.15492	-8.89997	NaN	1	0	NaN	NaN	1	0	NaN	NaN
12	12	12	12	12	12	12	12	12	12	12	12	12	12	12	12	12	12	12	12	12	12	12	12	12	12	12	223	554					NaN	1	0	NaN	NaN	1	0	NaN	NaN	1	0	NaN	NaN	1	0	NaN	NaN
12	12	12	12	12	12	12	12	12	12	12	12	12	12	12	12	12	12	12	12	12	12	12	12	12	12	12	224	555					NaN	1	0	NaN	NaN	1	0	NaN	NaN	1	0	NaN	NaN	1	0	NaN	NaN
12	12	12	12	12	12	12	12	12	12	12	12	12	12	12	12	12	12	15.0608	14.697	14.6869	12	12	12	12	12	12	225	60		+			NaN	1	0	NaN	4.66572	0	-2.81491	-22.8872	NaN	1	0	NaN	NaN	1	0	NaN	NaN
12	12	12	12	12	12	12	12	12	12	12	12	12	12	12	12	12	12	17.1016	17.0654	16.9985	12	12	12	12	12	12	226	20		+			NaN	1	0	NaN	8.11707	0	-5.0552	-167.41	NaN	1	0	NaN	NaN	1	0	NaN	NaN
16.6851	16.5846	16.9356	17.0297	16.6519	16.6385	17.1714	16.6263	16.4651	17.0324	17.3191	16.7172	17.3936	16.911	16.7796	17.54	17.4086	17.4012	17.4178	17.1465	17.13	16.5907	16.0839	16.6822	17.5076	16.825	17.1277	227	267					1.03173	0.0500621	0.421884	2.19708	0.988532	0.034	0.218491	2.1084	2.18931	0.00274576	0.997663	5.21108	0.505821	0.60039	0.228278	1.08949	0.379786
12	12	12	12	12.2414	12	12	12	12	13.8428	15.1949	12	17.3321	17.0938	16.8695	13.5188	12	12	12	12	12	12	12	12	14.0875	12	12.6549	228	389					3.03075	0.00508571	-4.59223	-8.77088	0.427243	0.337899	0.506259	1	0.427243	0.331278	0.506259	1	0.463555	0.586317	0.497315	1.01497	0.463555
12	12	12	12	12	12	12	12	12	12	12	12	12	12	12	12	12	12	12	12	12	12	12	12	12	12	12	229	556					NaN	1	0	NaN	NaN	1	0	NaN	NaN	1	0	NaN	NaN	1	0	NaN	NaN
12	12	12	12	12	12	12	12	12	12	12	12	12	12	12	12	12	12	16.6594	16.3239	16.741	12	12	12	12	12	12	230	45		+			NaN	1	0	NaN	5.44205	0	-4.57477	-35.85	NaN	1	0	NaN	NaN	1	0	NaN	NaN
12	12	12	12	12	12	12	12	12	12	12	12	12	12	12	12	12	12	15.8086	15.4735	15.1932	12	12	12	12	12	12	231	64		+			NaN	1	0	NaN	4.40095	0.002	-3.49176	-19.6293	NaN	1	0	NaN	NaN	1	0	NaN	NaN
12	12	12	12	12	12	12	12	12	12	12	12	12	12	12	16.8354	16.7774	16.9826	19.2889	19.4419	19.2681	12	12	12	14.605	14.9188	12	232	50		+			6.82727	0	4.86513	79.66	5.1381	0	-2.46784	-30.0791	6.82727	0	4.86513	79.66	0.498975	0.591281	0.920629	1.07752	0.498975
13.825	13.6749	12	14.6031	14.8849	14.7017	14.3977	14.1241	12	15.4377	15.557	15.4067	16.892	16.7865	16.7407	12	14.478	14.4773	16.6308	16.6145	16.7133	12	12	12	14.4688	13.9905	14.4106	233	139		+			1.72416	0.0151008	-3.15465	-3.81414	1.65497	0.00868722	-3.00114	-3.63139	0.935106	0.0332619	1.65175	2	1.80154	0.0893	1.34333	3.16612	1.00126
12	12	12	12	12	12	12	13.2128	12	12.8384	12	12	12	12	12	13.2511	12.9972	12.8414	15.3978	15.292	15.2274	12	12	12	12	12	12	234	74		+			3.00307	0.00494444	1.02991	8.6262	4.21322	0.00169863	-2.27583	-17.6003	3.00307	0.00251163	1.02991	8.6262	NaN	1	0	NaN	0.76835
13.5365	13.5129	13.1333	13.079	12	12	12	13.0782	12	15.229	14.8612	15.194	16.5323	16.6767	16.5811	19.363	19.352	19.0899	17.4744	17.52	17.712	13.4244	15.0267	14.0002	16.1371	16.4288	16.7183	235	163		+			4.95373	0	2.67159	27.0385	3.9108	0.00127835	1.69951	14.7551	3.36886	0.003	5.11788	10.7292	0.313321	0.650771	0.999653	0.735316	0.737349
15.5642	15.0478	15.6398	15.8283	15.2875	15.7744	15.6432	15.7783	15.4878	16.445	16.1717	15.0333	15.8621	15.5011	14.5416	17.4465	17.2769	16.9408	18.5808	18.3615	17.9268	15.2594	15.4909	15.3833	17.3977	17.3626	17.3695	236	218		+			1.98511	0.0109565	1.91982	4.55872	1.93131	0.00394059	-1.06829	-4.39755	3.45827	0.00308571	1.84356	11.3118	0.955245	0.269451	1.08606	1.82438	0.73963
12	12	12	12	12	12	12	12	12	12	12	12	12	12	12	12	12	12	16.023	16.1672	16.3397	12	12	12	12	12	12	237	35		+			NaN	1	0	NaN	5.85972	0	-4.17664	-45.6164	NaN	1	0	NaN	NaN	1	0	NaN	NaN
12	13.1341	12.8046	13.2049	12	12	12	12	12	14.0477	13.6149	12	12.8963	12	12	15.8974	15.4523	15.1871	18.5117	18.0817	17.816	12	12	12	14.6878	14.461	14.4089	238	104		+			3.04339	0.00515942	3.2135	8.83768	3.0835	0.00189313	-2.62419	-9.05277	4.14836	0.0031	3.51228	16.9482	0.483305	0.591684	0.814215	1.04998	1.04462
12	12	12	12	12	12	12	12	12	12	12	12	12	12	12	12	12	12	12	13.7534	12	12	12	12	12	12	12	239	390					NaN	1	0	NaN	0.427243	0.338906	-0.584475	-1	NaN	1	0	NaN	NaN	1	0	NaN	NaN
12	12	12	12	12	12	12	12	12	12	12	12	12	12	12	12	12	12	12	12	12	12	12	12	12	12	12	240	557					NaN	1	0	NaN	NaN	1	0	NaN	NaN	1	0	NaN	NaN	1	0	NaN	NaN
12	12	12	12	12	12	12	12	12	12	12	12	12	12	12	12	12	12	14.0593	12	12	12	12	12	12	12	12	241	391					NaN	1	0	NaN	0.427243	0.287046	-0.686448	-1	NaN	1	0	NaN	NaN	1	0	NaN	NaN
12	13.341	12	13.477	12	12	15.3456	12	12	12	14.0077	14.1812	14.1363	14.2276	12	16.2994	16.4372	16.4896	18.2053	17.8257	17.7744	12	12	12	12	13.4804	12	242	172		+			1.80918	0.0149355	2.95413	4.04675	3.31059	0.00210169	-1.5264	-10.3649	6.78429	0	4.40875	77.7126	0.0292471	0.966164	0.0459143	0.0846971	0.306943
12	12	12	14.1627	13.8835	14.0736	14.9281	14.4968	14.7088	14.2059	16.4679	14.5196	12	12	12	15.7923	14.5516	15.4298	18.4911	17.6691	17.2636	12	12	12	14.6385	13.6422	13.2853	243	132		+			3.04486	0.00523529	3.25793	8.84546	2.10818	0.00303158	-2.55004	-4.94389	3.04486	0.00254118	3.25793	8.84546	3.68485	0.0624	1.94761	7.02665	1.4779
12	12	12	12	12	12	12	12	12	12	12	12	12	12	12	12	12	12	12	12	12.5038	12	12	12	12	12	12	244	392					NaN	1	0	NaN	0.427243	0.285806	-0.167942	-1	NaN	1	0	NaN	NaN	1	0	NaN	NaN
12	16.2855	16.0036	16.8807	16.6814	15.9889	16.4431	16.7645	16.3269	17.0127	16.6892	16.6422	16.9574	17.4453	17.0589	17.8722	17.8554	17.8259	18.6623	18.1908	18.1174	16.4539	16.6537	16.4844	16.4077	16.6608	17.0754	245	253					2.02207	0.0104865	0.697304	4.67193	1.2929	0.018166	-0.47236	-2.75819	4.49788	0.00375758	1.32051	20.7652	1.05683	0.23481	1.85274	1.98346	0.167021
12	13.4147	12	12	12	12	12	12	12	12	12	12	12	12	12	12	12	12	14.9069	15.1938	15.514	12	12	12	12	12	12	246	71		+			NaN	1	0	NaN	4.27814	0.0017971	-3.20491	-18.2776	NaN	1	0	NaN	0.76835	0.372673	-0.471562	-1.52753	NaN
12	12	12	12	12	12	12	12	12	12	12	12	12	12	12	12	12	12	12	12	15.3544	12	12	12	12	12	12	247	365					NaN	1	0	NaN	0.427243	0.27833	-1.11814	-1	NaN	1	0	NaN	NaN	1	0	NaN	NaN
12	12	12	12	12	12	12	12	12	12	12	12	12	12	12	12	12	12	12	12	12	12	12	12	12	12	12	248	558					NaN	1	0	NaN	NaN	1	0	NaN	NaN	1	0	NaN	NaN	1	0	NaN	NaN
14.1221	13.2569	12.7951	14.1298	12	12	13.4017	12	12	14.5404	13.6658	12	13.4553	12	12	16.1762	16.1195	15.3031	18.8913	18.5342	18.1618	13.1166	12	12	14.9771	14.704	14.1133	249	112		+			2.41762	0.00734021	3.38116	6.02543	2.78594	0.00175887	-2.66285	-7.56445	2.76798	0.0022268	3.49408	7.48215	0.118505	0.842862	0.26264	0.316031	0.689394
12	12	12	12	12	12	12	12	12	12	12	12	12	12	12	12	12	12	12	16.3914	16.4873	12	12	12	12	12	12	250	273					NaN	1	0	NaN	0.934932	0.041708	-2.95957	-1.99965	NaN	1	0	NaN	NaN	1	0	NaN	NaN
12	14.7971	12.8119	14.1958	14.1404	15.2671	14.512	15.0109	16.9961	12	15.8229	15.0278	14.8735	15.8506	15.6008	16.8966	17.044	17.0142	17.3366	17.6689	17.3486	12	15.0831	13.9798	14.8601	17.3881	15.6067	251	229		+			2.18755	0.00872381	1.54334	5.20517	1.77829	0.00595392	-0.466398	-3.96118	1.6626	0.00665753	3.29731	3.65128	1.23878	0.191086	2.04006	2.26731	0.112666
12	12	12	12	12	12	12	12	12	12	12	12	12	12	12	12	12	12	12	12	12	12	12	12	12	12	12	252	559					NaN	1	0	NaN	NaN	1	0	NaN	NaN	1	0	NaN	NaN	1	0	NaN	NaN
12	12	12	12	12	12	12	12	12	12	12	12	12	12	12	12	12	12.8661	16.3807	17.3784	16.9849	12	12	12	12	12	12	253	98		+			0.427243	0.375263	0.2887	1	3.45677	0.00213793	-4.62596	-11.3018	0.427243	0.328338	0.2887	1	NaN	1	0	NaN	NaN
12	12	12	12	12	12	12	12	12	12	12	12	12	12	12	12	12	12	16.6583	16.3876	16.3288	12	12	12	12	12	12	254	36		+			NaN	1	0	NaN	5.79494	0	-4.45824	-43.9438	NaN	1	0	NaN	NaN	1	0	NaN	NaN
12	12	12	12	12	12	12	12	12	12	12	12	12	12	12	12	12	12	16.1867	12	12	12	12	12	12	12	12	255	366					NaN	1	0	NaN	0.427243	0.277857	-1.39556	-1	NaN	1	0	NaN	NaN	1	0	NaN	NaN
12	12	12	12	12	12	12	12	12	12	12	12	12	12	12	12	12	12	12	12	12	12	12	12	12	12	12	256	560					NaN	1	0	NaN	NaN	1	0	NaN	NaN	1	0	NaN	NaN	1	0	NaN	NaN
12	12	12	12	12	12	12	12	12	12	12	12	12	12	12	12	12	12	14.6618	14.1984	12.9826	12	12	12	12	12	12	257	230		+			NaN	1	0	NaN	1.75213	0.00642202	-1.9476	-3.88966	NaN	1	0	NaN	NaN	1	0	NaN	NaN
12	12	12	12	12	12	12	12	12	12	12	12	12	12	12	12	12	12	12	12	12	12	12	12	12	12	12	258	561					NaN	1	0	NaN	NaN	1	0	NaN	NaN	1	0	NaN	NaN	1	0	NaN	NaN
19.9886	19.7787	19.7878	19.8632	19.9068	19.7004	20.0117	20.1144	19.9753	19.8215	19.7715	19.8114	19.4285	19.6563	19.4342	19.6292	19.715	19.7	19.3415	19.4514	19.3843	18.8779	18.9903	18.8817	19.4879	19.4554	19.4284	259	183		+			1.034	0.050375	0.175079	2.20177	2.65008	0.00168707	0.288989	6.96117	4.13872	0.00302439	0.764751	16.8533	0.792564	0.358392	-0.211312	-1.56645	1.71483
12	12	12	12	12	12	12	12	12	12	12	12	12	12	12	12	12	12	12	12	12	12	12	12	12	12	12	260	562					NaN	1	0	NaN	NaN	1	0	NaN	NaN	1	0	NaN	NaN	1	0	NaN	NaN
12	12	12	12	12	12	12	12	12	12	12	12	12	12	12	12.843	12	12	17.0049	16.268	16.6048	12	12	12	12	12	12	261	96		+			0.427243	0.301508	0.281	1	3.60344	0.00109735	-4.34491	-12.3223	0.427243	0.239402	0.281	1	NaN	1	0	NaN	NaN
12	12	12	12	12	12	12	12	12	12	12	12	12	12	12	12	12	12	12	12	12	12	12	12	12	12	12	262	563					NaN	1	0	NaN	NaN	1	0	NaN	NaN	1	0	NaN	NaN	1	0	NaN	NaN
12	12	12	12	12	12	12	12	12	12	12	12	12	12	12	12	12	12	13.729	12	12	12	12	12	12	12	12	263	367					NaN	1	0	NaN	0.427243	0.277132	-0.576328	-1	NaN	1	0	NaN	NaN	1	0	NaN	NaN
12	12	12	12	12	12	12	12	12	12	12	12	12	12	12	12	12	12	13.4975	13.1478	13.2768	12	12	12	12	12	12	264	168		+			NaN	1	0	NaN	3.66895	0.00118095	-1.30736	-12.806	NaN	1	0	NaN	NaN	1	0	NaN	NaN
12	12	12	12	12	12	12	12	12	12	12	12	12	12	12	12	12	12	14.0961	13.7097	12	12	12	12	12	12	12	265	292					NaN	1	0	NaN	0.920099	0.0639864	-1.2686	-1.96979	NaN	1	0	NaN	NaN	1	0	NaN	NaN
14.5353	14.8732	15.3171	14.9172	14.3605	14.3593	14.8561	15.4838	15.2127	15.3323	15.8268	15.7487	14.9704	15.3071	14.7632	17.134	17.0346	16.9237	17.8417	17.6617	17.4305	15.6272	15.6396	14.8184	14.5872	15.4378	15.6606	266	213		+			3.54187	0.00624561	2.0172	11.8836	1.99656	0.00295385	-0.613881	-4.59359	2.40958	0.00289286	1.66903	5.99507	0.0201429	0.973275	-0.0214438	-0.0588995	0.368517
12	12	12	12	12	12	12	12	12	12	12	12	12	12	12	12	12	12	12	12	12	12	12	12	12	12	12	267	564					NaN	1	0	NaN	NaN	1	0	NaN	NaN	1	0	NaN	NaN	1	0	NaN	NaN
12	12	12	12	12	12	12	12	12	12	12	12	12	12	12	12	12	12	12	12	12	12	12	12	12	12	12	268	565					NaN	1	0	NaN	NaN	1	0	NaN	NaN	1	0	NaN	NaN	1	0	NaN	NaN
12	12	12	12	12	12	12	12	12	12	12	12	12	12	12	17.4269	17.3333	17.3149	15.3971	14.5583	14.4841	12	12	12	12	12	12	269	13		+			7.97722	0	5.35838	154.458	3.00447	0.00186466	2.54522	8.6335	7.97722	0	5.35838	154.458	NaN	1	0	NaN	NaN
12	12	12	12	12	12	12	12	12	12	12	12	12	12	12	12	12	12	12	12	12	12	12	12	12	12	12	270	566					NaN	1	0	NaN	NaN	1	0	NaN	NaN	1	0	NaN	NaN	1	0	NaN	NaN
12	12	12	12	12	12	12	12	12	12	12	12	12	12	12	12	12	12	13.6854	12.8635	12.9041	12	12	12	12	12	12	271	220		+			NaN	1	0	NaN	1.89935	0.00446602	-1.15103	-4.30376	NaN	1	0	NaN	NaN	1	0	NaN	NaN
12.9281	12	12	13.3428	12	12	14.2078	12	13.084	14.0026	13.4147	12.8442	13.3392	12	12	14.4227	13.7535	13.44	15.446	15.3364	14.8698	13.391	12	12	13.442	12	12	272	228		+			1.25728	0.0372886	1.42566	2.67877	1.77931	0.00598148	-1.34538	-3.96398	1.21042	0.016125	1.40839	2.57581	0.122479	0.841127	0.154782	0.325579	0.487012
12	12	12	12	12	12	12	12	12	12	12	12	12	12	12	12	12	12	12	12	12	12	12	12	12	12	12	273	567					NaN	1	0	NaN	NaN	1	0	NaN	NaN	1	0	NaN	NaN	1	0	NaN	NaN
15.2957	16.0384	16.4405	16.5291	16.8556	16.0702	16.4295	16.7858	16.78	16.6484	17.4433	16.7431	17.0399	17.6787	17.7371	16.5092	17.5234	16.9534	17.6919	18.2366	17.6268	15.7106	16.7815	15.7837	16.7927	17.2191	16.7387	274	259					0.593869	0.18713	-0.489917	-1.32843	1.14597	0.0241853	-0.856421	-2.43679	0.931672	0.0505698	0.903424	1.99308	1.35578	0.182361	0.776075	2.45045	0.0525388
12	12	12	12	12	12	12	12	12	12	12	12	12	12	12	12	12	12	13.3425	15.1001	15.5347	12	12	12	12	12	12	275	136		+			NaN	1	0	NaN	1.78073	0.0060093	-2.6591	-3.96789	NaN	1	0	NaN	NaN	1	0	NaN	NaN
12	12	12	12	12	12	12	12	12	13.5981	13.1082	14.3776	12	12	12	12	12	12	12	12	12	12	12	12	12	12	12	276	568					NaN	1	0	NaN	NaN	1	0	NaN	NaN	1	0	NaN	NaN	1	0	NaN	NaN
12	12	12	12	12	12	12	12	12	12	12	12	12	12	12	12	12	12	17.2644	17.0958	17.2959	12	12	12	12	12	12	277	24		+			NaN	1	0	NaN	6.91939	0	-5.21871	-84.0008	NaN	1	0	NaN	NaN	1	0	NaN	NaN
12	12	12	12	12	12	12	12	12	12	12	12	12	12	12	12	12	12	13.7483	12	12	12	12	12	12	12	12	278	368					NaN	1	0	NaN	0.427243	0.277193	-0.582766	-1	NaN	1	0	NaN	NaN	1	0	NaN	NaN
12	12	12	12	12	12	12	12	12	12	12	12	12	12	12	12	12	12	14.2573	14.5981	14.3557	12	12	12	12	12	12	279	59		+			NaN	1	0	NaN	4.72864	0	-2.40371	-23.7366	NaN	1	0	NaN	NaN	1	0	NaN	NaN
12	12	12	12	12	12	12	12	12	12	12	12	12	12	12	14.4452	12	12.9634	15.9143	15.4298	15.5946	12	12	12	12	12	12	280	144		+			0.732023	0.147241	1.13621	1.59773	1.5885	0.00887554	-2.51003	-3.46105	0.732023	0.108679	1.13621	1.59773	NaN	1	0	NaN	NaN
12	12	12	12	12	12	12	12	12	12	12	12	12	12	12	12	12	12	12	12	12	12	12	12	12	12	12	281	569					NaN	1	0	NaN	NaN	1	0	NaN	NaN	1	0	NaN	NaN	1	0	NaN	NaN
12	12	12	12	12	12	12	12	12	12	12	12	12	12	12	12	12	12	12	12	12	12	12	12	12	12	12	282	570					NaN	1	0	NaN	NaN	1	0	NaN	NaN	1	0	NaN	NaN	1	0	NaN	NaN
12	12	12	12	12	12	12	12	12	12	12	12	12	12	12	12	12	12	12	14.6159	13.5545	12	12	12	12	12	12	283	314					NaN	1	0	NaN	0.850118	0.092	-1.39011	-1.83007	NaN	1	0	NaN	NaN	1	0	NaN	NaN
12	12	12	12	12	12	12	12	12	12	12	12	12	12	12	12	12	12	12	13.3261	12	12	12	12	12	12	12	284	393					NaN	1	0	NaN	0.427243	0.367586	-0.44205	-1	NaN	1	0	NaN	NaN	1	0	NaN	NaN
12	12	12	12	12	12	12	12	12	12	12	12	12	12	12	12	12	12	15.6972	16.3389	16.3218	12	12	12	12	12	12	285	65		+			NaN	1	0	NaN	4.39083	0.00196825	-4.11931	-19.5143	NaN	1	0	NaN	NaN	1	0	NaN	NaN
12	12	12	12	12	12	12	12	12	12	12	12	12	12	12	12	12	12	12	12	12	12	12	12	12	12	12	286	571					NaN	1	0	NaN	NaN	1	0	NaN	NaN	1	0	NaN	NaN	1	0	NaN	NaN
12	14.1013	12	12	14.2986	12	13.8357	12	14.0909	12	14.8589	12	15.1674	12	15.2014	16.2069	16.0594	15.8417	17.0493	17.1355	16.8297	12	12	12	15.7424	15.9506	15.9559	287	184		+			0.831524	0.129123	1.91305	1.79324	2.64308	0.00167568	-0.968851	-6.93126	5.54519	0.0053913	4.036	38.0483	0.64378	0.538734	1.62414	1.32399	0.365137
23.2004	23.4349	23.3584	24.2797	24.1338	24.1598	24.1327	24.142	24.0008	23.9691	24.0023	23.9104	23.0298	23.0098	23.0291	23.0562	23.0884	22.9973	23.5925	23.5199	23.4581	23.4291	23.3247	23.2454	24.2938	24.0555	24.0917	288	174		+			0.371789	0.454242	0.0243746	0.887765	3.2685	0.00204959	-0.476208	-10.1091	2.06442	0.004448	-0.285758	-4.80425	5.02828	0.0668	0.837825	11.3248	0.555225
12	12	12	12	12	12	12	12	12	12	12	12	12	12	12	12	12	12	14.0686	12.7614	12	12	12	12	12	12	12	289	330					NaN	1	0	NaN	0.713568	0.121473	-0.943332	-1.56169	NaN	1	0	NaN	NaN	1	0	NaN	NaN
12	12	12	12	12	12	12	12	12	12	12	12	12	12	12	12	12	12	15.3315	16.0282	16.0245	12	12	12	12	12	12	290	79		+			NaN	1	0	NaN	4.09026	0.0015122	-3.79472	-16.3842	NaN	1	0	NaN	NaN	1	0	NaN	NaN
16.5827	16.606	16.2084	12.8195	12	12	14.9927	12	12	16.2954	14.9392	16.1566	17.2875	16.5683	16.732	12	12	12	16.1598	15.8839	15.1514	12.7391	12	14.4538	16.6121	16.3322	15.7036	291	95		+			4.62405	0.00375758	-4.86261	-22.3412	3.61448	0.00111712	-3.7317	-12.4025	0.663683	0.125236	-1.06433	-1.46444	0.8675	0.303723	-2.2211	-1.68592	0.372924
12	12	12	12	12	12	12	12.9728	12	12	12	12	12	12	12	12.8764	13.3059	12	14.2424	14.5314	14.4678	12	12	12	12	12	12	292	223		+			0.881765	0.114247	0.727441	1.89303	1.89069	0.00438095	-1.68642	-4.27859	0.881765	0.0762412	0.727441	1.89303	NaN	1	0	NaN	0.76835
12	13.7804	13.7149	12	12	15.2914	12	14.7666	14.3611	12	15.8412	14.5092	12	15.8538	15.6781	16.8246	17.1749	17.1793	17.7651	17.9918	17.9639	12	14.1448	14.6867	12.3926	15.1897	12	293	195		+			0.945059	0.0623415	2.549	2.02009	2.45353	0.00298137	-0.847279	-6.16254	1.85016	0.00495522	3.44912	4.16217	0.00627914	0.993094	-0.019506	-0.0186435	0.19926
12	12	12	12	12	12	12	12	12	12	12	12	12	12	12	12	12	12	15.2418	15.8464	15.9981	12	12	12	12	12	12	294	80		+			NaN	1	0	NaN	4.04935	0.00149398	-3.69545	-15.9981	NaN	1	0	NaN	NaN	1	0	NaN	NaN
12	12	12	12	12	12	12	12	12	12	12	12	12	12	12	12	12	12	14.2871	14.8139	14.8271	12	12	12	12	12	12	295	86		+			NaN	1	0	NaN	3.92275	0.00131915	-2.6427	-14.8585	NaN	1	0	NaN	NaN	1	0	NaN	NaN
12	12	12	12	12	12	12	12	12	12	12	12	12	12	12	12	12	12	12	12	12	12	12	12	12	12	12	296	572					NaN	1	0	NaN	NaN	1	0	NaN	NaN	1	0	NaN	NaN	1	0	NaN	NaN
14.2472	13.52	13.594	13.8152	14.7903	15.6428	14.758	13.5413	12	15.0814	15.7153	14.5468	17.3618	17.6856	17.5322	14.2456	13.9075	13.7887	13.4775	14.1517	13.7354	12.537	12.1207	12	14.8475	15.2082	14.4145	297	435					4.54905	0.00364706	-3.54593	-21.3907	0.330971	0.489469	0.192371	0.803554	2.93604	0.00237363	1.76135	8.28488	1.35964	0.184933	0.999362	2.45651	1.13114
23.5022	23.6663	23.5644	23.4113	23.4473	23.4104	23.6224	23.8615	23.6346	23.4937	23.6981	23.6772	23.7591	23.8359	23.8366	23.8142	23.8479	23.7776	23.5767	23.7136	23.4987	23.3433	23.5264	23.4347	23.5414	23.5291	23.6387	298	242		+			0.0278265	0.965288	0.0027167	0.0828695	1.51851	0.00868908	0.216907	3.28692	2.5841	0.00205714	0.378479	6.68372	0.633578	0.540766	-0.0812594	-1.30703	1.59837
12	12	12	12	13.3515	12	12	12	12	12	12	12	12	12	12.863	12	12	12	12	14.7119	13.4181	12	12	12	12	12	12	299	320					0.427243	0.379072	-0.287675	-1	0.813634	0.104716	-1.37667	-1.75791	NaN	1	0	NaN	0.286938	0.675983	0.225248	0.68313	0.286938
13.1187	12	12	12	12	12	13.1591	12	12	13.6823	14.4693	13.8028	12	12	12	15.9634	16.1776	16.0164	17.8479	17.3707	17.0139	12	12	12	13.9691	15.0749	14.6405	300	199		+			6.41737	0	4.05247	62.9069	2.25408	0.00271186	-1.35837	-5.43246	6.41737	0	4.05247	62.9069	0.461113	0.587761	0.907824	1.01062	0.451241
14.0704	15.4328	15.0417	14.5419	15.9064	15.8552	14.8211	16.1617	15.4641	15.443	16.1985	15.9902	15.4856	16.4638	16.2882	16.5756	17.2272	17.4923	17.6018	18.1642	18.0246	14.4835	15.8535	15.732	14.7593	16.3748	15.8555	301	256					1.18022	0.0422078	1.0192	2.5103	1.21914	0.0215312	-0.831835	-2.59485	1.55562	0.00824324	1.74207	3.3786	0.676336	0.520978	0.700546	1.37779	0.0465228
12	12	12	12	12	12	12	12	12	12	12	12	12	12	12	12	12	12	12	12	12	12	12	12	12	12	12	302	573					NaN	1	0	NaN	NaN	1	0	NaN	NaN	1	0	NaN	NaN	1	0	NaN	NaN
12	12	12	12	12	12	12	12	12	12	12	12	12	12	12	12	12	12	12	12	12	12	12	12	12	12	12	303	574					NaN	1	0	NaN	NaN	1	0	NaN	NaN	1	0	NaN	NaN	1	0	NaN	NaN
12	12	12	12	12	12	12	12	12	12	12	12	12	12	12	12	12	12	15.8221	14.3967	15.6633	12	12	12	12	12	12	304	113		+			NaN	1	0	NaN	2.72845	0.00172222	-3.294	-7.30376	NaN	1	0	NaN	NaN	1	0	NaN	NaN
13.6411	14.629	14.7177	16.0031	15.9086	15.8842	15.8492	15.8913	16.0268	16.0121	15.8811	16.072	16.1807	16.168	16.0872	17.1827	17.2749	17.1837	17.6411	17.7336	17.8697	15.9097	15.7392	15.7506	15.9799	15.8759	15.9676	305	181		+			4.83393	0	1.06849	25.2282	2.7301	0.00173427	-0.534328	-7.31112	4.63284	0.004	1.41395	22.4552	3.69188	0.0668571	1.60726	7.04495	0.110599
12	12	12	12	12	12	12	12	12	12	12	12	12	12	12	12	12	12	12	12	12	12	12	12	12	12	12	306	575					NaN	1	0	NaN	NaN	1	0	NaN	NaN	1	0	NaN	NaN	1	0	NaN	NaN
12	12	12	12	12	12	12	12	12	12	12	12	12	12	12	12	12	12	17.0536	17.1218	16.558	12	12	12	12	12	12	307	53		+			NaN	1	0	NaN	4.99196	0	-4.91112	-27.6428	NaN	1	0	NaN	NaN	1	0	NaN	NaN
12	12	12	12	12	12	12	12	12	12	12	12	12	12	12	12	12	12	12	12	12	12	12	12	12	12	12	308	576					NaN	1	0	NaN	NaN	1	0	NaN	NaN	1	0	NaN	NaN	1	0	NaN	NaN
12	12	12	12	12	12	12	12	12	12	12	12	12	12	12	12	12	12	12	12	12.7807	12	12	12	12	12	12	309	427					NaN	1	0	NaN	0.427243	0.371527	-0.260228	-1	NaN	1	0	NaN	NaN	1	0	NaN	NaN
12	12	12	12	12	12	12	12	12	12	12	12	12	12	12	12	12	12	13.1133	12	12	12	12	12	12	12	12	310	369					NaN	1	0	NaN	0.427243	0.253174	-0.371085	-1	NaN	1	0	NaN	NaN	1	0	NaN	NaN
12	12	12	12	12	12	12	12	12	12	12	12	15.5189	15.479	15.555	12	12	12	15.5896	15.0044	15.1089	12	12	12	15.0218	16.0449	14.742	311	73		+			8.04027	0	-3.51764	-160.169	4.24687	0.00174648	-3.2343	-17.9482	NaN	1	0	NaN	0.741776	0.473723	1.63479	1.4846	0.741776
17.1234	17.2728	17.2299	17.2511	17.7715	17.7792	17.1718	17.6814	17.5987	16.6323	17.492	17.0203	17.8132	17.7209	17.8629	17.8857	17.8548	17.9049	18.2056	18.0521	17.8924	16.8704	17.4727	17.1184	18.0826	18.221	18.4246	312	313					0.874236	0.115651	0.0827758	1.87802	0.853767	0.0915836	-0.168271	-1.83732	1.84609	0.00491852	0.727952	4.15062	1.61089	0.158776	0.712955	2.85545	0.83177
12	12	12	12	12	12	12	12	12	12	12	12	12	12	12	12	12	12	12	13.6941	12	12	12	12	12	12	12	313	394					NaN	1	0	NaN	0.427243	0.276988	-0.564713	-1	NaN	1	0	NaN	NaN	1	0	NaN	NaN
12.6586	13.8454	13.081	15.5757	15.2426	15.5322	15.6449	15.3753	15.745	15.7541	15.6838	15.8148	16.4266	15.9252	16.3463	17.1359	17.0991	16.8736	17.896	17.8266	17.8364	15.6505	15.1552	15.451	16.4035	15.7831	16.146	314	177		+			1.9892	0.0111504	0.803515	4.57116	3.18726	0.00195276	-0.816772	-9.6318	3.21044	0.00276923	1.61732	9.76576	3.88345	0.0763333	2.58552	7.55802	0.307142
12	12	12	12	12	12	12	12	12	12	12	13.1002	14.2237	14.7023	14.5925	12	12	12	12	12	12	12	12	12	12	12	12	315	577					4.18509	0.0062	-2.50617	-17.3145	NaN	1	0	NaN	NaN	1	0	NaN	NaN	1	0	NaN	NaN
12	12	12	12	12	12	12	12	12	12	12	12	12	12	12	12	12	12	12	12	12	12	12	12	12	12	12	316	578					NaN	1	0	NaN	NaN	1	0	NaN	NaN	1	0	NaN	NaN	1	0	NaN	NaN
12	12	12	12	12	12	12	12	12	12	12	12	12	12	12	12	12	12	12	12	12	12	12	12	12	12	12	317	579					NaN	1	0	NaN	NaN	1	0	NaN	NaN	1	0	NaN	NaN	1	0	NaN	NaN
12	12	12	12	12	12	12	12	12	12	12	12	12	12	12	12	12	12	12	12	12	12	12	12	12	12	12	318	580					NaN	1	0	NaN	NaN	1	0	NaN	NaN	1	0	NaN	NaN	1	0	NaN	NaN
12	12	12	12	12	12	12	12	12	12	12	12	12	12	12	13.338	12	12	15.5725	15.2209	12	12	12	12	12	12	12	319	335					0.427243	0.376483	0.446013	1	0.676365	0.132437	-1.81844	-1.48914	0.427243	0.332047	0.446013	1	NaN	1	0	NaN	NaN
12	12	12	12	16.9791	12	12	12	12	12	16.9904	12	12	12	12	12	12	12	12	12	17.0479	12	12	12	12	12	12	320	395					NaN	1	0	NaN	0.427243	0.277848	-1.68264	-1	NaN	1	0	NaN	0.286938	0.649369	0.829856	0.68313	0.286938
12	12	12	12	12	12	12	12	12	12	12	12	13.1628	12	12	12	12	12	12	12	12	12	12	12	12	12	12	321	581					0.427243	0.385496	-0.387595	-1	NaN	1	0	NaN	NaN	1	0	NaN	NaN	1	0	NaN	NaN
12	12	12	15.1205	13.7414	14.5669	14.6966	15.2058	15.5113	15.0308	15.2982	15.8682	15.4388	15.5317	15.8074	16.6143	16.761	16.8885	17.1322	17.4061	17.4392	12	12	15.6061	15.2163	15.6004	16.2792	322	214		+			2.9855	0.00487671	1.16195	8.53551	1.98328	0.00341117	-0.571276	-4.55319	1.37666	0.0115159	3.55253	2.94905	3.23914	0.0712941	3.08746	5.93869	0.0321749
12	12	12	12	12	12	12	12	12	12	14.6095	13.8717	14.2672	12	12	15.9687	15.9445	15.9733	18.087	18.1603	18.1734	12	12	12	12	14.9074	12	323	26		+			1.87818	0.014281	3.2064	4.24242	6.76539	0	-2.17811	-76.8711	9.80858	0	3.96214	443.282	0.286938	0.659964	0.48456	0.68313	0.286938
14.5901	14.4969	14.3639	15.4089	14.2087	15.3109	15.6661	15.4635	15.5972	15.7005	15.6772	15.7296	15.7507	15.7406	15.839	17.1016	17.1091	17.0825	17.3988	17.3798	17.3764	15.6326	15.2549	15.6835	15.2819	15.6481	15.3787	324	152		+			5.67401	0	1.32103	40.9835	4.96749	0	-0.287267	-27.2544	3.5043	0.00327273	1.5741	11.6233	1.30317	0.185846	0.722604	2.36797	0.577465
12	12	12	12	12	12	12	12	12	12	12	12	12	12	12	12	12	13.8781	13.6349	15.0845	15.5391	12	12	12	12	12	12	325	257					0.427243	0.325739	0.626017	1	1.1772	0.0234708	-2.12683	-2.50378	0.427243	0.284996	0.626017	1	NaN	1	0	NaN	NaN
12	12.9069	12	12	13.0515	13.5423	12	12	12	12	12	14.2319	13.6601	14.0436	12	15.7885	15.5693	15.8055	16.9603	17.3691	17.2973	12	12	12	15.247	14.7397	15.0228	326	175		+			1.76913	0.0146984	2.48652	3.93602	3.26818	0.00203279	-1.48778	-10.1071	5.98104	0.00590476	3.7211	48.9209	1.1061	0.223494	1.63158	2.06035	1.40134
12	12	12	12	12	12	12	12	12	12	13.4013	12	12	12	13.0137	12	13.6019	14.2905	15.3748	15.3913	16.5033	12	12	12	12	12	12	327	145		+			0.561853	0.199845	0.959562	1.26592	1.47242	0.0111074	-2.459	-3.17499	0.891385	0.0712857	1.29747	1.91224	NaN	1	0	NaN	NaN
12	12	12	12	12	12	14.0994	13.9822	12	14.658	12	14.419	14.9555	12	14.3234	15.3122	15.4885	15.1798	17.354	16.9885	17.2033	12	12	12	15.3602	14.9512	15.4402	328	166		+			0.802301	0.134481	1.56719	1.73557	3.74278	0.00121569	-1.8551	-13.373	5.50621	0.00516667	3.32683	37.2022	0.764263	0.476403	1.62527	1.52094	0.0831813
12	12	12	12	12	12	12	12	12	12	12	12	12	12	12	12	12	12	12.8231	12	12.3929	12	12	12	12	12	12	329	324					NaN	1	0	NaN	0.786891	0.109122	-0.405336	-1.70526	NaN	1	0	NaN	NaN	1	0	NaN	NaN
12	12	12	14.6437	12	14.9444	12	12	12	14.6539	15.7669	12	15.2894	15.1617	15.654	17.1383	16.7357	16.9028	18.4526	17.8226	17.6287	15.5435	12	12	16.0107	16.5312	16.7713	330	233		+			2.93457	0.00462338	1.55725	8.27752	1.7166	0.0079457	-1.04236	-3.79389	1.46397	0.00955263	3.74442	3.15471	1.6966	0.153244	3.15022	2.9941	1.6966
12	12	12	12	12	12	12	12	12	17.1905	17.2759	17.1726	12	12	12	12	12	12	12	12	12	12	12	12	12	12	12	331	582					NaN	1	0	NaN	NaN	1	0	NaN	NaN	1	0	NaN	NaN	1	0	NaN	NaN
12	12	12	12	12	12	12	12	12	12	12	12	12	12	12	12	12	12	14.2466	12	14.1129	12	12	12	12	12	12	332	277					NaN	1	0	NaN	0.93371	0.0451655	-1.45317	-1.99719	NaN	1	0	NaN	NaN	1	0	NaN	NaN
12	12	12	12	12	12	12	12	12	12	12	12	12	12	12	12	12	12	17.0139	17.2656	17.2521	12	12	12	12	12	12	333	29		+			NaN	1	0	NaN	6.42891	0	-5.17721	-63.3266	NaN	1	0	NaN	NaN	1	0	NaN	NaN
12	12	12	12	12	12	12	12	12	12	12	12	12	12	12	12	12	12	12	15.2369	14.8046	12	12	12	12	12	12	334	283					NaN	1	0	NaN	0.927569	0.0531748	-2.01386	-1.98481	NaN	1	0	NaN	NaN	1	0	NaN	NaN
12	12	12	12	12	12	12	12	12	12	12	12	12	12	12	12	12	12	12	12	12	12	12	12	12	12	12	335	583					NaN	1	0	NaN	NaN	1	0	NaN	NaN	1	0	NaN	NaN	1	0	NaN	NaN
12	12	12	12	12	12	12	12	12	12	12	12	12	12	12	12	12	12	17.4933	17.0579	17.4959	12	12	12	12	12	12	336	43		+			NaN	1	0	NaN	5.48489	0	-5.34903	-36.7472	NaN	1	0	NaN	NaN	1	0	NaN	NaN
12	12	12	12	12	12	12	12	12	12	12	12	12	12	12	12	12	12	14.8344	16.7828	16.6071	12	12	12	12	12	12	337	116		+			NaN	1	0	NaN	2.5511	0.0024	-4.07475	-6.54856	NaN	1	0	NaN	NaN	1	0	NaN	NaN
12	12	12	12	12	12	12	12.7971	12	12	12	12	12	12	12	12	12	12	16.179	16.6705	16.3159	12	12	12	12	12.897	14.2589	338	51		+			NaN	1	0	NaN	5.13163	0	-4.38849	-29.9668	NaN	1	0	NaN	0.43015	0.596251	0.525979	0.954955	0.176605
12	12	12	12	12	12	12	12	12	12	12	12	12	12	12	12	12	12	12	12	12	12	12	12	12	12	12	339	584					NaN	1	0	NaN	NaN	1	0	NaN	NaN	1	0	NaN	NaN	1	0	NaN	NaN
12	12	12	12	12	12	12	12	12	12	12	12	12	12	12	12	12	12	12	12	12	12	12	12	12	14.6794	15.3036	340	585					NaN	1	0	NaN	NaN	1	0	NaN	NaN	1	0	NaN	0.495492	0.591419	0.997165	1.07141	0.495492
12	12	12	12	12	12	12	12	12	12	12	12	12	12	12	12	12	12	12	14.7396	12	12	12	12	12	12	12	341	370					NaN	1	0	NaN	0.427243	0.277711	-0.913207	-1	NaN	1	0	NaN	NaN	1	0	NaN	NaN
12	12	12	12	12	12	12	12	12	12	12	12	12	12	12	12	12	12	12	12	12	12	12	12	12	12	12	342	586					NaN	1	0	NaN	NaN	1	0	NaN	NaN	1	0	NaN	NaN	1	0	NaN	NaN
13.2305	12	12	14.5048	12	12.8777	14.8293	12	12	14.7409	13.9389	12	15.52	16.3088	15.282	15.6584	14.629	13.7952	16.4075	16.2099	15.9131	14.3742	13.8793	14.366	14.1472	12	12	343	255					0.745126	0.143535	-1.0094	-1.62336	1.24818	0.0211294	-1.48263	-2.65863	0.361204	0.428487	0.487716	0.866074	0.293202	0.665126	0.511441	0.69562	0.00787012
12	12	12	12	12	12	12	12	12	12	12	12	12	12	12	12	12	12	13.4372	12	12	12	12	12	12	12	12	344	396					NaN	1	0	NaN	0.427243	0.28402	-0.479077	-1	NaN	1	0	NaN	NaN	1	0	NaN	NaN
12	12	12	12	12	12	12	12	12	15.7096	15.3317	12	12	12	12	12	15.7523	12	16.5706	16.625	16.9038	12	12	12	12	14.4271	12	345	254					0.427243	0.377788	1.25077	1	1.28845	0.0190709	-3.44904	-2.7482	0.427243	0.330806	1.25077	1	0.286938	0.674103	0.404508	0.68313	0.286938
12	12	12	12	12	12	12	12	12	12	12	12	12	12	12	15.3571	14.6147	13.7601	17.8077	17.825	17.6158	12	12	12	12	12	12	346	115		+			2.29771	0.0082	2.5773	5.58576	2.61293	0.00246358	-3.17222	-6.80371	2.29771	0.00286726	2.5773	5.58576	NaN	1	0	NaN	NaN
12	12	12	12.4988	12	12	12	12	12	12	12	12	12	12	12	12	12	12	16.6623	16.7523	16.4648	12	12	12	12	12	12	347	30		+			NaN	1	0	NaN	6.16838	0	-4.62647	-54.499	NaN	1	0	NaN	0.286938	0.678787	0.0831291	0.68313	0.286938
12	12	12	12	12	12	12	12	12	12	12	12	12	12	12	12	12	12	12	12	12	12	12	12	12	12	12	348	587					NaN	1	0	NaN	NaN	1	0	NaN	NaN	1	0	NaN	NaN	1	0	NaN	NaN
12	12	12	12	12	12	12	12	12	12	12	12	12	12	12	12	12	12	12	14.0479	12	12	12	12	12	12	12	349	397					NaN	1	0	NaN	0.427243	0.337726	-0.68263	-1	NaN	1	0	NaN	NaN	1	0	NaN	NaN
12	12	12	12	12	12	12	12	12	12	12	12	12	12	12	12	12	12	12	12	12	12	12	12	12	12	12	350	588					NaN	1	0	NaN	NaN	1	0	NaN	NaN	1	0	NaN	NaN	1	0	NaN	NaN
12	12	12	12	12	12	12	12	12	12	13.3784	12	13.1518	15.6653	15.5347	12	12	12	12	13.3671	12	12	12	12	12	12	12	351	398					1.56729	0.0202074	-2.78395	-3.40774	0.427243	0.366723	-0.455714	-1	NaN	1	0	NaN	NaN	1	0	NaN	NaN
12	12	12	12	12	12	12	12	12	12	12	12	16.7884	17.064	16.7577	14.7358	12.09	12	12	12	14.7818	12	12	12	12	12	12	352	471					1.91587	0.0126441	-3.92811	-4.35205	0.00372071	0.993111	0.014677	0.0113745	0.452124	0.208596	0.941934	1.04972	NaN	1	0	NaN	NaN
12	12	12	12	12	12	12	12	12	12	12	12	12	12	12	12	12	12	14.4183	14.1329	14.3278	12	12	12	12	12	12	353	55		+			NaN	1	0	NaN	4.9659	0	-2.29302	-27.2295	NaN	1	0	NaN	NaN	1	0	NaN	NaN
12	12	12	12	12	12	12	12	12	12	12	12	12	12	12	12	12	12	15.1698	15.0951	15.2578	12	12	12	12	12	12	354	27		+			NaN	1	0	NaN	6.54009	0	-3.17424	-67.5152	NaN	1	0	NaN	NaN	1	0	NaN	NaN
12	12	12	12	12	18.0219	18.1196	18.2429	18.1336	15.4882	18.2109	18.1563	14.389	12	18.2221	15.3585	18.1998	18.2995	16.2013	18.2952	18.133	12	13.1474	12.933	12	12	12	355	462					0.516363	0.223179	2.41558	1.17676	0.0770123	0.896503	-0.257224	-0.218815	1.95703	0.00424427	4.59245	4.47408	0.286938	0.679237	1.00365	0.68313	2.00777
12	12	12	12	12	12	12	12	12	12	13.2291	13.6461	12	12	12	12	13.0942	12	12	14.2168	14.4497	12	12	12	13.9205	12	14.089	356	341					0.427243	0.386585	0.364748	1	0.621321	0.146122	-1.19075	-1.38193	0.427243	0.355518	0.364748	1	0.499648	0.595485	0.668263	1.0787	0.499648
12	12	12	12	12	12	12	12	12	12	12	12	12	13.6413	12	12	12	12	12	12	12	12	12.2489	12	12	13.8894	12	357	589					0.427243	0.328696	-0.547087	-1	NaN	1	0	NaN	0.427243	0.329529	-0.0829687	-1	0.286938	0.677657	0.314902	0.68313	0.286938
12	12	12	12	12	12	12	12	12	12	12	12	12	12	12	12	12	12	12	12	12	12	12	12	12	12	12	358	590					NaN	1	0	NaN	NaN	1	0	NaN	NaN	1	0	NaN	NaN	1	0	NaN	NaN
12	12	12	12	12	12	12	12	12	12	12	12	12	12	12	12	12	12	12	12	12	12	12	12	12	12	12	359	591					NaN	1	0	NaN	NaN	1	0	NaN	NaN	1	0	NaN	NaN	1	0	NaN	NaN
12	12	12	13.3052	14.2184	14.2177	15.2067	12.9931	13.4196	14.9587	14.9552	14.8625	15.3272	12.7194	14.0533	15.7285	12	13.8565	16.7803	16.5088	16.1902	12	12.3347	12	14.4993	12	13.0191	360	260					0.0446267	0.93015	-0.171635	-0.130667	1.13558	0.0240923	-2.6314	-2.41465	0.742041	0.105419	1.75011	1.61732	1.52046	0.155714	1.54328	2.71072	0.179402
12	12	12	12	12	12	12	12	12	13.1835	12	12	16.417	16.3198	16.2806	15.5329	15.5775	15.1721	14.9713	15.1262	14.7754	12	12	14.5785	16.9711	16.7857	16.6865	361	248		+			2.60543	0.00527273	-0.911646	-6.77233	1.34287	0.0161619	0.469881	2.87133	1.37924	0.0107949	2.568	2.95503	0.767782	0.481895	2.40721	1.52661	0.767782
12	12	12	12	12	12	12	12	12	12	12	12	12	12	12	12	12	12	12	12	12	12	12	12	12	12	12	362	592					NaN	1	0	NaN	NaN	1	0	NaN	NaN	1	0	NaN	NaN	1	0	NaN	NaN
12	12	12	12	12	12	12	12	12	12	12	12	12	12	12	12	12	12	12	12	14.6989	12	12	12	12	12	12	363	399					NaN	1	0	NaN	0.427243	0.338043	-0.899623	-1	NaN	1	0	NaN	NaN	1	0	NaN	NaN
12	12	12	12	12	12	12	12	12	12	12	12	12	12	12	12	12	12	13.0999	12	12	12	12	12	12	12	12	364	400					NaN	1	0	NaN	0.427243	0.290483	-0.366641	-1	NaN	1	0	NaN	NaN	1	0	NaN	NaN
12	12	12	12	12	12	12	12	12	12	12	12	12	12	12	12	12	12	12	12	12	12	12	12	12	12	12	365	593					NaN	1	0	NaN	NaN	1	0	NaN	NaN	1	0	NaN	NaN	1	0	NaN	NaN
12	12	12	12	12	12	12	12	12	12	12	12	12	12	12	12	12	12	12	12.8174	12	12	12	12	12	12	12	366	401					NaN	1	0	NaN	0.427243	0.289065	-0.272481	-1	NaN	1	0	NaN	NaN	1	0	NaN	NaN
12	12	12	12	12	12	12	12	12	12	12	12	12	12	12	12	12	12	13.7666	14.9648	15.3003	12	12	12	12	12	12	368	122		+			NaN	1	0	NaN	2.34376	0.00287425	-2.67725	-5.75139	NaN	1	0	NaN	NaN	1	0	NaN	NaN
12	12	12	12	12	12	12	12	12	12	12	12	12	12	12	12	12	12	12	12	12	12	12	12	12	12	12	369	594					NaN	1	0	NaN	NaN	1	0	NaN	NaN	1	0	NaN	NaN	1	0	NaN	NaN
12	12	12	12	12	12	12	12	12	12	12	12	12	12	12	12	12	12	16.0397	16.0362	15.9643	12	12	12	12	12	12	370	21		+			NaN	1	0	NaN	8.07463	0	-4.01341	-163.369	NaN	1	0	NaN	NaN	1	0	NaN	NaN
12	12	12	12	12	12	12	12	12	12	12	12	13.6568	13.2123	12	12	12	12	12	12	12	12	12	12	12	12	12	371	595					0.901104	0.103432	-0.956358	-1.93168	NaN	1	0	NaN	NaN	1	0	NaN	NaN	1	0	NaN	NaN
12	12	12	12	12	12	12	12	12	12	12	12	12	12	12	12	12	12	12	12	12	12	12	12	12	12	12	372	596					NaN	1	0	NaN	NaN	1	0	NaN	NaN	1	0	NaN	NaN	1	0	NaN	NaN
12	12	12	12	12	12	12	12	12	12	12	12	12	13.3778	12	12	15.2448	15.3177	12	16.8036	16.7241	12	12	12	12	12	12	373	443					0.659697	0.171768	1.72827	1.45667	0.197033	0.777867	-0.988388	-0.512532	0.934923	0.0400233	2.18753	1.99963	NaN	1	0	NaN	NaN
12	12	12	12	12	12	12	12	12	12	12	12	12	12	12	12	12	12	12	13.1245	12	12	12	12	12	12	12	374	402					NaN	1	0	NaN	0.427243	0.277647	-0.374842	-1	NaN	1	0	NaN	NaN	1	0	NaN	NaN
12	12	12	12	12	12	12	12	12	12	12	12	12	12	12	12	12	12	12	12	12	12	12	12	12	12	12	375	597					NaN	1	0	NaN	NaN	1	0	NaN	NaN	1	0	NaN	NaN	1	0	NaN	NaN
12	12	12	12	12	12	12	12	12	12	12	12	12	12	12	12	12	12	12	12	12	12	12	12	12	12	12	376	598					NaN	1	0	NaN	NaN	1	0	NaN	NaN	1	0	NaN	NaN	1	0	NaN	NaN
12	12	12	12	12	12	12	12	12	12	12	12	13.4685	12	12	12	12	12	14.6357	12	13.4748	12	12	12	12	12	12	377	317					0.427243	0.378458	-0.489499	-1	0.833211	0.0955265	-1.37019	-1.79658	NaN	1	0	NaN	NaN	1	0	NaN	NaN
12	12	12	12	12	12	12	12	12	12	12	12	12	12	12	12	12	12	14.6443	14.7391	14.697	12	12	12	12	12	12	378	23		+			NaN	1	0	NaN	7.19004	0	-2.69346	-98.1685	NaN	1	0	NaN	NaN	1	0	NaN	NaN
12	12	12	12	12	12	12	12	12	12	12	12	12	12	12	12	12	12	12	12	12	12	12	12	12	12	12	379	599					NaN	1	0	NaN	NaN	1	0	NaN	NaN	1	0	NaN	NaN	1	0	NaN	NaN
12	12	12	12	12	12	12	12	12	12	12	12	12	12	12	12	12	12	14.4291	16.4959	16.7688	12	12	12	12	12	12	380	130		+			NaN	1	0	NaN	2.20889	0.00266667	-3.89791	-5.27724	NaN	1	0	NaN	NaN	1	0	NaN	NaN
12	12	12	12	12	12	12	12	12	12	12	12	12	12	12	15.6803	15.5487	15.7692	19.1233	19.039	18.8616	12	12	12	13.0249	12	12	381	47		+			6.25319	0	3.66607	57.2287	5.31582	0	-3.34192	-33.3305	6.25319	0.00652632	3.66607	57.2287	0.286938	0.666813	0.170813	0.68313	0.286938
13.9296	13.5367	13.5918	14.706	14.459	14.3368	14.6646	13.809	12	14.7282	15.161	14.6454	15.5336	15.5555	15.0652	16.3455	16.2318	16.2229	17.9084	17.8915	17.8193	14.1245	14.1659	13.5813	16.5385	15.827	16.539	382	150		+			2.23169	0.00906931	0.881969	5.35508	5.32309	0	-1.60635	-33.4708	3.5586	0.003375	2.30948	12.0013	1.55808	0.156615	1.71502	2.77074	1.31427
12	12	12	12	12	12	12	12	12	12	12	12	12	12	12	12	12	12	14.8177	14.8646	14.8345	12	12	12	12	12	12	383	16		+			NaN	1	0	NaN	8.48715	0	-2.83893	-207.161	NaN	1	0	NaN	NaN	1	0	NaN	NaN
12	12	12	12	12	12	12	12	12	12	12	12	12	12	12	12	12	12	12.8045	12.6753	12	12	12	12	12	12	12	384	288					NaN	1	0	NaN	0.923954	0.0594502	-0.493257	-1.97754	NaN	1	0	NaN	NaN	1	0	NaN	NaN
12	12	12	12	12	12	12	12	12	12	12	12	12	12	12	12	12	12	12	12	12.8712	12	12	12	12	12	12	385	371					NaN	1	0	NaN	0.427243	0.252986	-0.29041	-1	NaN	1	0	NaN	NaN	1	0	NaN	NaN
12	12	12	12	12	12	12	12	12	12	12	12	12	12	12	12	12	12	12	13.892	12	12	12	12	12	12	12	386	403					NaN	1	0	NaN	0.427243	0.338249	-0.630658	-1	NaN	1	0	NaN	NaN	1	0	NaN	NaN
12	12	12	12	12	12	12	12	12	12	12	12	12	12	12	13.954	12	12	16.8011	15.9312	16.4693	12	12	12	12	12	12	387	129		+			0.427243	0.374219	0.651338	1	2.23439	0.00269663	-3.74921	-5.36437	0.427243	0.331864	0.651338	1	NaN	1	0	NaN	NaN
12	12	12	12	12	12	12	12	12	12	12	12	12	12	12	12	12	12	13.2706	12	12	12	12	12	12	12	12	388	404					NaN	1	0	NaN	0.427243	0.365864	-0.423534	-1	NaN	1	0	NaN	NaN	1	0	NaN	NaN
12	12	12	12	12	12	12	12	12	12	12	12	12	12	12	12	14.7354	14.8979	16.9663	17.4448	17.485	12	12	12	12	12	12	389	142		+			0.933871	0.0748	1.87778	1.99751	1.63638	0.0089913	-3.42096	-3.58325	0.933871	0.0461591	1.87778	1.99751	NaN	1	0	NaN	NaN
12	12	12	12	12	13.664	12	12	12	12	12	12	12	15.2837	13.878	14.2859	14.2247	15.8635	15.6066	16.9752	17.1811	12	12	12	12	12	12	390	258					0.417593	0.414126	1.07081	0.980619	1.15828	0.0238605	-1.79627	-2.46313	2.18731	0.00272269	2.79135	5.20437	0.286938	0.657514	0.277334	0.68313	0.286938
12	14.6503	12	15.5977	15.6633	15.1828	14.5633	16.2522	15.5755	15.202	15.3818	16.8688	16.0674	16.8782	16.7543	17.5764	17.7896	17.9663	18.3242	18.4146	18.4378	15.4828	15.8608	15.8263	15.2557	15.8337	15.8282	391	202		+			1.92664	0.0127521	1.21079	4.38374	2.19003	0.00263736	-0.614757	-5.21352	3.61966	0.00354098	2.05414	12.4403	2.5245	0.07072	2.67679	4.44523	0.098252
15.1363	15.184	15.1801	15.7759	15.5404	15.4384	15.8057	16.0047	15.5666	16.0817	16.4905	16.1198	16.5718	16.4472	16.6621	17.4435	17.7566	17.422	18.5556	18.6781	18.322	16.0726	16.2206	16.091	16.2021	16.4447	16.5041	392	190		+			2.84828	0.00587342	0.980357	7.85652	2.5402	0.00238462	-0.977854	-6.50445	3.55818	0.00332308	1.41266	11.9983	1.67411	0.153191	0.817449	2.95756	0.278189
12	12	12	12	12	12	12	12	12	12	12	12	12	12	12	12	13.6316	13.3767	14.2079	16.3166	15.4219	12	12.3786	12	12	12	12	393	147		+			0.924578	0.0900222	1.00277	1.97879	1.36114	0.0157236	-2.31269	-2.91323	0.773267	0.101596	0.876569	1.6785	NaN	1	0	NaN	NaN
12	12	12	12	12	12	12	12	12	12	12	12	12	12	12	12	12	12	12	12.8676	12	12	12	12	12	12	12	394	405					NaN	1	0	NaN	0.427243	0.282902	-0.289189	-1	NaN	1	0	NaN	NaN	1	0	NaN	NaN
12	12	12	12	12	12	12	12	12	12	12	12	12	12	12	12	12	12	12	12	12	12	12	12	12	12	12	395	600					NaN	1	0	NaN	NaN	1	0	NaN	NaN	1	0	NaN	NaN	1	0	NaN	NaN
15.4129	15.0819	15.3496	15.0695	15.6448	15.8494	15.6054	15.6916	15.4278	15.8843	15.9803	16.2861	15.8105	15.4286	15.5622	16.6482	16.7474	16.4944	18.078	18.1002	18.2387	13.7218	12	14.3246	15.8853	15.8092	15.792	396	156		+			2.81221	0.00565854	1.02957	7.68631	4.14612	0.00156962	-1.50895	-16.9261	2.02627	0.00434375	3.28119	4.68493	1.07514	0.236444	0.393547	2.01204	0.210348
12	12	12	12	12	12	12	12	12	12	12	12	12	12	12	12	12	12	14.3423	14.9655	14.836	12	12	12	12	12	12	397	89		+			NaN	1	0	NaN	3.85695	0.00125253	-2.71457	-14.2977	NaN	1	0	NaN	NaN	1	0	NaN	NaN
12	12	12	12.7496	12	12	13.4981	12	12	14.3815	14.1045	13.7108	14.853	14.8464	12	16.3302	16.1089	15.6042	17.786	17.1137	17.1945	12	12	12	12	13.8571	12	398	216		+			1.01923	0.0513865	2.11463	2.17132	1.95723	0.004	-1.35029	-4.47468	4.31613	0.00344444	4.01443	18.6857	0.431924	0.597874	0.434454	0.958169	0.0405707
12	12	12	12	12	12	12	12	12	12	12	12	12	12	12	12	12	12	12	12	13.3115	12	12	12	12	12	12	399	406					NaN	1	0	NaN	0.427243	0.286465	-0.437155	-1	NaN	1	0	NaN	NaN	1	0	NaN	NaN
12	12	12	12	12	12	12	12	12	12	12	12	12	12	12	12	12	12	12	12	12	12	12	12	12	12	12	400	601					NaN	1	0	NaN	NaN	1	0	NaN	NaN	1	0	NaN	NaN	1	0	NaN	NaN
12	14.8867	12	15.5723	15.2059	12	15.1494	12	12	15.7109	15.3099	15.0547	15.8628	15.0746	14.7957	16.6052	16.6188	15.7815	17.9904	17.8254	17.2449	12	13.9663	14.0765	16.4946	15.8321	15.8162	401	234		+			1.21237	0.0385359	1.09085	2.58006	1.71193	0.00790991	-1.35169	-3.78141	1.82721	0.00484672	2.98758	4.09725	1.01155	0.243146	2.19131	1.91266	0.930582
14.2024	14.2521	13.828	14.4495	13.8223	14.0191	14.1319	14.4337	13.6611	14.6738	14.7037	14.595	14.2532	15.1146	14.2466	17.3805	16.6926	16.2329	17.7958	17.3491	16.9035	13.7896	13.5671	13.9595	12	14.7297	14.6418	402	342					2.144	0.00971963	2.23055	5.06051	0.619489	0.146012	-0.58079	-1.37836	2.97979	0.00248276	2.9966	8.50622	0.0897598	0.874753	-0.150441	-0.245273	0.0763035
12.699	12	12	13.7677	12	12	14.4368	13.9903	13.4791	14.7501	12	13.8687	14.5963	12	12	15.9485	15.9448	15.5958	17.3074	16.9939	16.8117	13.5231	12	12	14.7313	14.5456	12	403	191		+			1.56194	0.0200588	2.9643	3.39436	2.5367	0.00236943	-1.20793	-6.49033	2.50822	0.002	3.32204	6.37644	0.55009	0.585405	0.941114	1.16605	0.442592
12	12	12	12	12	12	12	12	12	12	12	12	12	12	12	15.8062	15.9419	15.7475	19.0195	18.9755	18.8003	12	12	12	12	14.252	14.0382	404	46		+			6.51517	0	3.83185	66.5529	5.40559	0	-3.09989	-35.1034	6.51517	0	3.83185	66.5529	0.499318	0.5944	0.715039	1.07812	0.499318
12	12	12	12	12	12	12	12	12	13.8544	12	12	14.6724	12	12	15.5066	14.63	14.8472	16.7252	16.618	16.2006	12	12	12	12	15.6359	13.8684	405	209		+			1.0643	0.0493333	2.10379	2.26462	2.10374	0.00301571	-1.52001	-4.92959	3.46569	0.00313043	2.9946	11.3614	0.458069	0.585535	0.917387	1.00519	0.458069
12	12	12	12	12	12	12	12	12	12	14.29	12	12	12	12	15.485	16.5893	17.1378	12	17.1092	16.9707	12	12	12	12	12	12	406	440					3.08503	0.00539394	4.40403	9.06104	0.234506	0.723436	1.04405	0.596821	3.08503	0.00260241	4.40403	9.06104	NaN	1	0	NaN	NaN
12	13.7167	15.2921	13.8113	14.3088	15.241	12	12	14.5145	14.0133	15.2253	15.1594	12	15.877	15.4707	12	15.8168	16.2519	12	17.1721	17.2193	12	12.9236	14.1449	14.3287	15.4978	15.7045	407	452					0.0449375	0.933003	0.24031	0.131538	0.129456	0.85105	-0.774248	-0.352519	0.488135	0.178802	1.66671	1.12114	0.740518	0.471573	1.14574	1.48256	1.55498
13.5062	12	12	12.875	12	12	12.866	12	12	12.731	13.5707	13.2301	14.1663	14.033	12.0673	15.4915	14.851	15.696	16.8759	16.0814	16.4311	12	12	12.5011	14.8806	12	14.0704	408	243		+			1.24642	0.0367947	1.92396	2.65475	1.50572	0.00865272	-1.11666	-3.25565	3.32316	0.0029589	3.17913	10.4425	0.23569	0.712256	0.468937	0.578303	0.395732
12	12	12	12.154	13.462	13.8885	13.1885	13.5778	12	12	13.3369	12.6966	13.4464	13.5454	13.7814	14.9846	15.1589	15.4304	16.0346	16.1116	16.4663	12	13.5171	13.2936	14.4439	15.1847	15.8487	409	198		+			3.21558	0.00565079	1.60021	9.79572	2.26028	0.00272727	-1.01285	-5.45403	1.99793	0.00431008	2.2544	4.59777	1.55498	0.154113	2.16363	2.76579	0.735853
16.3314	16.6335	16.6194	17.1718	16.9512	17.3433	17.1965	17.2216	17.0152	16.8249	17.2914	16.569	17.8256	17.4193	17.1376	18.0354	17.6315	17.7111	18.609	18.4785	18.3103	12	16.7485	16.5253	17.9297	18.0837	17.4833	410	217		+			0.637302	0.173674	0.331814	1.41306	1.95393	0.00398	-0.673275	-4.4648	0.804919	0.0979619	2.70142	1.74073	2.0487	0.0807059	0.965737	3.58309	0.640056
12	12	12	12	12	12	12	12	12	12	12	12	12	12	12	12	12	12	12	12	12	12	12	12	12	12	12	411	602					NaN	1	0	NaN	NaN	1	0	NaN	NaN	1	0	NaN	NaN	1	0	NaN	NaN
12	12	12	12	12	12	12	12	12	12	12	12	12	12	12	12	12	12	12	12	13.3473	12	12	12	12	12	12	412	407					NaN	1	0	NaN	0.427243	0.282422	-0.449115	-1	NaN	1	0	NaN	NaN	1	0	NaN	NaN
12	12	12	12	12	12	12	12	12	12	12	12	12	12	12	12	12	12	12	12	12	12	12	12	12	12	12	413	603					NaN	1	0	NaN	NaN	1	0	NaN	NaN	1	0	NaN	NaN	1	0	NaN	NaN
12	12	12	12	12	12	12	12	12	12	12	12	12	12	12	12	12	12	12	12	12	12	12	12	12	12	12	414	604					NaN	1	0	NaN	NaN	1	0	NaN	NaN	1	0	NaN	NaN	1	0	NaN	NaN
12	12	12	12	12	12	12	12	12	12	12	12	12	12	12	12	12	12	12	12.7909	12	12	12	12	12	12	12	415	408					NaN	1	0	NaN	0.427243	0.281885	-0.263639	-1	NaN	1	0	NaN	NaN	1	0	NaN	NaN
16.1683	15.4427	15.6994	16.4904	16.7313	16.7	16.9651	16.9192	16.6382	17.2133	17.3272	17.365	17.426	17.5751	17.461	18.4429	18.166	18.5764	19.1201	19.0145	19.0551	16.223	16.8088	17.0054	16.657	16.8375	17.2841	416	200		+			2.6683	0.00533333	0.907707	7.03953	2.23275	0.00268156	-0.668149	-5.35875	2.53772	0.00201869	1.71606	6.49443	2.68352	0.0721739	1.01328	4.75458	0.123742
12	12	12	12	12	12	12	12	12	12	12	12	12	12	12	12	12	12	12	12	12	12	12	12	12	12	12	417	605					NaN	1	0	NaN	NaN	1	0	NaN	NaN	1	0	NaN	NaN	1	0	NaN	NaN
14.3184	15.1156	15.4066	15.2719	15.8289	12	15.6	16.5367	15.5247	15.9277	16.9369	16.6517	16.3384	17.0946	16.4247	17.3766	17.5144	17.0459	18.5347	18.6454	18.2714	14.2763	15.1579	13.8031	17.2453	17.1773	17.2511	418	189		+			1.17869	0.0419355	0.69308	2.507	2.56083	0.00241558	-1.17152	-6.58813	2.63439	0.00209709	2.89986	6.89429	0.288309	0.666821	0.848887	0.685868	0.0253892
12	12	12	12	12	12	12	12	12	12	12	12	12	12	12	14.1326	13.0606	13.7955	12	12.7123	12.8174	12	12	12	12	12	12	419	249		+			2.20211	0.00880769	1.6629	5.25424	1.32438	0.0170281	1.153	2.82921	2.20211	0.0027931	1.6629	5.25424	NaN	1	0	NaN	NaN
12	13.8733	12	14.9205	14.7198	13.6925	12	12	14.4703	15.5408	15.7767	16.0809	16.3362	16.5747	16.1248	17.435	17.4474	17.4411	18.3786	18.3681	18.2633	15.2097	15.4492	12	17.1285	17.2898	17.1525	420	153		+			2.96467	0.00474667	1.09595	8.42911	4.76281	0	-0.895489	-24.2109	1.35414	0.0120253	3.22155	2.89715	1.78187	0.0917073	3.19282	3.13368	1.56251
12	12	12	12	12	12	12	12	12	12	13.4307	12.9737	12	12.5378	12	12	15.3503	15.3699	15.8983	16.8794	16.6647	12	12	12	12.0959	12.9135	12.5294	421	302					0.843426	0.12596	2.0608	1.81681	0.901975	0.075098	-2.24074	-1.93342	0.935093	0.0339882	2.24006	1.99997	0.525515	0.591605	0.256471	1.12373	0.525515
19.8345	20.1437	20.2151	19.9604	20.1152	20.0421	20.3806	20.4648	19.9955	19.6709	19.8274	19.4572	20.9092	20.915	20.7539	19.9567	19.9809	19.8183	19.3	19.5427	19.2049	18.9105	19.1597	19.0672	18.2948	18.4836	18.5205	422	207		+			3.67651	0.00459259	-0.940721	-12.8629	2.14318	0.00306383	0.569448	5.05782	3.22469	0.00280519	0.872881	9.84901	0.782945	0.360971	-0.828344	-1.55101	1.03201
12	12	12	12	12	12	12	12	12	12	12	12	12	12	12	12	12	12	12	12	12	12	12	12	12	12	12	423	606					NaN	1	0	NaN	NaN	1	0	NaN	NaN	1	0	NaN	NaN	1	0	NaN	NaN
12	12	12	12	12	12	12	12	12	12	12	12	12	12	12	12	12	12	16.7207	16.4281	16.64	12	12	12	12	12	12	424	31		+			NaN	1	0	NaN	6.10969	0	-4.59628	-52.6865	NaN	1	0	NaN	NaN	1	0	NaN	NaN
17.3927	17.9108	17.8147	17.5016	17.8244	18.1351	18.1456	18.8415	18.4322	17.8561	18.8188	18.2838	18.4298	19.04	18.5999	18.3347	18.9835	18.5835	18.17	18.5927	18.2831	17.9331	18.4382	18.4946	17.8866	18.2633	18.2985	425	349					0.0750238	0.886057	-0.0559966	-0.213539	0.556258	0.160635	0.2853	1.25498	0.593745	0.139786	0.345266	1.32818	0.644772	0.541884	0.278814	1.32564	1.1731
12	12	12	12	12	12	12	12	12	12	12	12	12	12	12	12	14.8453	15.1816	16.0079	16.3284	16.4259	12	12	12	12	12	12	426	263					0.930503	0.0766082	2.00897	1.99072	1.03675	0.0321364	-2.24507	-2.20746	0.930503	0.0520442	2.00897	1.99072	NaN	1	0	NaN	NaN
12	13.8134	12	13.9784	12	14.203	14.3228	14.0296	12	14.6857	14.2636	14.5013	14.7513	12	14.3645	16.1832	15.86	12	17.1588	16.9047	16.575	12	12	12	15.7027	15.911	15.9745	427	328					0.241219	0.690676	0.975803	0.611647	0.745047	0.116566	-2.19841	-1.6232	0.932711	0.0493483	2.68107	1.99517	1.06832	0.236878	2.02381	2.00139	0.526525
14.2111	14.5626	14.2629	12	14.4842	15.0384	14.1376	14.9083	14.3562	14.479	15.0072	14.9086	14.3949	13.383	13.9852	15.5474	15.2871	15.1976	16.5675	16.8489	16.481	13.5974	14.1517	14.0481	14.8981	14.7752	15.0824	428	179		+			1.98574	0.0110526	1.423	4.56063	2.96555	0.00183704	-1.28846	-8.4336	2.67342	0.00211765	1.41165	7.06166	0.0163501	0.972072	0.0341841	0.048006	0.0423485
12	12	12	12	12	12	12	12	12	12	12	12	12	12	12	12	12	12	14.4936	12	12	12	12	12	12	12	12	429	372					NaN	1	0	NaN	0.427243	0.285198	-0.831202	-1	NaN	1	0	NaN	NaN	1	0	NaN	NaN
12	12	12	12	12	12	12	12	12	12	12	12	12	12	12	12	12	12	13.2872	12	12	12	12	12	12	12	12	430	409					NaN	1	0	NaN	0.427243	0.365009	-0.429064	-1	NaN	1	0	NaN	NaN	1	0	NaN	NaN
12	12	12	12	12	12	12	12	12	12	12	12	12	12	12	14.5445	14.5881	14.4846	15.1567	15.3088	15.5771	12	12	12	12	12	12	431	194		+			6.93249	0	2.5391	84.637	2.51169	0.003	-0.808436	-6.39022	6.93249	0	2.5391	84.637	NaN	1	0	NaN	NaN
14.3063	15.5169	15.3031	14.5017	14.8411	15.0508	15.1347	15.5913	15.4212	15.251	12	15.193	15.027	15.7264	15.4737	15.1678	15.4863	15.3818	12	12	12	13.1125	12	12	15.1814	15.3058	15.0011	432	4		+			0.101823	0.857342	-0.0637261	-0.283304	5.43441	0	3.3453	35.6921	2.83145	0.00232258	2.97447	7.77669	0.0751642	0.895303	-0.061811	-0.208099	1.14027
12	12	12	12	12	12	12	12	12	12	12	12	12	12	12	13.6753	13.1441	12	12	14.7807	12	12	12	12	12	12	12	433	470					0.885929	0.107083	0.939809	1.90134	0.00402197	0.994812	0.0129115	0.0122913	0.885929	0.0737056	0.939809	1.90134	NaN	1	0	NaN	NaN
13.8142	13.6199	12	13.4167	12	12	13.5382	14.4931	14.4192	15.4431	15.4302	15.2386	16.457	16.1538	15.1411	16.9803	16.8862	16.7927	18.141	18.0106	17.9186	14.1664	13.6431	12.5969	12	12	12	434	165		+			1.1351	0.0438718	0.969112	2.41364	3.75895	0.00122772	-1.13698	-13.5003	2.74028	0.00216	3.41761	7.35674	0.925616	0.27375	-0.908575	-1.77777	2.70053
13.4766	14.5142	14.973	14.6748	15.1016	15.0587	14.3593	15.4338	16.1688	15.1456	15.9129	15.5404	15.1065	15.3367	15.6301	15.7579	16.5166	16.4645	16.7315	17.5565	17.5422	14.7942	15.2243	15.0515	14.8939	16.0376	15.3458	435	251		+			1.43573	0.0231049	0.888563	3.08741	1.31699	0.0173865	-1.03038	-2.81246	1.94942	0.00421212	1.223	4.45132	1.15315	0.214595	0.864128	2.13372	0.113388
15.2655	16.9346	16.1667	16.7871	16.6651	17.5627	16.4272	17.4242	16.9136	17.0108	17.8032	17.4323	16.8094	17.8656	17.8077	16.4305	17.8635	17.1034	17.7785	18.1618	17.4514	16.8075	17.0458	16.4443	16.9932	18.0833	18.0639	436	339					0.269383	0.636687	-0.361734	-0.673058	0.650499	0.140665	-0.664745	-1.43876	0.336907	0.463075	0.366622	0.8159	1.39341	0.179254	1.23698	2.50961	0.474826
14.8025	15.1689	15.7638	15.8384	16.193	16.3883	15.9235	15.8622	15.8783	16.0444	16.6372	16.1327	15.8394	16.6384	16.2705	17.3079	17.4849	17.7667	17.99	18.292	18.4584	15.4312	16.1971	16.3245	16.6644	16.402	16.954	437	232		+			2.05115	0.00954128	1.2704	4.7625	1.71801	0.00798182	-0.726999	-3.79768	2.11457	0.0036129	1.53554	4.96454	2.26163	0.069875	1.1616	3.95811	1.23441
12	12	12	12	12	12	12	12	12	13.3319	13.3833	13.8055	12.1439	12	12	16.4991	16.9032	16.3465	18.7685	18.8289	18.6172	12	12	12	14.8683	12	14.9217	438	97		+			4.90134	0	4.53499	26.2315	3.57721	0.00217544	-2.15527	-12.1335	4.98878	0.00442857	4.58295	27.5921	0.500424	0.598937	0.964999	1.08005	0.500424
12	12	12	15.0646	14.2812	14.268	14.4196	12	14.0807	12	14.3374	14.0604	15.8402	15.4407	15.4578	14.9528	14.7475	14.165	16.1642	15.9583	15.7833	12	12	12	12	14.7275	12	439	205		+			1.62449	0.0198485	-0.95778	-3.55268	2.17789	0.00259459	-1.34682	-5.17282	3.42797	0.00304225	2.62178	11.1111	1.13695	0.216053	1.72355	2.10846	0.0852193
12	12	12	12	12	12	12	12	12	12	13.9571	12	12	12	12	12	15.3984	15.2106	17.9942	18.2935	18.306	12	12	12	12	13.3041	12	440	140		+			0.933907	0.0747692	2.20298	1.99758	1.64559	0.00864912	-3.99491	-3.60707	0.933907	0.0450057	2.20298	1.99758	0.286938	0.639441	0.217344	0.68313	0.286938
12	12	12	12	13.7202	12.9474	12	12	12	13.0633	14.3311	13.6872	12	12	12	16.1089	16.2123	16.3079	15.7163	16.0049	15.6395	12	12	12	12	14.7141	13.4927	441	239		+			6.68253	0	4.20969	73.2886	1.55513	0.0088	0.422821	3.37739	6.68253	0	4.20969	73.2886	0.949684	0.269348	1.14574	1.81564	0.949684
20.1146	20.0328	19.8767	19.898	19.7834	19.6409	20.4027	20.2285	20.1418	20.2903	20.123	20.053	20.7266	20.5355	20.2795	20.5964	20.4691	20.4381	20.6004	20.3866	20.2867	20.0794	19.9382	20.0338	20.7998	20.7711	20.7027	442	438					0.0308509	0.962174	-0.0126661	-0.0915897	0.297728	0.556829	0.0766322	0.733702	2.78949	0.00225	0.484084	7.58082	0.33796	0.641791	0.257952	0.783096	0.00851278
12	12	12	12	12	12	12	12	12	12	12	12	12	12	12	12	12	12	14.6373	15.006	15.225	12	12	12	12	12	12	443	78		+			NaN	1	0	NaN	4.17763	0.00158974	-2.95609	-17.2395	NaN	1	0	NaN	NaN	1	0	NaN	NaN
12	12	12	12	12	12	12	12	12	12	12	12	12	12	12	12.8219	12	12	17.4477	17.5336	17.5674	12	12	12	12	12	12	444	68		+			0.427243	0.384968	0.273958	1	4.34261	0.00187879	-5.24226	-18.9754	0.427243	0.356791	0.273958	1	NaN	1	0	NaN	NaN
12	12	12	12	12	12	12	12	12	12	12	12	12	12	12	12.2665	12	12	16.9207	17.4346	17.3247	12	12	12	12	12	12	445	52		+			0.427243	0.295062	0.0888313	1	5.04995	0	-5.13785	-28.5852	0.427243	0.234026	0.0888313	1	NaN	1	0	NaN	NaN
17.1812	17.5363	17.3563	16.6153	16.9076	17.4067	12	15.3211	14.7595	17.4783	18.3865	18.0364	16.2832	16.7145	16.8517	19.3011	19.587	19.4747	21.9061	22.1097	22.0677	12	14.9318	14.5519	17.9834	18.6461	18.5292	446	58		+			3.92789	0.00590476	2.83778	14.9032	4.80456	0	-2.57357	-24.8031	2.43391	0.00294545	5.62631	6.0873	0.263889	0.691545	0.323464	0.636584	2.47545
12	12	12	12	12	12	12	12	12	12	12	12	12	12	12	12	12	12	15.5112	14.5561	15.6925	12	12	12	12	12	12	447	103		+			NaN	1	0	NaN	3.11577	0.00190769	-3.25326	-9.22928	NaN	1	0	NaN	NaN	1	0	NaN	NaN
20.7452	21.0308	21.1364	20.9817	21.2823	21.2423	21.0698	21.375	21.1785	21.0558	21.2163	21.3628	20.8252	21.2403	21.3333	20.7414	20.8586	20.9416	20.8564	21.2008	21.2466	20.1977	20.3172	20.4632	20.749	21.075	21.2409	448	308					0.791797	0.134871	-0.285731	-1.7149	0.868337	0.0874359	-0.254082	-1.86627	2.24859	0.00281739	0.521151	5.41341	0.378582	0.620162	0.124403	0.860065	0.361473
14.2343	12	12	12	12	12	12	12	12	13.8954	12	12	12	12	12	15.747	16.1159	15.4177	20.1337	20.326	19.8216	12	12	12	14.3344	14.2927	14.4972	449	76		+			4.31256	0.00344444	3.76019	18.6469	4.19038	0.00163158	-4.33358	-17.3679	4.31256	0.00335135	3.76019	18.6469	0.190725	0.751688	0.442622	0.481902	0.767044
19.4724	19.4622	19.2995	19.4194	19.3887	19.7297	20.0222	20.2286	19.9383	20.0798	20.2839	20.1416	18.5618	18.9114	18.6157	20.282	20.4021	20.5248	21.3083	21.2992	21.2599	18.5192	18.6725	18.8096	19.7738	19.6853	19.7594	450	169		+			3.72025	0.00496	1.70665	13.1975	3.60964	0.00110714	-0.886182	-12.3673	4.03678	0.00269565	1.73584	15.8812	1.02771	0.238437	0.21465	1.93794	2.10396
17.6254	17.4569	17.1046	18.043	17.9863	18.0079	18.8002	18.7556	18.6246	18.5643	18.4615	18.567	18.0273	17.9574	17.6119	18.9687	18.8096	18.8437	19.8864	19.6497	19.7208	18.3281	18.1551	18.2322	17.7715	17.4691	17.609	451	173		+			2.73843	0.00545882	1.00846	7.34845	3.30177	0.00208403	-0.87832	-10.3108	3.09816	0.00263415	0.635523	9.13258	1.32829	0.187613	0.418808	2.40732	3.36891
12	19.9127	20.1415	19.6092	19.89	20.0871	19.6413	12	12	20.0076	20.7519	20.0989	21.597	21.8191	21.5759	20.0128	20.1986	20.273	19.7702	19.8674	12	18.7027	18.8519	19.0638	19.4121	12	12	452	356					3.78344	0.0053913	-1.50257	-13.6955	0.493074	0.189944	2.94889	1.13089	3.23216	0.00284211	1.28865	9.8929	0.0213429	0.971882	-0.184987	-0.0623278	0.398685
12	12	12	12	12	12	12	12	12	12	12	12	12	12	12	12	12	12	12	12	12	12	12	12	12	12	12	453	607					NaN	1	0	NaN	NaN	1	0	NaN	NaN	1	0	NaN	NaN	1	0	NaN	NaN
12	12	12	12	12	12	12	12	12	12	12	12	12	12	12	12	12	12	12	12	12	12	12	12	12	12	12	454	608					NaN	1	0	NaN	NaN	1	0	NaN	NaN	1	0	NaN	NaN	1	0	NaN	NaN
17.6505	17.8677	18.0546	17.7238	17.479	17.1869	19.2526	19.0549	18.9083	18.6623	19.0589	18.9302	18.3655	18.2352	18.0042	18.7868	18.8678	18.6999	18.4906	18.5855	18.6353	17.999	17.8363	17.9295	18.5269	18.2214	18.6966	455	240		+			2.13079	0.00962963	0.583174	5.01725	1.5343	0.00876271	0.214322	3.32574	3.66321	0.00372414	0.86321	12.7628	0.116807	0.841563	0.114856	0.311937	1.70248
12	12	12	12	12	12	12	12	12	12	12	12	12	12	12	12	12	12	17.2498	17.5394	17.437	12	12	12	12	12	12	456	28		+			NaN	1	0	NaN	6.44149	0	-5.40873	-63.7871	NaN	1	0	NaN	NaN	1	0	NaN	NaN
12	12	12	12	12	12	12	12	12	12	12	12	12	12	12	12	12	12	12	12	12	12	12	12	12	12	12	457	609					NaN	1	0	NaN	NaN	1	0	NaN	NaN	1	0	NaN	NaN	1	0	NaN	NaN
12	12	12	12	12	12	12	12	12	12	12	12	12	12	12	12	12	12	12	12	12	12	12	12	12	12	12	458	610					NaN	1	0	NaN	NaN	1	0	NaN	NaN	1	0	NaN	NaN	1	0	NaN	NaN
12	12	12	12	12	12	12	12	12	12	12	12	12	12	12	12	12	12	12	12	12	12	12	12	12	12	12	459	611					NaN	1	0	NaN	NaN	1	0	NaN	NaN	1	0	NaN	NaN	1	0	NaN	NaN
12	12	12	12	12	12	12	12	12	12	12	12	12	12	12	12	12	12.9785	13.409	12	13.6419	12	12	12	12	12	12	460	355					0.427243	0.383702	0.326177	1	0.495904	0.18829	-0.6908	-1.13648	0.427243	0.358088	0.326177	1	NaN	1	0	NaN	NaN
12	12	12	12	12	12	12	12.7419	12	12	12	12	13.0432	12	12	12	13.0995	12	13.3776	12	12.0513	12	12	12	12	12	12.1677	461	463					0.0122482	0.979963	0.0187378	0.0370887	0.0658519	0.911685	-0.109811	-0.188984	0.427243	0.325156	0.366488	1	0.286938	0.66625	0.0279449	0.68313	0.637551
12	12	12	12	12	12	12	12	12	12	12	12	12	12.0414	12	12	12	12	12	12	12	12	12	12	12	12	12	462	612					0.427243	0.292545	-0.0137838	-1	NaN	1	0	NaN	NaN	1	0	NaN	NaN	1	0	NaN	NaN
12	12	12	12	12	12	12	12	12	12	12	12	12	12	12	12	12	12	12	14.3339	12	12	12	12	12	12	12	463	410					NaN	1	0	NaN	0.427243	0.338143	-0.777975	-1	NaN	1	0	NaN	NaN	1	0	NaN	NaN
12	12	12.8685	12	12	14.1641	12	12	13.4285	12	13.788	12	12	12	12	12	14.3139	14.6532	12	15.0728	12	12	12	12	12	14.6233	12	464	446					0.928231	0.0801609	1.65569	1.98615	0.18209	0.796486	0.631418	0.478122	0.928231	0.0537923	1.65569	1.98615	0.276608	0.68511	0.50842	0.662385	0.153773
14.4343	12	12	16.0872	13.967	13.5058	16.5314	14.2792	12	16.7717	15.899	14.0066	17.293	16.4569	15.4237	18.0823	17.5048	17.0126	17.2219	15.869	16.1087	17.8029	16.9737	16.2006	17.9446	17.6978	16.4607	465	265					0.852005	0.1265	1.14201	1.83382	1.02538	0.0329624	1.13334	2.18398	0.413306	0.376578	0.540821	0.971992	1.41734	0.176828	3.13241	2.54732	0.566714
12	14.32	12	12	14.2736	16.2012	12	14.2455	14.1629	12	15.9396	12	13.6374	12	12	15.6815	15.4919	15.1729	16.0562	16.4883	16.1098	12.3755	13.9999	12	12	15.0281	14.0522	466	231		+			2.16574	0.00981132	2.90296	5.13232	1.72715	0.00801826	-0.769337	-3.82217	1.86624	0.00499248	2.65696	4.2081	0.471913	0.590682	1.15253	1.02983	0.159419
12	12	12	12	12.8257	12	12	12	12	12	13.6421	12	12	15.2205	15.2395	13.674	13.1213	12	12	12	12	12	12	12	12	12	12	467	305					0.443127	0.273617	-1.22157	-1.03178	0.881311	0.0796246	0.931754	1.89212	0.881311	0.07738	0.931754	1.89212	0.286938	0.634494	0.137612	0.68313	0.286938
12	12	13.0474	14.1686	14.7412	14.1532	12	13.1485	13.0954	14.0431	13.9331	14.0388	16.7956	16.7542	16.7184	12	14.2236	14.4694	12	15.2366	15.2503	12	12	12	14.9938	15.081	15.0434	468	447					1.81475	0.0150569	-3.19174	-4.06231	0.168969	0.811489	-0.597979	-0.447483	0.93105	0.0506667	1.56434	1.99182	3.60053	0.063	2.34771	6.81015	3.03169
17.979	18.0334	17.7269	18.1829	18.3571	18.3824	18.8001	18.8603	18.6184	18.4881	18.7724	18.7442	19.11	19.1303	19.0169	19.0485	19.1812	19.2321	19.3578	19.452	19.5101	18.3607	18.4105	18.5154	18.1607	18.2279	18.2122	469	226		+			0.452559	0.264185	0.0681922	1.05059	1.81349	0.00606573	-0.286023	-4.05878	3.27993	0.00288	0.725086	10.1779	2.33848	0.0692414	0.340751	4.09759	3.63893
12	12	12	12	12	12	12	12	12	12	12	12	12	12	12	12	12	12	12	15.1362	14.6821	12	12	12	12	12	12	470	286					NaN	1	0	NaN	0.926157	0.0577439	-1.93942	-1.98197	NaN	1	0	NaN	NaN	1	0	NaN	NaN
12	12	12	12	12	12	12	12	12	12	12	12	12	12	12	12	12	12	14.7963	15.4568	15.4098	12	12	12	12	12	12	471	82		+			NaN	1	0	NaN	3.9548	0.00144186	-3.22099	-15.1393	NaN	1	0	NaN	NaN	1	0	NaN	NaN
16.7462	16.7878	17.0833	16.8588	17.0925	17.7017	16.8578	17.1964	16.893	17.2991	18.089	17.5653	18.8895	18.8709	18.5919	17.8551	17.4576	17.2115	18.224	18.1451	17.9189	16.1008	16.3092	16.4987	16.9168	16.9657	16.9145	472	250		+			2.42544	0.00741667	-1.27601	-6.05506	1.31973	0.017456	-0.587921	-2.81868	2.26796	0.00284211	1.20521	5.48085	0.457348	0.586129	0.202583	1.0039	0.179975
12	12	12	13.614	12.8875	12	12	12	12	13.9356	14.3153	14.0849	12	12	12	12	12	12	12	12	12	12	12	12	12	12	12	474	613					NaN	1	0	NaN	NaN	1	0	NaN	NaN	1	0	NaN	0.465062	0.586879	0.416915	1.01765	0.465062
16.672	16.7783	16.4945	14.3488	15.2763	12	13.9535	15.1572	15.1111	16.0389	16.4252	16.2052	17.5635	17.352	17.1897	12	14.8864	13.6537	16.7485	16.5303	16.19	13.6317	13.7387	14.4851	16.4129	16.7879	16.352	475	143		+			1.98954	0.01125	-3.85504	-4.5722	1.6015	0.00891379	-2.97621	-3.49398	0.191262	0.759074	-0.438481	-0.4993	0.656083	0.537606	-1.45199	-1.34438	0.159002
12	12	12	12	12	12	12	12	12	12	12	12	12	12	12	12	12	12	12	12	12	12	12	12	12	12	12	476	614					NaN	1	0	NaN	NaN	1	0	NaN	NaN	1	0	NaN	NaN	1	0	NaN	NaN
12	12	12	13.805	14.1723	14.833	12	13.8232	12	14.9523	14.0898	15.384	12	12	13.1733	12	12	12	12	13.7398	13.4944	12	12	13.6646	13.8606	14.8223	15.1792	477	285					0.427243	0.302504	-0.391095	-1	0.926641	0.0552083	-1.07805	-1.98294	0.427243	0.285967	-0.554853	-1	3.71577	0.072	2.44542	7.10737	1.99667
12	12	12	12	12	12	12	12	12	12	12	12	12	12	12	15.1896	15.8017	15.2666	16.5805	16.807	16.3686	12	13.0876	12	12	12	12	478	206		+			4.22922	0.00635897	3.41931	17.7649	2.14433	0.00308021	-1.16606	-5.06159	2.76033	0.00220408	3.05678	7.44732	NaN	1	0	NaN	NaN
12	12	12	12	12	12	12	12	12	12	12	12	12	12	12	12	12	12	13.6433	15.0155	14.5201	12	12	12	12	12	12	479	121		+			NaN	1	0	NaN	2.40148	0.00289157	-2.39295	-5.96465	NaN	1	0	NaN	NaN	1	0	NaN	NaN
15.0963	15.4025	15.2642	15.7909	15.8088	16.0645	15.0846	15.5262	15.3806	16.3257	16.009	16.0977	16.3573	16.815	16.502	17.4603	17.8118	17.9152	18.7395	18.711	18.9919	15.6308	15.7558	15.9116	15.513	15.4001	15.3768	480	188		+			2.42958	0.00749474	1.17102	6.07082	2.56682	0.00243137	-1.08502	-6.61265	3.59747	0.00348387	1.96303	12.2791	1.28425	0.189636	0.404687	2.33837	0.931151
16.5806	16.4763	16.8414	16.6933	16.9109	16.4734	16.7549	16.9395	17.0953	16.8308	16.5675	16.6413	16.8836	17.1086	17.2539	12	16.7655	17.0098	16.9531	17.4361	17.5498	15.666	15.964	15.9429	16.823	17.0082	17.3257	481	350					0.485433	0.240881	-1.82356	-1.1158	0.554748	0.160181	-2.05455	-1.25203	0.135271	0.835208	-0.599149	-0.366771	0.618071	0.552845	0.239647	1.28114	0.116514
12	12	12	12	12	12	12	12	12	12	12	12	12	12	12	12	12	12	12	12	12	12	12	12	12	12	12	482	615					NaN	1	0	NaN	NaN	1	0	NaN	NaN	1	0	NaN	NaN	1	0	NaN	NaN
12	12	12	12	12	12	12	12	12	12	12	12	12	12	12	12	12	12	12	12	12	12	12	12	12	12	12	483	616					NaN	1	0	NaN	NaN	1	0	NaN	NaN	1	0	NaN	NaN	1	0	NaN	NaN
12	12	12	12	12	12	12	12	12	12	12	12	12	12	12	12	12	12	12	12	12	12	12	12	12	12	12	484	617					NaN	1	0	NaN	NaN	1	0	NaN	NaN	1	0	NaN	NaN	1	0	NaN	NaN
12	12	12	12	12	12	12	12	12	12	12	12	12	12	12	12	12	12	12	13.8987	13.4558	12	12	12	12	12	12	485	296					NaN	1	0	NaN	0.910086	0.0730133	-1.11818	-1.94968	NaN	1	0	NaN	NaN	1	0	NaN	NaN
12	12	12	12	12	12	12	12	12	12	12	12	12	12	12	12.5079	12	12	12	12	12	12	12	12	15.3315	14.6196	15.2271	486	411					0.427243	0.384847	0.16929	1	0.427243	0.281007	0.16929	1	0.427243	0.327479	0.16929	1	0.758534	0.471645	1.5297	1.51169	0.758534
12	14.0159	12	12	12	12	15.496	14.857	15.0797	16.2777	15.9929	15.8946	14.3423	14.3725	12	16.917	16.9289	16.9084	18.4467	18.327	18.3983	14.789	12	14.1545	15.5585	15.8527	15.8189	487	149		+			1.88369	0.0144	3.34649	4.25831	5.70672	0	-1.47258	-41.7642	1.74655	0.0067972	3.27027	3.87452	0.41125	0.604577	1.19971	0.920513	0.473206
12	12	12	14.3557	14.6559	14.7824	14.1597	14.2362	14.1796	14.6102	15.6555	15.1205	15.3102	15.19	16.0236	16.4257	16.2078	16.1874	16.6765	17.0348	16.9574	13.3372	12	13.0471	15.1553	14.7981	14.0944	488	212		+			1.32216	0.0318367	0.765672	2.82418	2.00981	0.00296907	-0.615947	-4.63418	2.96266	0.00242697	3.47882	8.41894	5.17141	0.0885714	2.64031	11.8965	1.07777
12	12	12	12	12	12	12	12	12	12	12	12	12	12	12	14.3605	13.3139	13.0561	16.3035	15.3874	14.1951	12	12	12	12	12	12	489	261					1.77552	0.014816	1.57683	3.95355	1.10834	0.0257405	-1.71854	-2.35695	1.77552	0.00612766	1.57683	3.95355	NaN	1	0	NaN	NaN
12	12	12	12	12	12	12	12	12	12	12	12	12	12.6049	12	12	12	12	13.4861	14.542	12	12	12	12	12	12	12	490	316					0.427243	0.386362	-0.201626	-1	0.845582	0.0931375	-1.34269	-1.82108	NaN	1	0	NaN	NaN	1	0	NaN	NaN
12	12	12	12	12	12	12	12	12	12	12	12	12	12	12	12	12	12	12	12	12	12	12	12	12	12	12	491	618					NaN	1	0	NaN	NaN	1	0	NaN	NaN	1	0	NaN	NaN	1	0	NaN	NaN
12	12	12	12	12	12	12	12	12	12	12	12	12	12	12	12	12	12	12	12	12	12	12	12	12	12	12	492	619					NaN	1	0	NaN	NaN	1	0	NaN	NaN	1	0	NaN	NaN	1	0	NaN	NaN
12	12	12	12	12	12	12	12	12	12	12	12	12.7269	12	12	12	12	12	13.4631	12	14.341	12	12	12	12	12	12	493	311					0.427243	0.378881	-0.242307	-1	0.863755	0.0884063	-1.26803	-1.85716	NaN	1	0	NaN	NaN	1	0	NaN	NaN
12	12	12	16.4526	16.0326	16.1443	12	12	12	12	12	12	12	12	12	22.4689	22.3057	22.31	19.3888	19.328	19.0174	12	12	12	17.6966	17.4374	16.9002	494	6		+			8.36441	0	10.3615	193.028	4.78727	0	3.1168	24.5561	8.36441	0	10.3615	193.028	5.10906	0.0711111	4.77728	11.6443	5.10906
12	12	12	12	15.6287	15.6634	13.8417	14.5424	15.2302	15.1654	15.535	15.5321	13.999	15.006	14.4153	12	12	12	13.8694	14.715	14.4073	12	12	13.7864	16.7555	17.4149	17.5378	495	102		+			2.97211	0.00481081	-2.47345	-8.46701	3.15207	0.00192248	-2.33058	-9.43168	0.427243	0.284116	-0.595457	-1	1.77861	0.0901905	3.83337	3.1283	0.474035
12	12	12	12	12	12	12	12	12	12	12	12	12	12	12	12	12	12	12	12	12	12	12	12	12	12	12	496	620					NaN	1	0	NaN	NaN	1	0	NaN	NaN	1	0	NaN	NaN	1	0	NaN	NaN
12	12	12	12	12	12	12	12	12	12	12	12	12	12	12	12	12	12	12	12	12	12	12	12	12	12	12	497	621					NaN	1	0	NaN	NaN	1	0	NaN	NaN	1	0	NaN	NaN	1	0	NaN	NaN
12	12	12	12	12	12	12	12	12	12	12	12	12	13.4834	12	12	12	12	14.1447	14.0843	14.2695	12	12	12	12	12	13.0636	498	39		+			0.427243	0.378122	-0.494479	-1	5.62018	0	-2.16618	-39.7305	NaN	1	0	NaN	0.286938	0.6372	0.177269	0.68313	0.286938
12	12	12	12	12	12	12	12	12	12	12	12	12	12	12	12.7825	12	12.9478	14.57	14.5253	14.513	12	12	12	12	12	12	499	187		+			0.921779	0.0936703	0.576749	1.97316	2.58602	0.00244737	-1.95937	-6.69162	0.921779	0.0605532	0.576749	1.97316	NaN	1	0	NaN	NaN
12	12	12	12	12	12	12	12	12	12	13.0833	12.8436	12	12.3489	12.8364	12	12	13.2387	14.0441	15.0389	14.815	12	12	12	12	12	12	500	134		+			0.0122879	0.980923	0.0178178	0.0372074	1.91263	0.0045098	-2.21973	-4.34256	0.427243	0.336433	0.412911	1	NaN	1	0	NaN	NaN
12	12	12	12	12	12	12	12	12	12	12	12	12	12	12	12	12	12	14.8844	13.5672	13.4537	12	12	12	12	12	12	501	221		+			NaN	1	0	NaN	1.89361	0.00444444	-1.96844	-4.28705	NaN	1	0	NaN	NaN	1	0	NaN	NaN
12	12	12	12	12	12	12	12	12	12	12	12	12	12	12	18.3023	18.3905	18.3606	12	12.0881	12	12	12	12	12	12	12	502	1		+			8.78112	0	6.35114	245.361	8.05464	0	6.32178	161.499	8.78112	0	6.35114	245.361	NaN	1	0	NaN	NaN
12	12	12	12	12	12	12	12	12	12	12	12	12	12	12	12	12	12	12	12	13.3132	12	12	12	12	12	12	503	412					NaN	1	0	NaN	0.427243	0.278374	-0.437722	-1	NaN	1	0	NaN	NaN	1	0	NaN	NaN
12	12	12	12	12	12	12	12	12	12	12	12	14.8239	15.1053	15.285	12	12	12	12	12	12	12	12	12	12	12	12	504	622					4.66565	0.004	-3.07139	-22.8862	NaN	1	0	NaN	NaN	1	0	NaN	NaN	1	0	NaN	NaN
12	12	12	12	12	12	12	12	12	12	12	12	12	12	12	12	12	12	12	12	12	12	12	12	12	12	12	505	623					NaN	1	0	NaN	NaN	1	0	NaN	NaN	1	0	NaN	NaN	1	0	NaN	NaN
12	12	12	12	12	12	12	12	12	12	12	12	12	12	12	12	12	12	12	12	12	12	12	12	12	12	12	506	624					NaN	1	0	NaN	NaN	1	0	NaN	NaN	1	0	NaN	NaN	1	0	NaN	NaN
12	12	12	12	12	12	12	12	12	12	12	12	12	12	12	12	12	12	12	12	12	12	12	12	12	12	12	507	625					NaN	1	0	NaN	NaN	1	0	NaN	NaN	1	0	NaN	NaN	1	0	NaN	NaN
12	12	12	12	12	12	12	12	12	12	12	12	12	12	12	12	12	12	15.1377	12	12.6307	12	12	12	12	12	12	508	345					NaN	1	0	NaN	0.58486	0.153249	-1.25612	-1.31085	NaN	1	0	NaN	NaN	1	0	NaN	NaN
12	13.993	14.0779	14.0715	14.5414	14.7328	14.8705	15.4163	15.3486	14.8455	15.0489	15.1555	14.3224	14.8455	14.9688	14.5671	15.3074	14.9764	14.4347	15.1427	14.7544	14.7199	14.7652	14.8679	16.1076	15.9809	15.7681	509	442					0.337035	0.491079	0.238085	0.816165	0.228875	0.731038	0.173081	0.584323	0.309997	0.50105	0.166002	0.75963	1.52399	0.157164	1.8434	2.71635	0.0073253
12	12	12	12	12	12	12	12	12	12	12	12	12	12	12	12	12	12	13.0251	14.6829	14.8718	12	12	12	12	12	12	510	137		+			NaN	1	0	NaN	1.69591	0.00832143	-2.19329	-3.73884	NaN	1	0	NaN	NaN	1	0	NaN	NaN
12	12	12	12	12	12	12	12	12	12	12	12	12	13.9927	14.5468	12	12	12	12	12	12	12	12	12	12	12	12	511	626					0.913608	0.0994439	-1.51315	-1.95675	NaN	1	0	NaN	NaN	1	0	NaN	NaN	1	0	NaN	NaN
12	12	12	12	12	12	12	12	12	12	12	12	12	12	12	12	12	12	12.8653	13.6842	12	12	12	12	12	12	12	512	321					NaN	1	0	NaN	0.808483	0.105932	-0.849842	-1.74775	NaN	1	0	NaN	NaN	1	0	NaN	NaN
12	12	12	12	12	12	12	12	12	12	12	12	12	12	12	12	12	12	12	12	12	12	12	12	12	12	12	513	627					NaN	1	0	NaN	NaN	1	0	NaN	NaN	1	0	NaN	NaN	1	0	NaN	NaN
12	12	12	12	12	12	12	12	12	12	12	12	12	12	12	12	12	12	12	12	12	12	12	12	12	12	12	514	628					NaN	1	0	NaN	NaN	1	0	NaN	NaN	1	0	NaN	NaN	1	0	NaN	NaN
12	12	12	12	12	12	12	12	12	12	12	12	12	12	12	12	12	12	12	12	12	12	12	12	12	12	12	515	629					NaN	1	0	NaN	NaN	1	0	NaN	NaN	1	0	NaN	NaN	1	0	NaN	NaN
12	12	12	12	12	12	12	12.7492	12	12	12	12	12	12	12	12	12	12	12	12	12	12	12	12	12	12	12	516	630					NaN	1	0	NaN	NaN	1	0	NaN	NaN	1	0	NaN	NaN	1	0	NaN	0.76835
12	12	12	12	12	12	12	12	12	12	13.4441	12	12	12	12	12	12	12	12	12	12	12	12	12	14.4838	12	12	517	631					NaN	1	0	NaN	NaN	1	0	NaN	NaN	1	0	NaN	0.286938	0.672374	0.413969	0.68313	0.286938
12	12	12	12	12	12	12	12	12	12	12	12	12	12	12	12	12	12	13.6185	13.327	12	12	12	12	12	12	12	518	291					NaN	1	0	NaN	0.920827	0.0621497	-0.98183	-1.97125	NaN	1	0	NaN	NaN	1	0	NaN	NaN
12	12	12	12	12	12	12	12	12	12	12	12	12	12	12	12	12	12	12.9983	13.2603	13.136	12	12	12	12	12	12	519	159		+			NaN	1	0	NaN	3.93363	0.00136264	-1.13155	-14.9532	NaN	1	0	NaN	NaN	1	0	NaN	NaN
12	12	12	12	12	12	12	12	12	12	12	12	12	12	12	12	12	12	16.4199	16.4936	16.5018	12	12	12	12	12	12	520	19		+			NaN	1	0	NaN	8.16032	0	-4.47175	-171.63	NaN	1	0	NaN	NaN	1	0	NaN	NaN
12	12	12	12	12	12	12	12	12	12	12	12	12	12	12	12	12	12	12	12	12	12	12	12	12	12	12	521	632					NaN	1	0	NaN	NaN	1	0	NaN	NaN	1	0	NaN	NaN	1	0	NaN	NaN
12	12	12	12	12	12	12	12	13.0618	12	12	13.6616	12	12	12	12	13.4805	14.1699	12	12.6377	12	12	12	12	12	12	12	522	336					0.885707	0.107088	1.21682	1.90089	0.676227	0.132494	1.00425	1.48887	0.885707	0.0748283	1.21682	1.90089	NaN	1	0	NaN	0.76835
12	12	12	12	12	12	12	12	12	12	12	12	12	12	12	12	12	12	12	12	12	12	12	12	12	12	12	523	633					NaN	1	0	NaN	NaN	1	0	NaN	NaN	1	0	NaN	NaN	1	0	NaN	NaN
12	12	12	12	12	12	12	12	12	12	12	12	12	12	12	12	12	12	13.8455	16.1113	12	12	12	12	15.9958	16.064	14.4422	524	326					NaN	1	0	NaN	0.768993	0.11097	-1.98561	-1.67011	NaN	1	0	NaN	0.727886	0.477263	1.75033	1.46206	0.727886
15.1508	16.327	12	16.608	16.7114	16.1109	16.9972	16.5226	16.7853	16.9791	17.1038	16.6186	17.0323	17.3952	17.281	17.4809	17.7138	17.2211	16.7789	16.7129	16.1421	16.3906	16.7684	16.3935	18.1606	18.4896	18.2409	525	235		+			0.591289	0.18774	0.235743	1.32339	1.70039	0.00835874	0.927272	3.75072	2.13502	0.00263415	0.95446	5.03108	1.55978	0.16288	2.89428	2.77347	0.455583
12	12	12	12	12	12	12	12	12	12	12	12	12	12	12	12	12	12	12	13.2494	12	12	12	12	12	12	12	526	373					NaN	1	0	NaN	0.427243	0.255772	-0.416465	-1	NaN	1	0	NaN	NaN	1	0	NaN	NaN
12	12	12	12	12	12	12	12	12	12	12	12	12	12	12	12	12	12	15.0656	15.4001	14.7093	12	12	12	12	12	12	527	81		+			NaN	1	0	NaN	3.97664	0.00145882	-3.05833	-15.3336	NaN	1	0	NaN	NaN	1	0	NaN	NaN
12	12	12	12	12	12	12	12	12	12	12	12	12	12	12	12	12	12	12	14.2592	12	12	12	12	12	12	15.2667	528	413					NaN	1	0	NaN	0.427243	0.337615	-0.753076	-1	NaN	1	0	NaN	0.286938	0.641544	0.544452	0.68313	0.286938
12	12	12	12	12	12	12	12	12	12	12	12	12	12	12	12	12	12	14.9938	15.1867	16.1168	12	12	12	12	12	12	529	100		+			NaN	1	0	NaN	3.23353	0.00201626	-3.43246	-9.90094	NaN	1	0	NaN	NaN	1	0	NaN	NaN
12	12	12	12	12	12	12	12	12	12.4566	12	12	12	12	16.3516	12	12	12	12	12	12	12	12	12	12	12	12	530	634					0.427243	0.380988	-1.45053	-1	NaN	1	0	NaN	NaN	1	0	NaN	NaN	1	0	NaN	NaN
12	12	12	13.7558	14.2837	14.6413	12	12	12	12	12	12	12	12	12	19.0734	19.3908	19.1387	15.9016	15.9521	16.2524	12	12	12	14.0604	14.8477	14.0639	531	7		+			6.70886	0	7.20095	74.4085	4.57071	0	3.16558	21.6611	6.70886	0	7.20095	74.4085	4.4896	0.0709091	2.27548	9.38807	4.4896
12	12	12	12	12	12	12	12	12	12	12	12	12	12	12	12	12	12	12	12	12	12	12	12	12	12	12	532	635					NaN	1	0	NaN	NaN	1	0	NaN	NaN	1	0	NaN	NaN	1	0	NaN	NaN
12	12	12	12	12	12	12	12	12	12	12	12	12	12	12	12	12	12	13.1284	13.0281	13.5632	12	12	12	12	12	12	533	180		+			NaN	1	0	NaN	2.78289	0.00174648	-1.23991	-7.55045	NaN	1	0	NaN	NaN	1	0	NaN	NaN
12	12	12	12	12	12	12	12	12	12	12	12	12	12	12	12	12	12	12	12	12	12	12	12	12	12	12	534	636					NaN	1	0	NaN	NaN	1	0	NaN	NaN	1	0	NaN	NaN	1	0	NaN	NaN
12	12	12	12	12	12	12	12	12	12	12	12	12	12	12	12	12	12	14.3355	14.2059	14.0564	12	12	12	12	12	12	535	54		+			NaN	1	0	NaN	4.96882	0	-2.19926	-27.2755	NaN	1	0	NaN	NaN	1	0	NaN	NaN
12	12	12	12	12	12	12	12	12	12	12	12	12	12	12	12	12	12	12	12	12	12	12	12	12	12	12	536	637					NaN	1	0	NaN	NaN	1	0	NaN	NaN	1	0	NaN	NaN	1	0	NaN	NaN
12	12	12	12	12	12	12	12	12	12	12	12	12	12	12	12	12	12	12	12	12	12	12	12	12	12	12	537	638					NaN	1	0	NaN	NaN	1	0	NaN	NaN	1	0	NaN	NaN	1	0	NaN	NaN
12	12	12	12	12	15.0881	12	12	12	15.1722	12	12	12	12	12	12	14.513	14.917	12	12	12	12	12	12	12	12	12	538	284					0.926966	0.0841808	1.80998	1.9836	0.926966	0.0542021	1.80998	1.9836	0.926966	0.0599355	1.80998	1.9836	0.286938	0.644159	0.514688	0.68313	0.286938
12	12	12	12	12	12	12	12	12	12	12	12	12	12	12	12	12	12	15.8044	15.2244	15.0749	12	12	12	12	12	12	539	83		+			NaN	1	0	NaN	3.95471	0.00142529	-3.36788	-15.1385	NaN	1	0	NaN	NaN	1	0	NaN	NaN
12	12	12	12	12	12	12	12	12	12	12	12	12	12	12	12	12	12	14.1503	14.7454	15.3336	12	12	12	12	12	12	540	109		+			NaN	1	0	NaN	2.88444	0.0017971	-2.7431	-8.03054	NaN	1	0	NaN	NaN	1	0	NaN	NaN
12	12	12	12	12	12	12	12	12	12	12	12	14.9029	15.159	12	18.7459	18.7656	18.8078	16.7386	16.2277	16.3466	12.9676	13.309	12.648	14.2899	14.5015	13.7644	541	10		+			2.02807	0.0105818	4.75242	4.69052	3.94201	0.00137778	2.33544	15.0267	5.14732	0.00476923	5.7982	30.2397	0.749874	0.476794	1.09263	1.4977	0.749874
12	12	12	12	12	12	12	12	12	12	12	12	14.4688	12.8587	12	12	12	12	12	12	12	13.6544	12.3741	13.9749	15.4178	15.1855	14.6986	542	639					0.698794	0.155473	-1.10918	-1.53286	NaN	1	0	NaN	1.27987	0.0140881	-1.33447	-2.72901	0.759624	0.471057	1.5503	1.51345	0.759624
12	12	12	12	12	12	12	12	12	12	12	12	12	12	12	12	12	12	13.4502	12.9203	12.6295	12	12	12	12	12	12	543	224		+			NaN	1	0	NaN	1.85038	0.00553555	-1.00002	-4.16282	NaN	1	0	NaN	NaN	1	0	NaN	NaN
12	12	12	12	12	12	12	12	12	12	12	12	12	12	12	12	12	12	12	12	12	12	12	12	12	12	12	544	640					NaN	1	0	NaN	NaN	1	0	NaN	NaN	1	0	NaN	NaN	1	0	NaN	NaN
12	12	12	12	12	12	12	12	12	12	12	12	12	12	12	12	12	12	12	13.2626	12	12	12	12	12	12	12	545	374					NaN	1	0	NaN	0.427243	0.256927	-0.420855	-1	NaN	1	0	NaN	NaN	1	0	NaN	NaN
12	12	12	12	12	12	12	12	12	12	12	12	12	12	12	12	12	12	12	12	12	12	12	12	12	12	12	546	641					NaN	1	0	NaN	NaN	1	0	NaN	NaN	1	0	NaN	NaN	1	0	NaN	NaN
19.299	19.8389	19.6247	20.1666	19.8439	19.7946	20.0679	19.8892	20.6647	19.8607	20.193	19.6503	19.7834	19.8166	19.7251	20.0878	20.0536	20.3406	19.9799	19.8837	20.081	19.1618	19.7365	19.3854	19.8729	20.7868	19.8125	547	325					1.82356	0.0151803	0.385653	4.08698	0.77179	0.11121	0.179159	1.6756	1.73872	0.00670345	0.732782	3.85334	0.945794	0.268516	0.4587	1.80952	0.236269
17.083	16.9676	17.0584	16.7443	17.3232	16.8269	18.0382	17.9172	17.7957	17.9554	18.1067	18.023	17.5668	17.6808	17.4817	18.1217	18.2196	18.2886	17.9177	17.8035	17.712	17.3365	17.2728	17.3687	16.8051	17.2759	17.1664	548	204		+			2.96162	0.00468421	0.633532	8.41364	2.18615	0.0026087	0.398921	5.20048	4.02555	0.0026383	0.883992	15.7776	0.0278273	0.965636	-0.0126826	-0.0807059	3.04825
12	12	12	12	12	12	12	12	12	12	12	12	12	12	12	12	12	12	12	12	12	12	12	12	12	12	12	549	642					NaN	1	0	NaN	NaN	1	0	NaN	NaN	1	0	NaN	NaN	1	0	NaN	NaN
12	12	12	12	12	12	12	12	12	12	12	12	12	12	12	12	12	12	12	12	12	12	12	12	12	12	12	550	643					NaN	1	0	NaN	NaN	1	0	NaN	NaN	1	0	NaN	NaN	1	0	NaN	NaN
12	12	12	12	12	12	12	12	12	12	12	12	14.4239	13.9525	12	12	12	12	12	12	12	12	12	12	12	12	12	551	644					0.918251	0.0946957	-1.45879	-1.96607	NaN	1	0	NaN	NaN	1	0	NaN	NaN	1	0	NaN	NaN
12	12	12	12	12	12	12	12	12	12	12	12	12	12	12	12	12	12	12	12	12	12	12	12	12	12	12	552	645					NaN	1	0	NaN	NaN	1	0	NaN	NaN	1	0	NaN	NaN	1	0	NaN	NaN
12	12	12	12	12	12	12	12	12	12	12	12	12	12	12	12	12	12	12	12	12	12	12	12	12	12	12	553	646					NaN	1	0	NaN	NaN	1	0	NaN	NaN	1	0	NaN	NaN	1	0	NaN	NaN
12	12	12	12	12	12	12	12	12	12	12	12	12	12	12	12	12	12	12	12	12	12	12	12	12	12	12	554	647					NaN	1	0	NaN	NaN	1	0	NaN	NaN	1	0	NaN	NaN	1	0	NaN	NaN
12	12	12	12	12	12	12	12	12	12	12	12	12	12	12	12	12	12	12	12	12.7296	12	12	12	12	12	12	555	414					NaN	1	0	NaN	0.427243	0.285282	-0.243207	-1	NaN	1	0	NaN	NaN	1	0	NaN	NaN
12	12	12	12	12	12	12	12	12	12	12	12	12	12	12	12	12	12	13.0968	12	12	12	12	12	12	12	12	556	375					NaN	1	0	NaN	0.427243	0.257449	-0.365605	-1	NaN	1	0	NaN	NaN	1	0	NaN	NaN
12	12	12	12	12	12	12	12	12	12	12	12	12	12	12	12	12	12	12	12	12	12	12	12	12	12	12	557	648					NaN	1	0	NaN	NaN	1	0	NaN	NaN	1	0	NaN	NaN	1	0	NaN	NaN
12	12	12	12	12	12	12	12	12	12	12	12	12	12	12	14.1607	12	12	12	12	12	12	12	12	12	12	12	558	415					0.427243	0.382465	0.72022	1	0.427243	0.288423	0.72022	1	0.427243	0.326305	0.72022	1	NaN	1	0	NaN	NaN
12	12	12	12	12	12	12	12	12	12	12	12	12	12	12	12	12	12	12	12	12	12	12	12	12	12	12	559	649					NaN	1	0	NaN	NaN	1	0	NaN	NaN	1	0	NaN	NaN	1	0	NaN	NaN
12	12	12	12	12	12	12	12	12	12	12	12	12	12	12	12	12	12	13.6342	14.0067	13.668	12	12	12	12	12	12	560	161		+			NaN	1	0	NaN	3.92535	0.00133333	-1.76964	-14.8811	NaN	1	0	NaN	NaN	1	0	NaN	NaN
12	17.727	12	18.4573	12	18.1734	18.1449	17.9845	17.9759	12	12	18.4095	12	18.5939	18.3962	12	12	12	18.6679	18.4989	18.3815	12	17.7025	17.6238	19.3168	19.2378	19.0905	561	25		+			0.934762	0.0680719	-4.33006	-1.99931	6.79942	0	-6.51612	-78.3925	0.935034	0.0362353	-3.77544	-1.99986	0.943877	0.266596	3.80364	1.80651	0.068286
12	12	12	12	12	12	12	12	12	12	12	12	12	12	12	12	12	12	12.1484	12	12.7866	12	12	12	12	12	12	562	347					NaN	1	0	NaN	0.574994	0.156946	-0.311646	-1.2916	NaN	1	0	NaN	NaN	1	0	NaN	NaN
12	12	12	12	12	12	12	12	12	12	12	12	12	12	12	12.4668	12	12	12	12	12	12	12	12	12	12	12	563	429					0.427243	0.401418	0.155614	1	0.427243	0.375092	0.155614	1	0.427243	0.360551	0.155614	1	NaN	1	0	NaN	NaN
12	13.4387	12	12	12	12	12	13.2682	12	12	12	12	12	12	13.0072	13.2809	13.1275	12.6797	13.6204	14.1615	13.9974	13.6717	12	13.5049	12.7097	14.4733	12	564	236		+			0.845045	0.126488	0.693631	1.82002	1.68842	0.00828444	-0.897079	-3.71904	0.0174528	0.963415	-0.0295003	-0.0525499	0.0261095	0.967304	0.0509377	0.0758613	0.0585162
12	12	12	12	12	12	12	12	12	12	12	12	12	12	12	12	12	12	12	12	12	12	12	12	12	12	12	565	650					NaN	1	0	NaN	NaN	1	0	NaN	NaN	1	0	NaN	NaN	1	0	NaN	NaN
12	12	12	12	12	12	12	12	12	12	12	12	12	12	12	12	12	12	12	12	12	12	12	12	14.0949	14.1225	13.7526	566	651					NaN	1	0	NaN	NaN	1	0	NaN	NaN	1	0	NaN	0.761649	0.474479	0.994999	1.51672	0.761649
23.5326	12	12	12	22.7934	12	12	22.4533	12	22.5508	22.1816	12	23.0005	12	22.3583	12	22.1441	22.2295	12	12	12	12	21.7069	12	12	12	12	567	271					0.0222698	0.97042	-0.328419	-0.0667093	0.93508	0.0386912	6.7912	1.99995	0.309248	0.503095	3.55558	0.758052	0.227704	0.711779	-2.04529	-0.561509	0.191593
12	12	12	12	14.5773	12	17.1668	16.9988	16.7602	15.5269	12	15.0131	12	12	12	12	12	12	12	14.0138	12	16.0943	16.1608	16.3887	16.3541	16.3482	16.4484	568	416					NaN	1	0	NaN	0.427243	0.337909	-0.671253	-1	5.92162	0.00563636	-4.2146	-47.2738	1.09443	0.23105	2.62134	2.04215	0.95915
12	12	12	12	12	12	12	12	12	12	12	12	12	12	12	12	12	12	12	12	12	12	12	12	12	12	12	569	652					NaN	1	0	NaN	NaN	1	0	NaN	NaN	1	0	NaN	NaN	1	0	NaN	NaN
12	14.44	13.1891	13.3983	14.7779	13.4442	15.1213	15.5431	15.2602	14.9645	15.7214	14.8415	15.3969	15.3458	14.7193	15.8465	16.2058	16.0443	15.8393	16.2194	16.0156	14.5366	15.2221	14.7533	14.519	14.8337	12	570	468					1.65776	0.0163053	0.878185	3.63865	0.0163464	0.979924	0.00744915	0.0492774	2.20197	0.00276923	1.19488	5.25379	0.331384	0.643644	0.619165	0.770429	1.21535
12	12	12	12	12	12	12	12	12	12	12	12	12	12	12	16.0351	16.7888	15.3345	12	12	12	12	12	12	12	12	12	571	12		+			3.19075	0.0055625	4.05281	9.65187	3.19075	0.001984	4.05281	9.65187	3.19075	0.00273418	4.05281	9.65187	NaN	1	0	NaN	NaN
12	12	12	12	12	12	12	12	12	12	12	12	12	12	12	12	12	12	12	12	12	12	12	12	14.6787	12	14.1543	572	653					NaN	1	0	NaN	NaN	1	0	NaN	NaN	1	0	NaN	0.495093	0.588763	0.8055	1.07071	0.495093
12	12	12	12	12	12	12	12	12	12	12	12	12	12	12	12	12	12	12	12	12	12	12	12	12	12	12	573	654					NaN	1	0	NaN	NaN	1	0	NaN	NaN	1	0	NaN	NaN	1	0	NaN	NaN
12	12	12	12	12	12	12	12	12	12	12	12	12.4776	12	12	12	12	12	12	12	12	12	12	13.2178	15.519	17.1686	16.5604	574	655					0.427243	0.402676	-0.159194	-1	NaN	1	0	NaN	0.427243	0.332359	-0.405935	-1	0.746614	0.474938	2.20799	1.49243	0.746614
19.7652	20.0712	20.3664	20.0962	20.4636	20.621	20.0331	20.1869	20.2312	20.012	20.4157	20.292	19.9966	20.4395	20.4118	19.9774	20.2358	20.3241	19.9799	20.2142	20.2505	20.3203	20.4875	20.5592	20.3894	20.625	20.6911	575	460					0.229048	0.708292	-0.10351	-0.584707	0.0814071	0.895752	0.03092	0.230416	1.03203	0.0236121	-0.27651	-2.1977	1.31179	0.1855	0.413443	2.38148	1.33222
14.5373	15.948	14.0392	15.4117	14.163	14.0314	16.3394	15.545	13.7283	14.7584	15.6283	14.4904	13.7554	12.7061	12	16.9025	15.6289	15.2016	15.3345	13.339	12	16.8959	17.0428	16.6787	16.5437	16.088	16.1053	576	266					1.89167	0.014521	3.0905	4.28142	1.00816	0.0333034	2.35318	2.14857	0.856573	0.0822266	-0.961453	-1.84289	0.317272	0.650176	0.548988	0.743037	0.0833089
12	12	12	12	12	12	12	12	12	12	12	12	12	12	12	12.7026	12	12	13.0691	12	12	12	12	12	13.4747	12	12	577	455					0.427243	0.383767	0.234209	1	0.103067	0.879801	-0.122168	-0.286477	0.427243	0.336305	0.234209	1	0.286938	0.672111	0.245787	0.68313	0.286938
12	12	12	12	12	12	12	12	12	12	12	12	12	12	12	12	12	12	12	12	12	12	12	12	12	12	12	578	656					NaN	1	0	NaN	NaN	1	0	NaN	NaN	1	0	NaN	NaN	1	0	NaN	NaN
12	12	12	12	12	12	12	12	12	12	12	12	12	12	12	12	12	12	12	12	12	12	12	12	12	12	12	579	657					NaN	1	0	NaN	NaN	1	0	NaN	NaN	1	0	NaN	NaN	1	0	NaN	NaN
12	12	12	12	12	12	12	12	12	12	12	12	12	12	12	12	12	12	12	12	12	12	12	12	14.0452	14.0695	12	580	658					NaN	1	0	NaN	NaN	1	0	NaN	NaN	1	0	NaN	0.500447	0.601667	0.685797	1.0801	0.500447
12	12	12	12	12	12	12	12	12	12	12	12	12	12	12	12.8203	12	12	13.5248	12	12	12	12	12	12	12	12	581	449					0.427243	0.385234	0.273446	1	0.151845	0.830465	-0.234816	-0.406854	0.427243	0.337992	0.273446	1	NaN	1	0	NaN	NaN
12	12	12	12	12	12	12	12	12	12	12	12	12	12	12	12	12	12	13.8228	12	12	12	12	12	12	12	12	582	376					NaN	1	0	NaN	0.427243	0.272043	-0.60759	-1	NaN	1	0	NaN	NaN	1	0	NaN	NaN
12	12	12	12	12	12	13.0612	13.0298	12	13.5603	12	13.0722	12	12.6464	12	12	15.4979	15.3595	12	12	13.3108	12	12	12	17.0676	17.5224	17.2466	583	334					0.824359	0.127902	2.07034	1.77908	0.687197	0.127976	1.84888	1.51025	0.9345	0.0417803	2.2858	1.99878	0.767162	0.480243	2.63945	1.52561	0.519384
12	12	12	12	12	12	12	12	12	12	12	12	12	12	12	12	12	12	12	12	12	12	12	12	12	12	12	584	659					NaN	1	0	NaN	NaN	1	0	NaN	NaN	1	0	NaN	NaN	1	0	NaN	NaN
12	12	12	12	12	12	12	12	12	12	12	12	12	12	12	12	12	12	12	12	12	12	12	12	12	12	12	585	660					NaN	1	0	NaN	NaN	1	0	NaN	NaN	1	0	NaN	NaN	1	0	NaN	NaN
12	12	12	12	12	12	12	12	12	12	12	12	12	12	12	13.2565	12	12	12	12	12	12	12	12	12	12.9061	12	586	417					0.427243	0.379217	0.41883	1	0.427243	0.364177	0.41883	1	0.427243	0.337543	0.41883	1	0.286938	0.675181	0.151014	0.68313	0.286938
15.2428	12	12	15.7273	15.2583	14.8565	14.2192	12	15.6981	15.7972	16.1086	12	12	12	14.6251	14.0289	12	13.7311	12	12	12	16.3186	16.4656	15.5564	15.0695	12	12	587	287					0.128591	0.830961	0.378323	0.350391	0.925893	0.058069	1.25335	1.98144	1.83894	0.00488235	-2.86017	-4.13036	0.382801	0.62202	1.07098	0.86794	0.0514738
12	12	12	12	12	12	12	12	12	12	12	12	12	12	12	12	12	12	12	12	12	12	12	12	12	12	12	588	661					NaN	1	0	NaN	NaN	1	0	NaN	NaN	1	0	NaN	NaN	1	0	NaN	NaN
13.7842	12.2443	12.4864	12	12.8209	12	14.0674	14.4743	14.2664	13.4571	12	14.7059	13.8905	15.2885	15.0402	14.0925	15.3203	15.3862	13.5129	14.6688	13.0269	14.0851	14.0785	14.5927	12	14.0857	13.9015	589	309					0.116742	0.842395	0.193237	0.320989	0.865097	0.0871565	1.19681	1.85983	0.682093	0.120037	0.680911	1.50031	0.0190273	0.971985	-0.0369452	-0.0557045	1.38041
12	12	12	12	17.4932	17.2028	12	12	12	12	12	12	12	12	12	12	12	12	12	12	12	12	12	12	12	12	12	590	662					NaN	1	0	NaN	NaN	1	0	NaN	NaN	1	0	NaN	0.500122	0.591407	1.78266	1.07953	0.500122
14.5244	14.9961	15.3189	14.0533	15.2399	14.3673	15.1387	15.4837	14.545	15.0955	15.9563	15.3859	16.7922	16.9995	16.7826	14.8911	15.2955	15.0762	15.698	16.2773	15.977	14.0238	15.0668	14.7296	16.089	15.882	15.9114	591	219		+			3.68912	0.00467925	-1.77052	-12.9585	1.92979	0.00392118	-0.896487	-4.39305	0.662801	0.125158	0.480867	1.46272	0.234623	0.707254	0.31064	0.576068	0.140188
12	12	12	12	12	12	12	12	12	12	12	12	14.1067	15.1158	14.9529	12	12	12	12	12	12	12	12	12	12	12	12	592	663					3.01978	0.00501408	-2.72513	-8.71329	NaN	1	0	NaN	NaN	1	0	NaN	NaN	1	0	NaN	NaN
12	12	12	12	12	12	12	12	12	12	12	12	12	12	12	12	12	12	12	12	12	12	12	12	14.2669	14.7536	15.3572	593	664					NaN	1	0	NaN	NaN	1	0	NaN	NaN	1	0	NaN	0.745112	0.473085	1.39628	1.49	0.745112
12	12	12	12	12	12	12	12	12	12	12	12	12	12	12	12	12	12	12	12	12	12	12	12	12	12	12	594	665					NaN	1	0	NaN	NaN	1	0	NaN	NaN	1	0	NaN	NaN	1	0	NaN	NaN
12	12	12	13.8417	14.8989	13.9187	12	14.484	14.6075	14.2619	14.2884	14.0593	12.9037	12.9133	12	12	12	12	13.9291	12	12	12	12	12	16.1718	15.8592	15.6933	595	418					0.935064	0.0660364	-0.605659	-1.99992	0.427243	0.27533	-0.643024	-1	NaN	1	0	NaN	2.84531	0.0706667	3.06393	5.08198	0.855246
12	12	12	12	12	12	12	12	12	12	12	12	12	12	12	12	12	12	12	12	12	12	12	12	12	15.5583	15.5077	596	666					NaN	1	0	NaN	NaN	1	0	NaN	NaN	1	0	NaN	0.500439	0.600892	1.17768	1.08008	0.500439
12	12	12	12	12	12	12	12	12	12	12	12	12	12.6501	12	12	12	12	12	12	12	12	12	12	12	12	12	597	667					0.427243	0.379892	-0.216696	-1	NaN	1	0	NaN	NaN	1	0	NaN	NaN	1	0	NaN	NaN
12	12	12	12	12	12	12	12	12	12.9089	13.3955	12	12	14.3875	13.9874	14.9704	15.0318	13.9239	17.5817	17.843	18.2827	12	12	12	14.6501	13.416	15.8911	598	111		+			0.651971	0.172053	1.18374	1.44163	2.85378	0.00177143	-3.26045	-7.88279	2.73857	0.00213861	2.64202	7.34908	0.656324	0.540471	1.3262	1.34478	0.656324
12	12	12	12	12	12	12	12	12	12	12	12	12	12	12	12	12	12	12	12.3991	12	12	12	12	12	12	12.8183	599	419					NaN	1	0	NaN	0.427243	0.28159	-0.133021	-1	NaN	1	0	NaN	0.286938	0.679276	0.136387	0.68313	0.286938
12	12	12	17.9044	17.8161	17.4948	17.6254	17.858	17.8915	18.2169	17.8945	18.0325	12	12	12	17.5928	17.8821	17.6605	15.9782	16.119	15.9545	15.48	15.8275	15.1371	18.4544	18.6642	18.9318	600	157		+			6.48397	0	5.7118	65.3675	4.12532	0.00155	1.69456	16.7223	3.2916	0.00291892	2.23028	10.2487	6.50531	0.077	6.21095	18.6838	0.596269
12	12	12	12	12	12	12	12	12	12	12	12	12	12	12	12	12	12	12	12	12	12	12	12	12	13.7585	13.9256	601	668					NaN	1	0	NaN	NaN	1	0	NaN	NaN	1	0	NaN	0.499514	0.594805	0.614015	1.07846	0.499514
12	12	12	12	12	12	12	12	12	12	12	12	12	12	12	12	12	12	12	12	12	12	12	12	12	12	12	602	669					NaN	1	0	NaN	NaN	1	0	NaN	NaN	1	0	NaN	NaN	1	0	NaN	NaN
12	12	12	12	12	12	12	12	12	12	12	12	12	12	12	12	12	12	12	12	12	12	12	12	12	12	12	603	670					NaN	1	0	NaN	NaN	1	0	NaN	NaN	1	0	NaN	NaN	1	0	NaN	NaN
12	12	12	12	12	12	12.4078	12	12	12	12	12	12	12	12	12	12.8702	12.47	12	12	12	12	12	12	12	12	12	604	318					0.823016	0.128971	0.446721	1.77643	0.823016	0.0978758	0.446721	1.77643	0.823016	0.0949565	0.446721	1.77643	NaN	1	0	NaN	0.76835
16.1574	12	12	17.9606	18.0312	17.8376	17.5754	12	12	17.3216	17.0262	16.9644	15.6912	12	15.3381	14.7065	12	14.6572	12	12	16.1602	12	14.6048	14.6656	12	17.5683	12	605	458					0.138993	0.823466	-0.555209	-0.375841	0.0862565	0.894899	0.401147	0.243125	0.008152	0.978671	0.0310831	0.0247973	0.595316	0.567301	2.51383	1.24292	0.420142
12	12	12	12	12	12	12	12	12	12	12	12	12	12	12	12	12	12	12	12	12	12	12	12	12	12	12	606	671					NaN	1	0	NaN	NaN	1	0	NaN	NaN	1	0	NaN	NaN	1	0	NaN	NaN
12	12	12	12	12	12	12	12	12	12	12	12	14.6345	12	12	12	12	12	12	12	12	12	12	12	12	12	12	607	672					0.427243	0.327344	-0.878157	-1	NaN	1	0	NaN	NaN	1	0	NaN	NaN	1	0	NaN	NaN
12	12	12	12	12	12	12	12	12	12	12	12	12	12	12	12	12	12	12	12	12	12	12	12	12	12	12	608	673					NaN	1	0	NaN	NaN	1	0	NaN	NaN	1	0	NaN	NaN	1	0	NaN	NaN
12	12	12	12	12	12	12	12	13.1564	12	12	12	12	12	12	12	12	12	12	12	12	12	12	12	12	12	12	609	674					NaN	1	0	NaN	NaN	1	0	NaN	NaN	1	0	NaN	NaN	1	0	NaN	0.76835
12	12	12	12	12	12	12	12	12	12	12	12	12	12	12	12	12	12	12	14.2971	12	12	12	12	12	12	12	610	420					NaN	1	0	NaN	0.427243	0.338351	-0.765687	-1	NaN	1	0	NaN	NaN	1	0	NaN	NaN
12	12	12	12	12	12	12	12	12	12	12	12	12	12	12	12	12	12	12	12	12	12	12	12	12	12	12	611	675					NaN	1	0	NaN	NaN	1	0	NaN	NaN	1	0	NaN	NaN	1	0	NaN	NaN
12	12	12	12	12	12	12	12	12	12	12	12	12	12	12	12	12	12	12	12	12	12	12	12	12	12	12	612	676					NaN	1	0	NaN	NaN	1	0	NaN	NaN	1	0	NaN	NaN	1	0	NaN	NaN
12	16.4918	12	16.5798	12	12	12	12	16.8516	17.0493	12	12	12	12	16.5757	14.157	17.2289	17.4138	16.4146	16.3645	12	12	12	16.016	12	16.3674	16.2569	613	437					0.670464	0.166529	2.74132	1.47765	0.301955	0.548361	1.34019	0.742654	0.792914	0.100322	2.92788	1.7171	0.155729	0.798419	0.70343	0.403433	0.122723
12	12	12	12	12	12	12	12	12	12	12	12	12	15.0357	16.1604	12	12	12	12	12	12	12	12	12	12	12	14.898	614	677					0.900518	0.104314	-2.3987	-1.9305	NaN	1	0	NaN	NaN	1	0	NaN	0.286938	0.685717	0.483006	0.68313	0.286938
12	12	12	12	12	12	12	12	12	12	12	12	12	12	12	13.9697	12	13.1977	16.2084	16.0077	15.8339	12	12	12	12	12	12	615	131		+			0.856385	0.124	1.0558	1.84251	2.14913	0.00309677	-2.96086	-5.07738	0.856385	0.0826863	1.0558	1.84251	NaN	1	0	NaN	NaN
12	12	12	12	12	12	12	12	12	12	12	12	12	12	12	12	12	12	12.6628	12	12	12	12	12	12	12	12	616	359					NaN	1	0	NaN	0.427243	0.249818	-0.220919	-1	NaN	1	0	NaN	NaN	1	0	NaN	NaN
12	12	12	12	12	12	12	12	12	12	12	12	12	12	12	12	12	12	14.7959	12	12	12	12	12	12	12	12	617	377					NaN	1	0	NaN	0.427243	0.268869	-0.931979	-1	NaN	1	0	NaN	NaN	1	0	NaN	NaN
12	12	12	12	12	12	12	12	12	12	12	12	12	12	12	12	12	12	12	12	12	12	12	12	12	12	12	618	678					NaN	1	0	NaN	NaN	1	0	NaN	NaN	1	0	NaN	NaN	1	0	NaN	NaN
12	12	12	12	12	12	12	12	12	12	12	12	12	12	12	12	12	12	14.5712	15.4468	12	12	12	12	12	12	12	619	300					NaN	1	0	NaN	0.904938	0.0738289	-2.006	-1.93936	NaN	1	0	NaN	NaN	1	0	NaN	NaN
12	12	12	12	12	12	12	12	12	12	12	12	12	12	12	12	12	12	12	12	12	12	12	12	12	12	12	620	679					NaN	1	0	NaN	NaN	1	0	NaN	NaN	1	0	NaN	NaN	1	0	NaN	NaN
12	12	12	12	12	12	12	12	12	12	12	12	12	12	12	12	12	12	13.5552	12	12	12	12	12	12	12	12	621	421					NaN	1	0	NaN	0.427243	0.33829	-0.518396	-1	NaN	1	0	NaN	NaN	1	0	NaN	NaN
12	12	12	12	12	12	12	12	12	12	12	12	12	12	12	12	12	12	12	12	12	12	12	12	12	12	12	622	680					NaN	1	0	NaN	NaN	1	0	NaN	NaN	1	0	NaN	NaN	1	0	NaN	NaN
12	12	12	12	12	12	12	12	12	12	12	12	12	12	12	12	12	12	12	12	12	12	12	12	12	12	12	623	681					NaN	1	0	NaN	NaN	1	0	NaN	NaN	1	0	NaN	NaN	1	0	NaN	NaN
12	12	12	12	12	12	12	12	12	12	12	12	12	12	12	12	12	12	12	13.3697	13.3515	12	12	12	12	12	12	624	272					NaN	1	0	NaN	0.935039	0.0398095	-0.907075	-1.99987	NaN	1	0	NaN	NaN	1	0	NaN	NaN
12	12	12	12	12	13.1616	12	12	12	12	12	12	12	12	12	12	14.2198	12.9784	13.0091	12.846	14.6324	12	12	12	12	12	12	625	444					0.763723	0.140469	1.0661	1.65978	0.191711	0.786395	-0.429737	-0.500334	0.763723	0.102735	1.0661	1.65978	0.286938	0.665041	0.193601	0.68313	0.286938
15.0794	15.366	15.159	14.4564	15.2342	14.4606	15.5754	15.7886	15.7	15.4927	15.3535	15.2881	14.877	15.6521	15.609	16.263	16.0024	15.9707	16.9244	16.7225	16.5552	15.2567	15.1933	15.0589	15.0563	15.3121	15.2758	626	211		+			1.22584	0.0373684	0.699324	2.60951	2.01093	0.00298446	-0.655352	-4.63761	2.94033	0.0024	0.909109	8.30635	0.429355	0.594792	-0.235589	-0.953513	1.67492
12	12	12	12	12	12	12	12	12	12	12	12	12	13.5487	12.5265	12	12	12	12	12	12	12	12	12	12	12	12	627	682					0.692952	0.157593	-0.691725	-1.52147	NaN	1	0	NaN	NaN	1	0	NaN	NaN	1	0	NaN	NaN
12	12	12	12	12	12	12	12	12	12	12	12	12	12	12	12	12	12	14.4148	12	13.2388	12	12	12	12	12	12	628	322					NaN	1	0	NaN	0.808042	0.106454	-1.21785	-1.74688	NaN	1	0	NaN	NaN	1	0	NaN	NaN
12	12	12	12	12	12	12	12	12	12	12	12	12	12	12	12	12	12	12	12	12	12	12	12	12	12	12	629	683					NaN	1	0	NaN	NaN	1	0	NaN	NaN	1	0	NaN	NaN	1	0	NaN	NaN
12	12	12	12	12	12	12	12	12	12	12	12	12	13.1516	12	12.7214	13.0291	13.2966	16.7052	16.6114	16.8556	12	12	12	12	12	13.4902	630	63		+			0.687352	0.158829	0.631855	1.51055	4.47698	0	-3.70835	-20.515	2.44044	0.00297248	1.01572	6.11229	0.286938	0.662436	0.248371	0.68313	0.286938
12	12	12	12	12	12	12	12	12	12	12	12	12	12	12	12	12	12	12	12	12	12	12	12	12	12	12	631	684					NaN	1	0	NaN	NaN	1	0	NaN	NaN	1	0	NaN	NaN	1	0	NaN	NaN
12	12	12	12	12	12	12	12	12	12	12	12	12	12	12	12	12	12	12	12	12	12	12	12	12	12	12	632	685					NaN	1	0	NaN	NaN	1	0	NaN	NaN	1	0	NaN	NaN	1	0	NaN	NaN
12	12	12	12	12	12	12	12	12	12	12	12	12	12	12	12	12	12	12	13.2732	14.8734	12	12	12	12	12	12	633	327					NaN	1	0	NaN	0.765238	0.112749	-1.38219	-1.66275	NaN	1	0	NaN	NaN	1	0	NaN	NaN
12	12	12	12	12	12	12	12	12	12	12	12	12	12	12	12	12	12	12	12	12.5993	12	12	12	12	12	12	634	360					NaN	1	0	NaN	0.427243	0.249286	-0.199762	-1	NaN	1	0	NaN	NaN	1	0	NaN	NaN
12	12	12	12	12	12	12	12	12	12	12	12	12	12	12	12	12	12	17.1226	16.6863	16.7597	12	12	12	12	12	12	635	44		+			NaN	1	0	NaN	5.44951	0	-4.85621	-36.0045	NaN	1	0	NaN	NaN	1	0	NaN	NaN
12	12	12	12	12	12	12	12	12	12	12	12	12	12	12	12	12	12	14.4394	14.3079	13.6059	12	12	12	12	12	12	636	107		+			NaN	1	0	NaN	2.91618	0.00182353	-2.11774	-8.18612	NaN	1	0	NaN	NaN	1	0	NaN	NaN
18.431	18.2346	18.177	18.5555	18.2943	18.3993	19.7472	19.552	19.456	19.5029	19.8073	19.5398	18.2003	17.8523	17.861	20.23	19.8974	19.9606	20.7639	20.5425	20.5464	19.7528	19.8138	19.7873	18.9514	18.819	18.8884	637	210		+			3.74836	0.00506122	2.05813	13.4168	2.02702	0.003	-0.58826	-4.68727	1.11175	0.0194356	0.24468	2.36414	1.17307	0.203889	0.37043	2.16479	2.99663
12	12	12	12	12	12	12	12	12	12	12	12	12	12	12	16.8823	16.4278	16.6662	12	12.7324	12	12	12	12	12	12	12	638	9		+			5.42491	0	4.65876	35.497	4.04169	0.00147619	4.41462	15.9268	5.42491	0.00496	4.65876	35.497	NaN	1	0	NaN	NaN
12	12	12	12	12	12	12	12	12	12	12	12	12	12	12	12	12	12	12	12	12	12	12	12	12	12	12	639	686					NaN	1	0	NaN	NaN	1	0	NaN	NaN	1	0	NaN	NaN	1	0	NaN	NaN
12	12	13.1555	13.846	12	14.3654	14.4799	14.017	14.5131	13.8161	12	14.9561	15.1558	15.4014	14.2143	12	13.8753	15.494	14.8434	14.5827	14.5983	13.8774	13.7532	14.253	14.8617	15.452	16.2307	640	434					0.456036	0.257722	-1.13407	-1.05751	0.364884	0.433209	-0.885038	-0.873626	0.0581074	0.909761	-0.171426	-0.167956	1.24549	0.190841	2.07414	2.27779	0.0490268
12	12	12	12	12	12	12	12	12	13.6267	12	12	12	14.1801	14.5393	12	12	12	14.32	14.9645	15.2586	12	12	12	12	12	12	641	99		+			0.92659	0.0887416	-1.57311	-1.98284	3.29577	0.00206667	-2.84771	-10.2741	NaN	1	0	NaN	NaN	1	0	NaN	NaN
12	12	12	12	12	12	12	12	12	12	12	12	12	12	12	12	12	12	13.0998	12	12	12	12	12	12	12	12	643	378					NaN	1	0	NaN	0.427243	0.252207	-0.366614	-1	NaN	1	0	NaN	NaN	1	0	NaN	NaN
12	12	12	12	12	12	12	12	12	12	12	12	12	12	12	12	12	12	12	12	12	12	12	12	12	12	12	644	687					NaN	1	0	NaN	NaN	1	0	NaN	NaN	1	0	NaN	NaN	1	0	NaN	NaN
13.3323	13.0924	12	14.9989	12	13.6488	14.877	14.5761	14.3784	15.3415	14.4544	14.6753	15.7788	16.0628	15.4654	14.8171	13.0084	13.3662	15.2386	14.7247	15.0162	12	12	13.9248	15.7083	15.7841	15.7586	645	264					1.61125	0.0196992	-2.03845	-3.51879	1.03539	0.0320151	-1.26256	-2.20465	0.571931	0.144213	1.08897	1.28561	1.02049	0.2395	1.84154	1.92665	0.0144761
12	12	12	12	12	12	12	12	12	12	12	12	12	12	12	12	12	12	12	12	12	12	12	12	12	12	12	646	688					NaN	1	0	NaN	NaN	1	0	NaN	NaN	1	0	NaN	NaN	1	0	NaN	NaN
12	12	12	12	12	12	12	12	12	12	12	12	13.8565	13.6408	12	12	12	12	12	12	12	12	12	12	12	12	12	647	689					0.929491	0.0791445	-1.16578	-1.98868	NaN	1	0	NaN	NaN	1	0	NaN	NaN	1	0	NaN	NaN
12	12	12	12	12	12	12	12	12	12	12	12	12	12	12	12	12	12	13.077	12	12	12	12	12	12	12	12	648	379					NaN	1	0	NaN	0.427243	0.25282	-0.359005	-1	NaN	1	0	NaN	NaN	1	0	NaN	NaN
16.5075	16.6579	16.5467	16.2111	16.5871	16.9122	16.6294	16.9484	16.6078	16.4685	17.0433	15.5346	16.4679	17.1457	16.6485	16.812	16.9407	16.9819	16.6385	16.9672	16.6362	15.26	15.7234	15.9491	15.9745	16.0549	15.9573	649	343					0.307124	0.530644	0.157503	0.753574	0.606967	0.146928	0.164213	1.35396	2.42629	0.00291892	1.26738	6.05829	0.591346	0.567694	-0.287836	-1.23622	0.966539
12	12	12	12	12	13.9405	12.5847	12	12	13.3803	13.4878	12	13.6963	12	12.5859	13.5778	14.0862	12	14.4227	12	12.9182	12	12	12	13.2141	12.1607	12	650	466					0.224648	0.71464	0.460602	0.574905	0.0386868	0.946757	0.107683	0.113943	0.907564	0.0679378	1.22133	1.94462	0.520913	0.593882	0.552547	1.11575	0.29507
12	12	12	12	12	12	12	12	12	12	12	12	12	12	12	12	12	12	12	12	12	12	12	12	12	12	12	651	690					NaN	1	0	NaN	NaN	1	0	NaN	NaN	1	0	NaN	NaN	1	0	NaN	NaN
12	12	12	12	12	12	12	12	12	12	12	12	12	12	12	12	12	12	12.5272	12	12	12	12	12	12	12	12	652	430					NaN	1	0	NaN	0.427243	0.375936	-0.175736	-1	NaN	1	0	NaN	NaN	1	0	NaN	NaN
12	12	12	12	12	12	12	12	12	12	12	12	12	12	12	12	12	12	12	12	12	12	12	12	12	12	12	653	691					NaN	1	0	NaN	NaN	1	0	NaN	NaN	1	0	NaN	NaN	1	0	NaN	NaN
12	12	12	12	12	12	12	12	12	12	12	12	12.8724	13.3954	12	12	12	12	12	12	12	12	12	12	12	12	12	654	692					0.863821	0.121178	-0.755922	-1.85729	NaN	1	0	NaN	NaN	1	0	NaN	NaN	1	0	NaN	NaN
16.4845	17.5463	17.3168	17.2087	17.5362	17.5986	17.6352	18.5108	18.1617	17.9341	18.4527	18.2051	17.062	17.4782	17.1171	18.1314	18.3438	18.1099	17.5274	17.8863	17.7964	17.4196	17.7778	17.8694	16.6405	17.3078	17.2785	655	237		+			2.53698	0.00646154	0.975952	6.49144	1.602	0.00895238	0.458325	3.49527	1.49911	0.00807947	0.50607	3.23954	0.197723	0.746839	0.145828	0.497211	1.81999
12	12	12	12	12	12	12	12	12	12	12	12	12	12	12	12	12	12	13.419	12	14.0116	12	12	12	12	12	12	657	303					NaN	1	0	NaN	0.893316	0.0778111	-1.14354	-1.91609	NaN	1	0	NaN	NaN	1	0	NaN	NaN
12	12	12	12	12	12	12	12	12	12	12	12	12	12	12	12	12	12	13.2507	13.0126	12	12	12	12	12	12	12	658	293					NaN	1	0	NaN	0.91901	0.0642568	-0.754408	-1.9676	NaN	1	0	NaN	NaN	1	0	NaN	NaN
12	12	12	12	12	12	12	12	12	12	12	12	12	12	12	13.1056	12	12	12	12	12	12	12	12	12	12	12	659	428					0.427243	0.385829	0.368527	1	0.427243	0.372372	0.368527	1	0.427243	0.360416	0.368527	1	NaN	1	0	NaN	NaN
12	12	12	12	12	12	12	12	12	12	12	12	12	12	12	12	12	12	12	12	12	12	12	12	12	12	12	660	693					NaN	1	0	NaN	NaN	1	0	NaN	NaN	1	0	NaN	NaN	1	0	NaN	NaN
12	12	12	12	12	12	12	12	12	12	12	12	14.389	16.104	16.3263	12	12	12	12	12	12	12	12	12	12	12	12	661	694					2.38204	0.00726531	-3.60645	-5.89208	NaN	1	0	NaN	NaN	1	0	NaN	NaN	1	0	NaN	NaN
12	12	12	12	12	12	12	12	12	12	12	12	12	12	12	12	12	12	12	12	12	12	12	12	12	12	12	662	695					NaN	1	0	NaN	NaN	1	0	NaN	NaN	1	0	NaN	NaN	1	0	NaN	NaN
12	12	12	12	12	12	12	12	12	12	12	12	12	12	12	12	12	12	13.6141	12	12.2254	12	12	12	12	12	12	663	351					NaN	1	0	NaN	0.535814	0.172	-0.613174	-1.21495	NaN	1	0	NaN	NaN	1	0	NaN	NaN
15.1698	15.1601	15.0371	15.5027	15.3379	15.2437	16.2794	16.1934	15.8592	15.7594	16.4988	16.1928	15.9847	15.4766	15.4078	16.991	16.5894	16.7163	16.7553	16.313	16.5008	15.927	15.9371	15.7828	14.8525	14.8235	14.835	664	340					2.20432	0.0088932	1.14252	5.26175	0.625159	0.145558	0.242542	1.38941	2.62853	0.00207692	0.883254	6.86943	0.0448236	0.935011	-0.0231144	-0.127753	2.86463
15.7776	15.7843	15.2531	16.7033	16.573	16.0187	17.0363	16.9061	16.3189	16.4172	16.0381	15.9993	17.3425	16.7562	16.8476	17.7638	17.7155	16.9559	17.3803	17.5648	17.108	16.8223	16.5886	16.3551	16.3161	16.5156	16.2	665	448					0.71121	0.153534	0.496319	1.55709	0.163352	0.815938	0.12737	0.434238	1.40846	0.0109351	0.88975	3.02313	2.33484	0.0669333	0.782822	4.09094	0.902048
12	12	12	12	12	12	12	12	12	12	12	12	12	12	12	17.3629	17.227	17.3043	12	12	12	12	12	12	12	12	12	666	2		+			7.73891	0	5.29808	134.656	7.73891	0	5.29808	134.656	7.73891	0	5.29808	134.656	NaN	1	0	NaN	NaN
12	12	12	12	12	12	12	12	12	12	12	12	12	12.6284	12	12	12	12	12	12	12	12	12	12	12	12	12	667	696					0.427243	0.395378	-0.209451	-1	NaN	1	0	NaN	NaN	1	0	NaN	NaN	1	0	NaN	NaN
12	12	12	12	12	15.295	13.8379	15.9244	12	12	15.3495	12	15.8877	16.5074	16.2919	15.4989	15.3896	16.2474	12	15.5122	15.4425	12	12	12	16.4274	17.3344	16.9781	668	353					0.728445	0.149106	-0.517053	-1.59074	0.51343	0.179417	1.39374	1.171	3.79276	0.00407547	3.71196	13.7705	1.11304	0.223641	3.00583	2.07117	0.278241
12	12	12	12	12	12	12	12	12	12	12	12	12	12	12	12	12	12	13.596	12.9003	12.9755	12	12	12	12	12	12	669	201		+			NaN	1	0	NaN	2.20097	0.00265193	-1.15727	-5.25039	NaN	1	0	NaN	NaN	1	0	NaN	NaN
12	15.672	16.1198	16.8783	17.4349	17.3981	16.824	17.1637	16.7899	17.478	17.6169	17.4415	18.0022	18.3325	18.1773	18.425	18.322	18.2777	17.8113	18.0045	17.6345	17.3924	17.9335	17.8529	17.8802	18.3456	17.9286	670	215		+			0.748176	0.143757	0.170893	1.62933	1.98138	0.00339394	0.524829	4.54741	1.6171	0.00745578	0.615281	3.53375	1.91556	0.087	3.04699	3.35627	1.23907
15.0327	15.4616	15.3504	15.1101	15.4401	15.3592	15.764	16.2648	16.0943	15.7411	16.0491	16.1858	16.3943	16.5258	16.6151	16.421	16.8501	16.6647	16.6448	16.9471	16.8474	15.1568	15.4053	15.3838	15.1261	15.2912	15.3504	671	357					0.404857	0.423667	0.133521	0.954952	0.476657	0.197784	-0.16783	-1.09844	3.0768	0.00257143	1.32996	9.01647	0.00587963	0.991154	-0.00202719	-0.0174652	3.3028
12	12	12	16.6145	12	16.7906	12	12	12	12	12	12	12	12	12	12	12	12	12	12	12	12	12	12	12	12	12	672	697					NaN	1	0	NaN	NaN	1	0	NaN	NaN	1	0	NaN	0.500301	0.5952	1.56752	1.07984	0.500301
12	12	12	12	12	12	12	12	12	14.0625	14.4066	14.2286	12	12	12	12	12	12	12	12	12	12	12	12	12	12	12	673	698					NaN	1	0	NaN	NaN	1	0	NaN	NaN	1	0	NaN	NaN	1	0	NaN	NaN
12	12	12	12	12	12	12	12	12	12	12	12	13.7204	14.0239	13.3168	12	12	12	12	12	12	12	12	12	12	12	12	674	699					2.92658	0.0045641	-1.68704	-8.23771	NaN	1	0	NaN	NaN	1	0	NaN	NaN	1	0	NaN	NaN
12	12	12	12	12	12	12	12	12	12	12	12	12	12	12	12	12	12	12	12	12	12	12	12	12	12	12	675	700					NaN	1	0	NaN	NaN	1	0	NaN	NaN	1	0	NaN	NaN	1	0	NaN	NaN
12	12	12	12	12	12	12	12	12	12	12	12	12	12	12	12	12	12	12	14.4728	14.1939	12	12	12	12	12	12	676	281					NaN	1	0	NaN	0.929834	0.0511831	-1.55556	-1.98937	NaN	1	0	NaN	NaN	1	0	NaN	NaN
12	12	12	12	12	12	12	12	12	12	12	12	12	12	12	15.2446	14.9864	14.5554	12	12	13.5553	12	12	12	13.4738	12	13.2575	677	14		+			3.8892	0.00576744	2.9288	14.57	1.91	0.0044878	2.41036	4.33485	3.8892	0.00432	2.9288	14.57	0.497581	0.592282	0.455221	1.07508	0.497581
12	12	12	12	12	12	12	12	12	12	12	12	12	12	12	17.3731	17.3724	17.1907	12	12	12	12	12	12	12	12	12	678	3		+			6.99052	0	5.31205	87.513	6.99052	0	5.31205	87.513	6.99052	0	5.31205	87.513	NaN	1	0	NaN	NaN
13.3833	12	12	12	14.227	12	12	13.8681	12	12	12	12	14.288	14.3977	14.2435	12	12	13.5971	12	12	13.2445	12	12	12	14.6726	14.6783	13.9734	679	464					1.53451	0.0204638	-1.77736	-3.32626	0.0603776	0.917121	0.117536	0.174149	0.427243	0.285765	0.532374	1	0.684875	0.516567	1.13079	1.39183	0.529349
12	12	12	12	12	12	12	12	12	12	12	12	12	12	12	12	12	12	12.1059	12	12.2993	12	12	12	12	12	12	680	331					NaN	1	0	NaN	0.703203	0.123725	-0.135077	-1.54146	NaN	1	0	NaN	NaN	1	0	NaN	NaN
12	12	12	12	12	12	12	12	12	12	12	12	12	12	12	12	12	12	13.9362	13.9981	13.5998	12	12	12	12	12	12	681	160		+			NaN	1	0	NaN	3.92844	0.00134783	-1.84468	-14.908	NaN	1	0	NaN	NaN	1	0	NaN	NaN
12	12	12	12	12	12	12	12	12	12	12	12	12	12	12	12	12	12	12	12	12	12	12	12	13.1184	12	12	682	701					NaN	1	0	NaN	NaN	1	0	NaN	NaN	1	0	NaN	0.286938	0.668853	0.186406	0.68313	0.286938
12	12	12	12	12	12	12	12	12	12	12	12	12	12	12	12	12	12	12	12	12	12	12	12	15.2949	15.8125	15.1732	683	702					NaN	1	0	NaN	NaN	1	0	NaN	NaN	1	0	NaN	0.762212	0.475867	1.71342	1.51763	0.762212
12	12	12	12	12	12	12	12	12	12	12	12	12	12	12	12	12	12	14.7892	14.7308	15.2147	12	12	12	12	12	12	684	67		+			NaN	1	0	NaN	4.35318	0.00190769	-2.9116	-19.0923	NaN	1	0	NaN	NaN	1	0	NaN	NaN
12	12	12	12	12	12	12	12	12	12	12	12	12	12	12	12	12	12	17.5495	17.0759	17.2976	12	12	12	12	12	12	685	41		+			NaN	1	0	NaN	5.57868	0	-5.30767	-38.7906	NaN	1	0	NaN	NaN	1	0	NaN	NaN
12	12	12	12	12	12	12	12	12	12	12	12	12	12	12	12	12	12	12	13.0746	12.8488	12	12	12	12	12	12	686	294					NaN	1	0	NaN	0.915161	0.0685906	-0.641134	-1.95987	NaN	1	0	NaN	NaN	1	0	NaN	NaN
12	12	12	12	12	12	12	12	12	12	12	12	12	12	12	12	12	12	12	12	12	12	12	12	12	12	12	687	703					NaN	1	0	NaN	NaN	1	0	NaN	NaN	1	0	NaN	NaN	1	0	NaN	NaN
12	12	12	12	12	12	12	12	12	12	12	12	12	12	12	12	12	12	13.0304	12	12	12	12	12	12	12	12	688	422					NaN	1	0	NaN	0.427243	0.283505	-0.343475	-1	NaN	1	0	NaN	NaN	1	0	NaN	NaN
12	12	12	12	12	12	12	12	12	12	12	12	12	12	12	12	12	12	12	12	12	12	12	12	12	12	12	689	704					NaN	1	0	NaN	NaN	1	0	NaN	NaN	1	0	NaN	NaN	1	0	NaN	NaN
12	12	12	12	12	12	12	12	12	12	12	12	12	12	12	13.944	12	14.5596	13.4802	12.9986	13.1387	12	12	12	15.3851	15.7323	15.7013	690	450					0.908352	0.100383	1.50118	1.9462	0.139265	0.845322	0.29536	0.376503	0.908352	0.0663125	1.50118	1.9462	0.766562	0.478862	1.80313	1.52464	0.766562
12	12	12	12	12	12	12	12	12	12	12	12	12	12	12	13.7197	13.4862	12	16.3187	16.1131	16.1247	12	12	12	12	12	12	691	123		+			0.927301	0.0830227	1.06864	1.98427	2.34162	0.00285714	-3.11685	-5.74358	0.927301	0.0578378	1.06864	1.98427	NaN	1	0	NaN	NaN
12	12	12	12	12	12	12	12	12	12	12	12	12	12	12	12	12	12	12	12	12	12	12	12	12	12	12	692	705					NaN	1	0	NaN	NaN	1	0	NaN	NaN	1	0	NaN	NaN	1	0	NaN	NaN
12.9223	12	12	12	12	12	12	12	12	12	12	12	13.4341	12	12	13.5415	13.6461	12	16.7221	16.6524	15.9022	12	12	12	12	12	12	693	124		+			0.33749	0.491862	0.584487	0.81711	2.32075	0.00282353	-3.36307	-5.66814	0.933506	0.0478644	1.06252	1.99677	0.76835	0.374189	-0.307423	-1.52753	NaN
12	12	12	12	12	12	12	12	12	12	12	12	12	12	12	12	12	12	13.0183	12.7893	12	12	12	12	12	12	12	694	295					NaN	1	0	NaN	0.912002	0.0702341	-0.602525	-1.95352	NaN	1	0	NaN	NaN	1	0	NaN	NaN
12	12	12	12	12	12	12	12	12	12	12	12	12	12	12	12	12	12	12	14.1702	12.7424	12	12	12	12	12	12	695	333					NaN	1	0	NaN	0.694522	0.126825	-0.970863	-1.52453	NaN	1	0	NaN	NaN	1	0	NaN	NaN
12	12	12	12	12	12	12	12	12	12	12	12	12	12	12	12	12	12	14.9829	14.2606	14.593	12	12	12	12	12	12	696	94		+			NaN	1	0	NaN	3.62975	0.00112727	-2.61221	-12.5143	NaN	1	0	NaN	NaN	1	0	NaN	NaN
12	12	12	12	12	12	12	12	12	12	12	12	12	12	12	12	12	12	12	12	12.8713	12	12	12	12	12	12	697	423					NaN	1	0	NaN	0.427243	0.28467	-0.290423	-1	NaN	1	0	NaN	NaN	1	0	NaN	NaN
12	12	12	12	12	12	12	12	12	12	12	12	12	12	12	12	12	12	12	12	12	12	12	12	12	12	12	698	706					NaN	1	0	NaN	NaN	1	0	NaN	NaN	1	0	NaN	NaN	1	0	NaN	NaN
12	12	12	12	12	12	12.4833	12	12	12	12	12	12	12	12.5221	12	12.1963	12	13.5541	13.9426	13.8468	12	12	12	12.47	12	12	699	167		+			0.228796	0.70755	-0.108601	-0.584148	3.66976	0.00119231	-1.71574	-12.8121	0.427243	0.232383	0.0654214	1	0.286938	0.670876	0.0783329	0.68313	0.213491
12	13.9119	12	12	12	12	12	12	12	12	15.1691	12	12	15.034	12	12	12	12	12	12	12	12	12	12	12	12	12	700	707					0.427243	0.374	-1.01134	-1	NaN	1	0	NaN	NaN	1	0	NaN	0.76835	0.408741	-0.637287	-1.52753	NaN
12	12	14.7503	14.4722	15.3432	14.7275	15.4958	15.7519	15.6277	15.6134	16.5399	16.1231	16.0498	17.0688	16.9082	16.2749	17.1198	17.3868	15.1843	16.6236	16.1729	15.3419	15.998	14.9899	16.3437	16.5159	16.8568	701	323					0.211738	0.732105	0.251577	0.545933	0.796807	0.10789	0.933546	1.72476	1.53268	0.00813333	1.48387	3.32176	1.8809	0.0845263	2.79312	3.29809	0.0498707
12	12	12	12	12	12	12	12	12	12	12	12	12	13.8246	14.4075	12	12	12	12	12	12	12	12	12	12	12	12	702	708					0.907955	0.102984	-1.41068	-1.94541	NaN	1	0	NaN	NaN	1	0	NaN	NaN	1	0	NaN	NaN
12	12	12	12	12	12	12	12	12	12	12	12	12	12	12	12	12	12	12	12	12.2161	12	12	12	12	12	12	703	358					NaN	1	0	NaN	0.427243	0.245812	-0.0720466	-1	NaN	1	0	NaN	NaN	1	0	NaN	NaN
16.3018	16.9603	16.6025	17.2193	16.9557	17.0164	16.7264	17.5615	17.3749	17.7671	17.8917	17.5413	18.4621	18.2915	18.0336	18.5543	18.6569	18.6005	17.7374	17.7888	17.6503	16.4435	16.406	16.1065	19.3572	19.1212	19.1775	704	155		+			1.25206	0.03704	0.341495	2.66723	4.20497	0.00167568	0.878423	17.516	4.48782	0.00364706	2.28525	20.6444	1.13902	0.218027	1.51968	2.11168	0.608012
12	12	12	15.0452	15.6742	15.8094	12	12	12	12	12	12	12	12	12	18.9629	19.3463	18.9355	16.5362	16.6932	16.5945	12	12	12	15.8283	16.0531	15.7091	705	8		+			6.13303	0	7.08158	53.4	4.21618	0.00172222	2.47361	17.6307	6.13303	0.0062	7.08158	53.4	6.40853	0.0656	3.68654	18.0877	6.40853
12	12	12	12	12	12	12	12	12	12	12	12	12	12	12	12	12	12	12	12	12	12	12	12	12	12	12	706	709					NaN	1	0	NaN	NaN	1	0	NaN	NaN	1	0	NaN	NaN	1	0	NaN	NaN
12	12	12	12	12	12	12	12	12	12	12	12	12	12	12	12	12	12	12	12	12	12	12	12	12	12	12	707	710					NaN	1	0	NaN	NaN	1	0	NaN	NaN	1	0	NaN	NaN	1	0	NaN	NaN
14.4882	14.0384	14.332	12	14.6212	12	15.0532	12	15.1884	12	15.0428	15.4413	15.696	15.6187	15.7492	16.0519	16.3072	15.911	17.0375	17.0663	16.6029	12	15.0512	12	14.558	14.6245	12	708	222		+			1.52224	0.0203165	0.402054	3.29606	1.89323	0.00442308	-0.812212	-4.28595	1.3994	0.0108645	3.07295	3.00194	0.541594	0.58249	-0.985581	-1.15147	0.303016
12	12	12	12	12	12	12	12	12	12	12	12	12	12	14.6433	12	12	12	12	12	12	12	12	12	12	12	12	709	711					0.427243	0.373993	-0.881097	-1	NaN	1	0	NaN	NaN	1	0	NaN	NaN	1	0	NaN	NaN
12	12	12	12	12	12	12	12	12	12	12	12	12	12	12	12	12	12	12	12	12	12	12	12	12	12	12	710	712					NaN	1	0	NaN	NaN	1	0	NaN	NaN	1	0	NaN	NaN	1	0	NaN	NaN
12	12	12	12	12	13.1885	12	12	12	12	12	12	12	12	12	15.5856	16.4396	15.4916	12	12	12	12	12	12	12	12	12	711	11		+			3.65886	0.00450909	3.83896	12.7303	3.65886	0.00115888	3.83896	12.7303	3.65886	0.00366102	3.83896	12.7303	0.286938	0.667189	0.19809	0.68313	0.286938
12	12	12	15.4848	16.3644	15.5073	15.2869	15.665	15.4595	15.0059	15.3895	14.9903	12	12	12	13.9545	14.266	14.2806	12	14.113	12	12	12	12	15.9117	16.9825	16.4388	712	269					4.4651	0.00354286	2.16703	20.374	0.961513	0.0368889	1.46269	2.05341	4.4651	0.00354286	2.16703	20.374	5.12668	0.0775	4.11493	11.715	0.938361
12	12	12	12	12	12	12	12	12	12	12	12	12	12	12	12	12	12	13.0484	13.758	13.4322	12	12	12	12	12	12	713	185		+			NaN	1	0	NaN	2.63321	0.00249664	-1.41285	-6.88927	NaN	1	0	NaN	NaN	1	0	NaN	NaN
12	12	12	12	12	12	12	12	12	12	12	12	12	12	12	12	12	12	12	12	12	12	12	12	12	12	12	714	713					NaN	1	0	NaN	NaN	1	0	NaN	NaN	1	0	NaN	NaN	1	0	NaN	NaN
12	12	12	12	12	12	12	12	12	12	12	12	12	12	12	12	12	12	12	13.4533	14.1698	12	12	12	12	12	12	715	306					NaN	1	0	NaN	0.881282	0.0809032	-1.20771	-1.89206	NaN	1	0	NaN	NaN	1	0	NaN	NaN
12	12	12	19.0249	18.7867	12	12	12	12	18.859	12	12	12	12	12	12	12	12	12	12	12	12	12	12	12	12	12	716	714					NaN	1	0	NaN	NaN	1	0	NaN	NaN	1	0	NaN	0.500326	0.597233	2.30194	1.07988	0.500326
12	12	12	12	12	12	12	12	12	12	12	12	12	12	12	12	12	12	19.1697	19.6367	19.5684	12	12	12	12	12	12	717	32		+			NaN	1	0	NaN	6.0606	0	-7.45825	-51.2168	NaN	1	0	NaN	NaN	1	0	NaN	NaN
12	12	12	12	12	12	13.625	14.3547	13.8712	13.1849	12	12	12	12	13.7234	12	12	14.0011	12.7355	13.2632	14.1974	12	12	12	12	12	12.6693	718	432					0.0355789	0.948249	0.0925363	0.105118	0.389377	0.405763	-0.731695	-0.923602	0.427243	0.337323	0.667019	1	0.286938	0.667835	0.111544	0.68313	4.22281
[truncated: 32 more columns]

## Sheet: selection Fig6A
Protein IDs	Gene names	first gene name	id
Q9NVK5	FGFR1OP2	FGFR1OP2	666
Q9Y3A3	MOB4	MOB4	705
P30153	PPP2R1A	PPP2R1A	269
Q9BRV8	SIKE1	SIKE1	638
Q14BN4	SLMAP	SLMAP	531
Q9P289;O00506	STK26;STK25	STK26	677
Q5VSL9	STRIP1	STRIP1	571
O43815	STRN	STRN	69
Q13033;Q9NRL3	STRN3	STRN3	502

## Sheet: M1wt-IgGwt (24h)
		count blue	27
		count red	57
Only identified by site	Reverse	Potential contaminant	Enrichment (significant P ≤ 0.05 AND red: ≥ 4-fold up; blue ≤ -4-fold down)	Significant (minusLOG(P-value)>1.3)	minus-LOG(P-value)	Difference between mean log2 intensities	inFig7a	Protein IDs	Majority protein IDs	Protein names	Gene names	id	Peptide counts (all)	Peptide counts (razor+unique)	Peptide counts (unique)	first gene name	Fasta headers	Symbol color	Symbol type	Symbol size	Show label	Peptides	Razor + unique peptides	Unique peptides	Sequence coverage [%]	Unique + razor sequence coverage [%]	Unique sequence coverage [%]	Mol. weight [kDa]	Q-value	Score	Intensity	iBAQ peptides	MS/MS count	MSMS_EV_12h_01	MSMS_EV_12h_02	MSMS_EV_12h_03	MSMS_IgG-M1-WT_12h_01	MSMS_IgG-M1-WT_12h_02	MSMS_IgG-M1-WT_12h_03	MSMS_M1-WT_12h _01	MSMS_M1-WT_12h _02	MSMS_M1-WT_12h _03	MSMS_M1-T108A_12h_01	MSMS_M1-T108A_12h_02	MSMS_M1-T108A_12h_03	MSMS_M1-T108E_12h_01	MSMS_M1-T108E_12h_02	MSMS_M1-T108E_12h_03	MSMS_EV_24h_01
			red	+	8.78112	6.35114	STRN3	Q13033;Q9NRL3	Q13033	Striatin-3	STRN3	502	13;2	12;1	12;1	STRN3	sp|Q13033|STRN3_HUMAN Striatin-3 OS=Homo sapiens OX=9606 GN=STRN3 PE=1 SV=3	Color2 [DarkGray]	1	4		13	12	12	21	19.7	19.7	87.208	0	175.88	2381800	29	77	12	12	12	12	12	12	12	12	12	12	12	12	12	12	12	12
			red	+	8.5514	8.7587	STRN	O43815	O43815	Striatin	STRN	69	21	21	20	STRN	sp|O43815|STRN_HUMAN Striatin OS=Homo sapiens OX=9606 GN=STRN PE=1 SV=4	Color2 [DarkGray]	1	4		21	21	20	35.4	35.4	34.1	86.131	0	323.31	17438000	38	290	12	12	12	12	12	12	17.7569	17.8479	17.4611	12	12	13.0693	12	12	12	12
			red	+	8.36441	10.3615		Q08378	Q08378	Golgin subfamily A member 3	GOLGA3	494	72	72	72	GOLGA3	sp|Q08378|GOGA3_HUMAN Golgin subfamily A member 3 OS=Homo sapiens OX=9606 GN=GOLGA3 PE=1 SV=2	Color2 [DarkGray]	1	4		72	72	72	49.9	49.9	49.9	167.35	0	323.31	52460000	83	688	12	12	12	12	12	12	16.4526	16.0326	16.1443	12	12	12	12	12	12	12
			red	+	7.97722	5.35838	PPP2R1A	P30153	P30153	Serine/threonine-protein phosphatase 2A 65 kDa regulatory subunit A alpha isoform	PPP2R1A	269	7	7	7	PPP2R1A	sp|P30153|2AAA_HUMAN Serine/threonine-protein phosphatase 2A 65 kDa regulatory subunit A alpha isoform OS=Homo sapiens OX=9606 GN=PPP2R1A PE=1 SV=4	Color2 [DarkGray]	1	4		7	7	7	14.4	14.4	14.4	65.308	0	63.223	1418100	32	50	12	12	12	12	12	12	12	12	12	12	12	12	12	12	12	12
			red	+	7.73891	5.29808	FGFR1OP2	Q9NVK5	Q9NVK5	FGFR1 oncogene partner 2	FGFR1OP2	666	6	6	6	FGFR1OP2	sp|Q9NVK5|FGOP2_HUMAN FGFR1 oncogene partner 2 OS=Homo sapiens OX=9606 GN=FGFR1OP2 PE=1 SV=1	Color2 [DarkGray]	1	4		6	6	6	31.2	31.2	31.2	29.426	0	102.04	1300000	15	47	12	12	12	12	12	12	12	12	12	12	12	12	12	12	12	12
			red	+	7.19618	6.20894		P08238;Q58FF7	P08238;Q58FF7	Heat shock protein HSP 90-beta;Putative heat shock protein HSP 90-beta-3	HSP90AB1;HSP90AB3P	146	28;14	28;14	12;5	HSP90AB1	sp|P08238|HS90B_HUMAN Heat shock protein HSP 90-beta OS=Homo sapiens OX=9606 GN=HSP90AB1 PE=1 SV=4;sp|Q58FF7|H90B3_HUMAN Putative heat shock protein HSP 90-beta-3 OS=Homo sapiens OX=9606 GN=HSP90AB3P PE=5 SV=1	Color2 [DarkGray]	1	4		28	28	12	36.2	36.2	20.3	83.263	0	323.31	44128000	33	659	13.4832	12	12	12	12	12	13.8892	12	13.2649	12	12	12	12.2101	12.29	12	19.4495
			red	+	6.99052	5.31205		Q9P2B4	Q9P2B4	CTTNBP2 N-terminal-like protein	CTTNBP2NL	678	6	6	6	CTTNBP2NL	sp|Q9P2B4|CT2NL_HUMAN CTTNBP2 N-terminal-like protein OS=Homo sapiens OX=9606 GN=CTTNBP2NL PE=1 SV=2	Color2 [DarkGray]	1	4		6	6	6	12.8	12.8	12.8	70.157	0	39.019	1457200	37	33	12	12	12	12	12	12	12	12	12	12	12	12	12	12	12	12
			red	+	6.93249	2.5391		P62888	P62888	60S ribosomal protein L30	RPL30	431	2	2	2	RPL30	sp|P62888|RL30_HUMAN 60S ribosomal protein L30 OS=Homo sapiens OX=9606 GN=RPL30 PE=1 SV=2	Color2 [DarkGray]	1	4		2	2	2	27	27	27	12.784	0	18.896	1379400	6	41	12	12	12	12	12	12	12	12	12	12	12	12	12	12	12	12
			red	+	6.82727	4.86513		P22392;O60361	P22392;O60361	Nucleoside diphosphate kinase B;Putative nucleoside diphosphate kinase	NME2;NME2P1	232	8;5	8;5	4;3	NME2	sp|P22392|NDKB_HUMAN Nucleoside diphosphate kinase B OS=Homo sapiens OX=9606 GN=NME2 PE=1 SV=1;sp|O60361|NDK8_HUMAN Putative nucleoside diphosphate kinase OS=Homo sapiens OX=9606 GN=NME2P1 PE=5 SV=1	Color2 [DarkGray]	1	4		8	8	4	69.1	69.1	38.2	17.298	0	322.46	15785000	11	176	12	12	12	12	12	12	12	12	12	12	12	12	12	12	12	17.9726
			red	+	6.70886	7.20095	SLMAP	Q14BN4	Q14BN4	Sarcolemmal membrane-associated protein	SLMAP	531	27	27	27	SLMAP	sp|Q14BN4|SLMAP_HUMAN Sarcolemmal membrane-associated protein OS=Homo sapiens OX=9606 GN=SLMAP PE=1 SV=1	Color2 [DarkGray]	1	4		27	27	27	39.9	39.9	39.9	95.197	0	323.31	5897400	55	161	12	12	12	12	12	12	13.7558	14.2837	14.6413	12	12	12	12	12	12	12
			red	+	6.68253	4.20969		P63167;Q96FJ2	P63167;Q96FJ2	Dynein light chain 1, cytoplasmic;Dynein light chain 2, cytoplasmic	DYNLL1;DYNLL2	441	3;2	3;2	3;2	DYNLL1	sp|P63167|DYL1_HUMAN Dynein light chain 1, cytoplasmic OS=Homo sapiens OX=9606 GN=DYNLL1 PE=1 SV=1;sp|Q96FJ2|DYL2_HUMAN Dynein light chain 2, cytoplasmic OS=Homo sapiens OX=9606 GN=DYNLL2 PE=1 SV=1	Color2 [DarkGray]	1	4		3	3	3	38.2	38.2	38.2	10.366	0	7.4872	2019600	5	82	12	12	12	12	12	12	12	13.7202	12.9474	12	12	12	13.0633	14.3311	13.6872	12
			red	+	6.61376	6.38167		P10809	P10809	60 kDa heat shock protein, mitochondrial	HSPD1	168	23	23	23	HSPD1	sp|P10809|CH60_HUMAN 60 kDa heat shock protein, mitochondrial OS=Homo sapiens OX=9606 GN=HSPD1 PE=1 SV=2	Color2 [DarkGray]	1	4		23	23	23	45	45	45	61.054	0	323.31	33999000	32	530	14.8358	12	12	12	12	12	12	12	12	12.4341	12	12	13.0896	12	12	19.8137
			red	+	6.51517	3.83185		P62258	P62258	14-3-3 protein epsilon	YWHAE	404	11	11	10	YWHAE	sp|P62258|1433E_HUMAN 14-3-3 protein epsilon OS=Homo sapiens OX=9606 GN=YWHAE PE=1 SV=1	Color2 [DarkGray]	1	4		11	11	10	33.7	33.7	29.8	29.174	0	97.847	11933000	17	209	12	12	12	12	12	12	12	12	12	12	12	12	12	12	12	17.8276
			red	+	6.48397	5.7118		Q8NHV4	Q8NHV4	Protein NEDD1	NEDD1	600	14	14	14	NEDD1	sp|Q8NHV4|NEDD1_HUMAN Protein NEDD1 OS=Homo sapiens OX=9606 GN=NEDD1 PE=1 SV=1	Color2 [DarkGray]	1	4		14	14	14	31.7	31.7	31.7	71.965	0	323.31	17862000	30	386	18.1206	18.4418	18.3957	12	12	12	17.9044	17.8161	17.4948	17.6254	17.858	17.8915	18.2169	17.8945	18.0325	17.2642
			red	+	6.41737	4.05247		P39019	P39019	40S ribosomal protein S19	RPS19	300	5	5	5	RPS19	sp|P39019|RS19_HUMAN 40S ribosomal protein S19 OS=Homo sapiens OX=9606 GN=RPS19 PE=1 SV=2	Color2 [DarkGray]	1	4		5	5	5	38.6	38.6	38.6	16.06	0	63.873	4933200	10	141	12	12.7801	13.2104	13.1187	12	12	12	12	12	13.1591	12	12	13.6823	14.4693	13.8028	16.0222
			red	+	6.25319	3.66607		P60842;Q14240	P60842	Eukaryotic initiation factor 4A-I	EIF4A1	381	15;7	15;7	12;4	EIF4A1	sp|P60842|IF4A1_HUMAN Eukaryotic initiation factor 4A-I OS=Homo sapiens OX=9606 GN=EIF4A1 PE=1 SV=1	Color2 [DarkGray]	1	4		15	15	12	38.7	38.7	32.5	46.153	0	323.31	11031000	23	242	12	12	12	12	12	12	12	12	12	12	12	12	12	12	12	17.0867
			red	+	6.13303	7.08158	MOB4	Q9Y3A3	Q9Y3A3	MOB-like protein phocein	MOB4	705	10	10	10	MOB4	sp|Q9Y3A3|PHOCN_HUMAN MOB-like protein phocein OS=Homo sapiens OX=9606 GN=MOB4 PE=1 SV=1	Color2 [DarkGray]	1	4		10	10	10	57.8	57.8	57.8	26.032	0	323.31	5047600	11	78	12	12	12	12	12	12	15.0452	15.6742	15.8094	12	12	12	12	12	12	12
			red	+	5.42491	4.65876	SIKE1	Q9BRV8	Q9BRV8	Suppressor of IKBKE 1	SIKE1	638	5	5	5	SIKE1	sp|Q9BRV8|SIKE1_HUMAN Suppressor of IKBKE 1 OS=Homo sapiens OX=9606 GN=SIKE1 PE=1 SV=1	Color2 [DarkGray]	1	4		5	5	5	39.1	39.1	39.1	23.721	0	112.49	1029200	14	40	12	12	12	12	12	12	12	12	12	12	12	12	12	12	12	12
			red	+	5.16603	3.38599		P05388;Q8NHW5	P05388;Q8NHW5	60S acidic ribosomal protein P0;60S acidic ribosomal protein P0-like	RPLP0;RPLP0P6	122	4;4	4;4	4;4	RPLP0	sp|P05388|RLA0_HUMAN 60S acidic ribosomal protein P0 OS=Homo sapiens OX=9606 GN=RPLP0 PE=1 SV=1;sp|Q8NHW5|RLA0L_HUMAN 60S acidic ribosomal protein P0-like OS=Homo sapiens OX=9606 GN=RPLP0P6 PE=5 SV=1	Color2 [DarkGray]	1	4		4	4	4	17.4	17.4	17.4	34.273	0	34.838	3629700	13	74	12	12	12	12	12	12	13.8745	13.4696	14.659	12	12	12	13.1604	13.6338	12	15.4613
			red	+	5.01955	3.07065		P09429;B2RPK0	P09429	High mobility group protein B1	HMGB1	152	9;4	9;4	7;2	HMGB1	sp|P09429|HMGB1_HUMAN High mobility group protein B1 OS=Homo sapiens OX=9606 GN=HMGB1 PE=1 SV=3	Color2 [DarkGray]	1	4		9	9	7	38.1	38.1	30.2	24.893	0	136.77	6554300	6	163	12	12	12	15.7717	14.2722	12	12	12	12	12	12	12	12	12	12	15.6153
			red	+	4.95373	2.67159		P23246	P23246	Splicing factor, proline- and glutamine-rich	SFPQ	235	12	12	12	SFPQ	sp|P23246|SFPQ_HUMAN Splicing factor, proline- and glutamine-rich OS=Homo sapiens OX=9606 GN=SFPQ PE=1 SV=2	Color2 [DarkGray]	1	4		12	12	12	25	25	25	76.149	0	323.31	12792000	30	422	14.6503	14.504	15.2005	13.5365	13.5129	13.1333	13.079	12	12	12	13.0782	12	15.229	14.8612	15.194	15.9341
			red	+	4.90134	4.53499		P62937;F5H284;P0DN37;Q9Y536;P0DN26;A0A0B4J2A2;A0A075B767;A0A075B759	P62937	Peptidyl-prolyl cis-trans isomerase A;Peptidyl-prolyl cis-trans isomerase A, N-terminally processed	PPIA	438	9;1;1;1;1;1;1;1	9;1;1;1;1;1;1;1	9;1;1;1;1;1;1;1	PPIA	sp|P62937|PPIA_HUMAN Peptidyl-prolyl cis-trans isomerase A OS=Homo sapiens OX=9606 GN=PPIA PE=1 SV=2	Color2 [DarkGray]	1	4		9	9	9	46.7	46.7	46.7	18.012	0	323.31	14111000	10	276	12	12	12	12	12	12	12	12	12	12	12	12	13.3319	13.3833	13.8055	17.7332
			red	+	4.69215	4.11719		P07195	P07195	L-lactate dehydrogenase B chain	LDHB	135	12	11	11	LDHB	sp|P07195|LDHB_HUMAN L-lactate dehydrogenase B chain OS=Homo sapiens OX=9606 GN=LDHB PE=1 SV=2	Color2 [DarkGray]	1	4		12	11	11	49.7	46.1	46.1	36.638	0	323.31	14415000	17	231	12	12	12	12	12	12	12	12	12	12	12	12	12	12	12	17.5681
			red	+	4.4651	2.16703		Q9Y597	Q9Y597	BTB/POZ domain-containing protein KCTD3	KCTD3	712	7	7	7	KCTD3	sp|Q9Y597|KCTD3_HUMAN BTB/POZ domain-containing protein KCTD3 OS=Homo sapiens OX=9606 GN=KCTD3 PE=1 SV=2	Color2 [DarkGray]	1	4		7	7	7	12	12	12	88.983	0	158.33	3066500	41	129	15.7474	16.7321	16.1796	12	12	12	15.4848	16.3644	15.5073	15.2869	15.665	15.4595	15.0059	15.3895	14.9903	12
			red	+	4.31256	3.76019		P68133;P68032;P62736;P63267	P68133;P68032;P62736;P63267	Actin, alpha skeletal muscle;Actin, alpha cardiac muscle 1;Actin, aortic smooth muscle;Actin, gamma-enteric smooth muscle	ACTA1;ACTC1;ACTA2;ACTG2	449	13;13;12;11	5;5;5;4	5;5;5;4	ACTA1	sp|P68133|ACTS_HUMAN Actin, alpha skeletal muscle OS=Homo sapiens OX=9606 GN=ACTA1 PE=1 SV=1;sp|P68032|ACTC_HUMAN Actin, alpha cardiac muscle 1 OS=Homo sapiens OX=9606 GN=ACTC1 PE=1 SV=1;sp|P62736|ACTA_HUMAN Actin, aortic smooth muscle OS=Homo sapiens OX=9	Color2 [DarkGray]	1	4		13	5	5	42.7	23.1	23.1	42.051	0	135.91	11617000	20	117	12	12	12	14.2343	12	12	12	12	12	12	12	12	13.8954	12	12	17.1271
			red	+	4.27212	3.95386		P04075	P04075	Fructose-bisphosphate aldolase A	ALDOA	105	16	16	16	ALDOA	sp|P04075|ALDOA_HUMAN Fructose-bisphosphate aldolase A OS=Homo sapiens OX=9606 GN=ALDOA PE=1 SV=2	Color2 [DarkGray]	1	4		16	16	16	48.6	48.6	48.6	39.42	0	323.31	13810000	23	262	12	12	12	12	12	12	12	12	12	12	12	12	12	12	12.2499	17.7765
			red	+	4.22922	3.41931		Q02543	Q02543	60S ribosomal protein L18a	RPL18A	478	4	4	4	RPL18A	sp|Q02543|RL18A_HUMAN 60S ribosomal protein L18a OS=Homo sapiens OX=9606 GN=RPL18A PE=1 SV=2	Color2 [DarkGray]	1	4		4	4	4	25.6	25.6	25.6	20.762	0	10.762	2217900	9	66	12	12	12	12	12	12	12	12	12	12	12	12	12	12	12	13.6084
			red	+	3.92789	2.83778		P63261;P60709;Q6S8J3;A5A3E0;P0CG38;P0CG39;Q9BYX7;Q562R1	P63261;P60709	Actin, cytoplasmic 2;Actin, cytoplasmic 2, N-terminally processed;Actin, cytoplasmic 1;Actin, cytoplasmic 1, N-terminally processed	ACTG1;ACTB	446	15;14;6;5;5;4;3;2	15;14;6;5;5;4;3;2	7;6;3;2;2;2;2;0	ACTG1	sp|P63261|ACTG_HUMAN Actin, cytoplasmic 2 OS=Homo sapiens OX=9606 GN=ACTG1 PE=1 SV=1;sp|P60709|ACTB_HUMAN Actin, cytoplasmic 1 OS=Homo sapiens OX=9606 GN=ACTB PE=1 SV=1	Color2 [DarkGray]	1	4		15	15	7	49.6	49.6	29.9	41.792	0	323.31	100990000	20	802	16.8119	16.3855	16.0067	17.1812	17.5363	17.3563	16.6153	16.9076	17.4067	12	15.3211	14.7595	17.4783	18.3865	18.0364	20.3471
			red	+	3.8892	2.9288	STK26;STK25	Q9P289;O00506	Q9P289;O00506	Serine/threonine-protein kinase 26;Serine/threonine-protein kinase 25	STK26;STK25	677	2;1	2;1	2;1	STK26	sp|Q9P289|STK26_HUMAN Serine/threonine-protein kinase 26 OS=Homo sapiens OX=9606 GN=STK26 PE=1 SV=2;sp|O00506|STK25_HUMAN Serine/threonine-protein kinase 25 OS=Homo sapiens OX=9606 GN=STK25 PE=1 SV=1	Color2 [DarkGray]	1	4		2	2	2	6.7	6.7	6.7	46.528	0	6.5337	256220	23	11	12	12	12	12	12	12	12	12	12	12	12	12	12	12	12	12
			red	+	3.81486	5.9662		P06733;P09104	P06733	Alpha-enolase	ENO1	130	20;2	20;2	18;0	ENO1	sp|P06733|ENOA_HUMAN Alpha-enolase OS=Homo sapiens OX=9606 GN=ENO1 PE=1 SV=2	Color2 [DarkGray]	1	4		20	20	18	55.3	55.3	46.1	47.168	0	323.31	36896000	22	432	12	16.2944	12	12	12	12	12	12	12	12	12	12	12	12	12	19.4026
			red	+	3.75952	2.34094		P10599	P10599	Thioredoxin	TXN	166	2	2	2	TXN	sp|P10599|THIO_HUMAN Thioredoxin OS=Homo sapiens OX=9606 GN=TXN PE=1 SV=3	Color2 [DarkGray]	1	4		2	2	2	21.9	21.9	21.9	11.737	0.0017391	4.2453	2649500	7	65	12	12	12	12	12	12	12	12	12	12	12	12	12	12	12	14.6394
			red	+	3.74836	2.05813		Q9BQE3;P68363;Q71U36;P68366;P0DPH8;P0DPH7;Q6PEY2;Q9NY65;A6NHL2;Q9H853	Q9BQE3;P68363;Q71U36;P68366;P0DPH8;P0DPH7;Q6PEY2;Q9NY65	Tubulin alpha-1C chain;Tubulin alpha-1B chain;Tubulin alpha-1A chain;Tubulin alpha-4A chain;Tubulin alpha-3E chain;Tubulin alpha-8 chain	TUBA1C;TUBA1B;TUBA1A;TUBA4A;TUBA3E;TUBA8	637	18;17;16;13;12;12;9;9;3;1	18;17;16;13;12;12;9;9;3;1	18;17;16;13;12;12;9;9;3;1	TUBA1C	sp|Q9BQE3|TBA1C_HUMAN Tubulin alpha-1C chain OS=Homo sapiens OX=9606 GN=TUBA1C PE=1 SV=1;sp|P68363|TBA1B_HUMAN Tubulin alpha-1B chain OS=Homo sapiens OX=9606 GN=TUBA1B PE=1 SV=1;sp|Q71U36|TBA1A_HUMAN Tubulin alpha-1A chain OS=Homo sapiens OX=9606 GN=TUBA1A	Color2 [DarkGray]	1	4		18	18	18	47.2	47.2	47.2	49.895	0	323.31	73789000	21	965	18.2663	18.4712	18.6446	18.431	18.2346	18.177	18.5555	18.2943	18.3993	19.7472	19.552	19.456	19.5029	19.8073	19.5398	19.9137
			red	+	3.65886	3.83896		Q9Y4B5;O94964	Q9Y4B5	Microtubule cross-linking factor 1	MTCL1	711	8;1	8;1	8;1	MTCL1	sp|Q9Y4B5|MTCL1_HUMAN Microtubule cross-linking factor 1 OS=Homo sapiens OX=9606 GN=MTCL1 PE=1 SV=5	Color2 [DarkGray]	1	4		8	8	8	5.9	5.9	5.9	209.52	0	27.422	267480	110	16	12	12	12	12	12	12	12	12	13.1885	12	12	12	12	12	12	12
			red	+	3.56828	4.44945		P07900;Q14568;Q58FF6;Q58FG0;Q58FG1	P07900	Heat shock protein HSP 90-alpha	HSP90AA1	141	28;4;3;3;1	17;1;0;2;0	17;1;0;2;0	HSP90AA1	sp|P07900|HS90A_HUMAN Heat shock protein HSP 90-alpha OS=Homo sapiens OX=9606 GN=HSP90AA1 PE=1 SV=5	Color2 [DarkGray]	1	4		28	17	17	34.2	23.9	23.9	84.659	0	323.31	17754000	33	289	12	12	12	12	12	12	12	12	12	12	12	12	12	12	12	18.4069
			red	+	3.54187	2.0172		P30050	P30050	60S ribosomal protein L12	RPL12	266	6	6	6	RPL12	sp|P30050|RL12_HUMAN 60S ribosomal protein L12 OS=Homo sapiens OX=9606 GN=RPL12 PE=1 SV=1	Color2 [DarkGray]	1	4		6	6	6	54.5	54.5	54.5	17.818	0	319.62	6293600	9	166	14.1499	14.8013	15.5526	14.5353	14.8732	15.3171	14.9172	14.3605	14.3593	14.8561	15.4838	15.2127	15.3323	15.8268	15.7487	16.7175
			red	+	3.48349	3.07007		P05387	P05387	60S acidic ribosomal protein P2	RPLP2	121	5	5	5	RPLP2	sp|P05387|RLA2_HUMAN 60S acidic ribosomal protein P2 OS=Homo sapiens OX=9606 GN=RPLP2 PE=1 SV=1	Color2 [DarkGray]	1	4		5	5	5	63.5	63.5	63.5	11.665	0	323.31	3203200	5	98	12	12	12	12	12	12	12	12	12	12	12	12	12	12	12	14.5415
			red	+	3.19075	4.05281		Q5VSL9;Q9ULQ0	Q5VSL9	Striatin-interacting protein 1	STRIP1	571	5;2	5;2	5;2	STRIP1	sp|Q5VSL9|STRP1_HUMAN Striatin-interacting protein 1 OS=Homo sapiens OX=9606 GN=STRIP1 PE=1 SV=1	Color2 [DarkGray]	1	4		5	5	5	7.4	7.4	7.4	95.575	0	312.41	523410	40	18	12	12	12	12	12	12	12	12	12	12	12	12	12	12	12	12
			red	+	3.08503	4.40403		P62266	P62266	40S ribosomal protein S23	RPS23	406	3	3	3	RPS23	sp|P62266|RS23_HUMAN 40S ribosomal protein S23 OS=Homo sapiens OX=9606 GN=RPS23 PE=1 SV=3	Color2 [DarkGray]	1	4		3	3	3	23.8	23.8	23.8	15.807	0	5.4753	4365000	6	32	12	15.6838	12	12	12	12	12	12	12	12	12	12	12	14.29	12	12
			red	+	3.04486	3.25793		P25705	P25705	ATP synthase subunit alpha, mitochondrial	ATP5A1	243	15	15	15	ATP5A1	sp|P25705|ATPA_HUMAN ATP synthase subunit alpha, mitochondrial OS=Homo sapiens OX=9606 GN=ATP5F1A PE=1 SV=1	Color2 [DarkGray]	1	4		15	15	15	29.5	29.5	29.5	59.75	0	323.31	6236100	31	205	13.8205	13.6571	13.8563	12	12	12	14.1627	13.8835	14.0736	14.9281	14.4968	14.7088	14.2059	16.4679	14.5196	17.0362
			red	+	3.04339	3.2135		P23528;Q9Y281	P23528	Cofilin-1	CFL1	238	7;2	7;2	7;2	CFL1	sp|P23528|COF1_HUMAN Cofilin-1 OS=Homo sapiens OX=9606 GN=CFL1 PE=1 SV=3	Color2 [DarkGray]	1	4		7	7	7	41	41	41	18.502	0	43.076	6369500	10	130	12	12	12	12	13.1341	12.8046	13.2049	12	12	12	12	12	14.0477	13.6149	12	16.8244
			red	+	2.82635	3.82969		P00338;P07864;Q6ZMR3	P00338	L-lactate dehydrogenase A chain	LDHA	94	15;1;1	15;1;1	14;0;0	LDHA	sp|P00338|LDHA_HUMAN L-lactate dehydrogenase A chain OS=Homo sapiens OX=9606 GN=LDHA PE=1 SV=2	Color2 [DarkGray]	1	4		15	15	14	49.4	49.4	45.8	36.688	0	323.31	13330000	18	208	12	12	12	12	12	12	12	12	12	12	12	12	12	12	12	18.0266
			red	+	2.57089	3.54318		P13639	P13639	Elongation factor 2	EEF2	188	24	24	24	EEF2	sp|P13639|EF2_HUMAN Elongation factor 2 OS=Homo sapiens OX=9606 GN=EEF2 PE=1 SV=4	Color2 [DarkGray]	1	4		24	24	24	41.3	41.3	41.3	95.337	0	323.31	22500000	45	451	15.7962	15.3351	14.1421	16.2942	14.753	15.2377	14.9135	14.2056	13.7298	12	14.82	12	15.4477	14.4073	14.7295	18.7142
			red	+	2.46057	3.70235		P14618;P30613	P14618	Pyruvate kinase PKM	PKM	192	15;1	15;1	15;1	PKM	sp|P14618|KPYM_HUMAN Pyruvate kinase PKM OS=Homo sapiens OX=9606 GN=PKM PE=1 SV=4	Color2 [DarkGray]	1	4		15	15	15	42	42	42	57.936	0	323.31	11111000	33	277	12	12	12	13.6563	12	12	12	12	12	12	12	12	13.851	12	12	17.0601
			red	+	2.41762	3.38116		P26641	P26641	Elongation factor 1-gamma	EEF1G	249	9	9	9	EEF1G	sp|P26641|EF1G_HUMAN Elongation factor 1-gamma OS=Homo sapiens OX=9606 GN=EEF1G PE=1 SV=3	Color2 [DarkGray]	1	4		9	9	9	22.2	22.2	22.2	50.118	0	170.68	9695700	24	181	14.1366	12	13.0587	14.1221	13.2569	12.7951	14.1298	12	12	13.4017	12	12	14.5404	13.6658	12	17.0523
			red	+	2.29771	2.5773		P50990	P50990	T-complex protein 1 subunit theta	CCT8	346	13	13	13	CCT8	sp|P50990|TCPQ_HUMAN T-complex protein 1 subunit theta OS=Homo sapiens OX=9606 GN=CCT8 PE=1 SV=4	Color2 [DarkGray]	1	4		13	13	13	29.6	29.6	29.6	59.62	0	153.8	5950200	37	137	12	12	12	12	12	12	12	12	12	12	12	12	12	12	12	16.7678
			red	+	2.22998	3.04347		Q01081;P0DN76;Q8WU68	Q01081;P0DN76	Splicing factor U2AF 35 kDa subunit	U2AF1	161	3;3;1	3;3;1	3;3;1	U2AF1	sp|Q01081|U2AF1_HUMAN Splicing factor U2AF 35 kDa subunit OS=Homo sapiens OX=9606 GN=U2AF1 PE=1 SV=3;sp|P0DN76|U2AF5_HUMAN Splicing factor U2AF 35 kDa subunit-like protein OS=Homo sapiens OX=9606 GN=U2AF1L5 PE=1 SV=1	Color2 [DarkGray]	1	4		3	3	3	16.2	16.2	16.2	27.872	0	95.174	4611800	11	147	13.1096	13.3115	12.8169	12	12	12	13.058	12.9591	12	13.6674	14.0125	12	14.5894	14.608	14.1057	14.8492
			red	+	2.16574	2.90296		P84098	P84098	60S ribosomal protein L19	RPL19	466	4	4	4	RPL19	sp|P84098|RL19_HUMAN 60S ribosomal protein L19 OS=Homo sapiens OX=9606 GN=RPL19 PE=1 SV=1	Color2 [DarkGray]	1	4		4	4	4	21.9	21.9	21.9	23.466	0	43.837	2219400	6	84	12	12	12	12	14.32	12	12	14.2736	16.2012	12	14.2455	14.1629	12	15.9396	12	12.9928
			red	+	2.144	2.23055		P62244	P62244	40S ribosomal protein S15a	RPS15A	402	5	5	5	RPS15A	sp|P62244|RS15A_HUMAN 40S ribosomal protein S15a OS=Homo sapiens OX=9606 GN=RPS15A PE=1 SV=2	Color2 [DarkGray]	1	4		5	5	5	46.9	46.9	46.9	14.839	0	56.424	5966000	8	101	14.0292	13.5016	13.9392	14.2024	14.2521	13.828	14.4495	13.8223	14.0191	14.1319	14.4337	13.6611	14.6738	14.7037	14.595	15.6085
			red	+	2.02807	4.75242		Q15233	Q15233	Non-POU domain-containing octamer-binding protein	NONO	541	11	11	11	NONO	sp|Q15233|NONO_HUMAN Non-POU domain-containing octamer-binding protein OS=Homo sapiens OX=9606 GN=NONO PE=1 SV=4	Color2 [DarkGray]	1	4		11	11	11	24.2	24.2	24.2	54.231	0	69.771	6111000	21	172	12	12	12	12	12	12	12	12	12	12	12	12	12	12	12	14.5409
			red	+	1.89167	3.0905		Q6PID8	Q6PID8	Kelch domain-containing protein 10	KLHDC10	576	2	2	2	KLHDC10	sp|Q6PID8|KLD10_HUMAN Kelch domain-containing protein 10 OS=Homo sapiens OX=9606 GN=KLHDC10 PE=1 SV=1	Color2 [DarkGray]	1	4		2	2	2	8.1	8.1	8.1	49.097	0	186.85	7491400	19	189	13.9096	16.3613	16.5334	14.5373	15.948	14.0392	15.4117	14.163	14.0314	16.3394	15.545	13.7283	14.7584	15.6283	14.4904	15.2015
			red	+	1.88369	3.34649		Q06830;Q13162	Q06830	Peroxiredoxin-1	PRDX1	487	11;1	11;1	10;1	PRDX1	sp|Q06830|PRDX1_HUMAN Peroxiredoxin-1 OS=Homo sapiens OX=9606 GN=PRDX1 PE=1 SV=1	Color2 [DarkGray]	1	4		11	11	10	63.8	63.8	63.8	22.11	0	198.61	12124000	15	310	15.5369	14.8312	15.3076	12	14.0159	12	12	12	12	15.496	14.857	15.0797	16.2777	15.9929	15.8946	17.4695
			red	+	1.87818	3.2064		P46777	P46777	60S ribosomal protein L5	RPL5	323	6	6	6	RPL5	sp|P46777|RL5_HUMAN 60S ribosomal protein L5 OS=Homo sapiens OX=9606 GN=RPL5 PE=1 SV=3	Color2 [DarkGray]	1	4		6	6	6	24.6	24.6	24.6	34.362	0	33.022	6456600	11	155	12	12	12	12	12	12	12	12	12	12	12	12	12	14.6095	13.8717	16.2421
			red	+	1.80918	2.95413		P25398	P25398	40S ribosomal protein S12	RPS12	242	6	6	6	RPS12	sp|P25398|RS12_HUMAN 40S ribosomal protein S12 OS=Homo sapiens OX=9606 GN=RPS12 PE=1 SV=3	Color2 [DarkGray]	1	4		6	6	6	64.4	64.4	64.4	14.515	0	323.31	6627600	7	91	15.2836	12	12	12	13.341	12	13.477	12	12	15.3456	12	12	12	14.0077	14.1812	15.9473
			red	+	1.76913	2.48652		P46781	P46781	40S ribosomal protein S9	RPS9	326	6	6	6	RPS9	sp|P46781|RS9_HUMAN 40S ribosomal protein S9 OS=Homo sapiens OX=9606 GN=RPS9 PE=1 SV=3	Color2 [DarkGray]	1	4		6	6	6	26.3	26.3	26.3	22.591	0	82.086	5862000	11	145	12	12	12	12	12.9069	12	12	13.0515	13.5423	12	12	12	12	12	14.2319	15.5614
			red	+	1.60777	3.91785		P04406	P04406	Glyceraldehyde-3-phosphate dehydrogenase	GAPDH	109	11	11	10	GAPDH	sp|P04406|G3P_HUMAN Glyceraldehyde-3-phosphate dehydrogenase OS=Homo sapiens OX=9606 GN=GAPDH PE=1 SV=3	Color2 [DarkGray]	1	4		11	11	10	46.3	46.3	44.2	36.053	0	323.31	28727000	17	426	15.8597	13.7346	13.367	15.0766	14.0276	14.2589	15.2535	14.9379	14.8248	12	12	12	16.9505	16.2669	15.3937	18.7421
			red	+	1.56194	2.9643		P62249	P62249	40S ribosomal protein S16	RPS16	403	5	5	5	RPS16	sp|P62249|RS16_HUMAN 40S ribosomal protein S16 OS=Homo sapiens OX=9606 GN=RPS16 PE=1 SV=2	Color2 [DarkGray]	1	4		5	5	5	31.5	31.5	31.5	16.445	0	16.579	4382900	11	154	14.1422	12	13.1116	12.699	12	12	13.7677	12	12	14.4368	13.9903	13.4791	14.7501	12	13.8687	15.5883
			red	+	1.4313	2.02862		O43175	O43175	D-3-phosphoglycerate dehydrogenase	PHGDH	63	10	10	10	PHGDH	sp|O43175|SERA_HUMAN D-3-phosphoglycerate dehydrogenase OS=Homo sapiens OX=9606 GN=PHGDH PE=1 SV=4	Color2 [DarkGray]	1	4		10	10	10	23.3	23.3	23.3	56.65	0	199.74	4105500	24	129	12.8125	12	12	13.0587	12	12	12	14.4715	14.0262	15.8844	14.3676	14.2462	15.7431	15.3972	14.8962	15.4502
			M1	+	2.43965	8.94866		influenza	influenza			41	19	19	19		influenza SC35M M1 protein	Color2 [DarkGray]	1	4		19	19	19	81	81	81	27.938	0	323.31	593080000	17	1234	12	12	12	12	12	12	22.8891	22.799	22.6609	23.2671	23.0585	22.8909	23.144	23.1877	22.7297	12
			blue	+	8.04027	-3.51764		P42166	P42166	Lamina-associated polypeptide 2, isoform alpha;Thymopoietin;Thymopentin	TMPO	311	10	10	6	TMPO	sp|P42166|LAP2A_HUMAN Lamina-associated polypeptide 2, isoform alpha OS=Homo sapiens OX=9606 GN=TMPO PE=1 SV=2	Color2 [DarkGray]	1	4		10	10	6	22	22	13.8	75.491	0	161.57	3411000	36	120	12	13.8112	13.3949	12	12	12	12	12	12	12	12	12	12	12	12	16.5376
		+	blue	+	6.48296	-5.08834		P02768;CON__P02768-1	P02768;CON__P02768-1	Serum albumin	ALB	15	11;11	7;7	7;7	ALB	sp|P02768|ALBU_HUMAN Serum albumin OS=Homo sapiens OX=9606 GN=ALB PE=1 SV=2;	Color2 [DarkGray]	1	4		11	7	7	20.5	14.9	14.9	69.366	0	45.996	545960	36	12	12	12	12	12	12	12	12	12	12	12	12	12	12	12	12	12
			blue	+	6.04659	-3.09573		P08670;P17661;P07197;P07196;P41219;Q16352	P08670	Vimentin	VIM	148	22;2;1;1;1;1	21;2;1;1;1;1	20;1;0;0;1;0	VIM	sp|P08670|VIME_HUMAN Vimentin OS=Homo sapiens OX=9606 GN=VIM PE=1 SV=4	Color2 [DarkGray]	1	4		22	21	20	51.3	49.8	47.9	53.651	0	323.31	19957000	34	618	17.3942	17.7912	17.8373	17.3171	17.3662	17.3844	17.3347	17.6117	17.1729	15.8812	15.9725	15.5943	17.9392	17.7485	17.7476	17.1842
			blue	+	4.72426	-2.55483		O00567	O00567	Nucleolar protein 56	NOP56	48	3	3	3	NOP56	sp|O00567|NOP56_HUMAN Nucleolar protein 56 OS=Homo sapiens OX=9606 GN=NOP56 PE=1 SV=4	Color2 [DarkGray]	1	4		3	3	3	7.2	7.2	7.2	66.049	0	5.0762	125750	31	8	12	12	12	12	12	12	12	12	12	12	12	12	12	12	12	12
			blue	+	4.66565	-3.07139		Q13185	Q13185	Chromobox protein homolog 3	CBX3	504	3	3	3	CBX3	sp|Q13185|CBX3_HUMAN Chromobox protein homolog 3 OS=Homo sapiens OX=9606 GN=CBX3 PE=1 SV=4	Color2 [DarkGray]	1	4		3	3	3	21.3	21.3	21.3	20.811	0	10.778	316790	7	14	12	12	12	12	12	12	12	12	12	12	12	12	12	12	12	12
			blue	+	4.62405	-4.86261		P35637;Q92804	P35637	RNA-binding protein FUS	FUS	291	5;1	5;1	5;1	FUS	sp|P35637|FUS_HUMAN RNA-binding protein FUS OS=Homo sapiens OX=9606 GN=FUS PE=1 SV=1	Color2 [DarkGray]	1	4		5	5	5	9.3	9.3	9.3	53.425	0	27.578	6368200	13	201	16.3789	16.0623	12	16.5827	16.606	16.2084	12.8195	12	12	14.9927	12	12	16.2954	14.9392	16.1566	12.6705
			blue	+	4.54905	-3.54593		P38159;Q96E39;O75526	P38159;Q96E39	RNA-binding motif protein, X chromosome;RNA-binding motif protein, X chromosome, N-terminally processed;RNA binding motif protein, X-linked-like-1	RBMX;RBMXL1	297	8;5;2	8;5;2	8;5;2	RBMX	sp|P38159|RBMX_HUMAN RNA-binding motif protein, X chromosome OS=Homo sapiens OX=9606 GN=RBMX PE=1 SV=3;sp|Q96E39|RMXL1_HUMAN RNA binding motif protein, X-linked-like-1 OS=Homo sapiens OX=9606 GN=RBMXL1 PE=1 SV=1	Color2 [DarkGray]	1	4		8	8	8	23.5	23.5	23.5	42.331	0	102.43	2937700	25	137	15.4229	15.0182	15.2264	14.2472	13.52	13.594	13.8152	14.7903	15.6428	14.758	13.5413	12	15.0814	15.7153	14.5468	15.101
			blue	+	4.18509	-2.50617		P43243	P43243	Matrin-3	MATR3	315	2	2	2	MATR3	sp|P43243|MATR3_HUMAN Matrin-3 OS=Homo sapiens OX=9606 GN=MATR3 PE=1 SV=2	Color2 [DarkGray]	1	4		2	2	2	3.3	3.3	3.3	94.622	0	24.802	227530	37	16	12	12	12	12	12	12	12	12	12	12	12	12	12	12	13.1002	12
			blue	+	3.81724	-3.97545		P17480	P17480	Nucleolar transcription factor 1	UBTF	212	13	13	13	UBTF	sp|P17480|UBF1_HUMAN Nucleolar transcription factor 1 OS=Homo sapiens OX=9606 GN=UBTF PE=1 SV=1	Color2 [DarkGray]	1	4		13	13	13	18.6	18.6	18.6	89.405	0	128.27	3210400	34	161	14.6764	12	12	12	12	12	12	12	12	12	12	12	14.106	13.6209	13.3691	12
		+	blue	+	3.75844	-4.48466		CON__P02769	CON__P02769			16	24	24	20			Color2 [DarkGray]	1	4		24	24	20	47.4	47.4	41.8	69.293	0	323.31	35919000	40	530	18.0097	18.3636	18.183	19.8538	20.0336	19.922	21.2955	21.2727	21.0832	15.6032	15.7166	15.6423	20.9338	21.1619	20.8704	16.2268
			blue	+	3.69924	-2.85292		Q71UI9;P0C0S5	Q71UI9;P0C0S5	Histone H2A.V;Histone H2A.Z	H2AFV;H2AFZ	157	5;5	3;3	3;3	H2AFV	sp|Q71UI9|H2AV_HUMAN Histone H2A.V OS=Homo sapiens OX=9606 GN=H2AFV PE=1 SV=3;sp|P0C0S5|H2AZ_HUMAN Histone H2A.Z OS=Homo sapiens OX=9606 GN=H2AFZ PE=1 SV=2	Color2 [DarkGray]	1	4		5	3	3	31.2	24.2	24.2	13.509	0	24.942	10320000	5	103	16.8512	17.0056	17.1984	12	15.1472	14.3149	14.8784	12	12	15.809	16.0449	15.5133	16.3392	17.7827	16.8307	15.711
			blue	+	3.22968	-3.30896		P11388;Q02880	P11388	DNA topoisomerase 2-alpha	TOP2A	172	4;1	4;1	4;1	TOP2A	sp|P11388|TOP2A_HUMAN DNA topoisomerase 2-alpha OS=Homo sapiens OX=9606 GN=TOP2A PE=1 SV=3	Color2 [DarkGray]	1	4		4	4	4	3.4	3.4	3.4	174.38	0	37.043	1225800	81	23	12	12	12	12	12	12	12	12	12	12	12	12	12	14.6313	12	12
			blue	+	3.03075	-4.59223		P22087;A6NHQ2	P22087	rRNA 2-O-methyltransferase fibrillarin	FBL	228	9;1	9;1	9;1	FBL	sp|P22087|FBRL_HUMAN rRNA 2-O-methyltransferase fibrillarin OS=Homo sapiens OX=9606 GN=FBL PE=1 SV=2	Color2 [DarkGray]	1	4		9	9	9	35.5	35.5	35.5	33.784	0	144.51	1555000	19	58	14.3668	13.3692	12	12	12	12	12	12.2414	12	12	12	12	13.8428	15.1949	12	12.4629
			blue	+	3.01978	-2.72513		Q8IUE6	Q8IUE6	Histone H2A type 2-B	HIST2H2AB	592	4	1	1	HIST2H2AB	sp|Q8IUE6|H2A2B_HUMAN Histone H2A type 2-B OS=Homo sapiens OX=9606 GN=HIST2H2AB PE=1 SV=3	Color2 [DarkGray]	1	4		4	1	1	35.4	5.4	5.4	13.995	0.0030769	2.7989	155450	5	7	12	12	12	12	12	12	12	12	12	12	12	12	12	12	12	12
			blue	+	2.97211	-2.47345		Q08554	Q08554	Desmocollin-1	DSC1	495	8	8	8	DSC1	sp|Q08554|DSC1_HUMAN Desmocollin-1 OS=Homo sapiens OX=9606 GN=DSC1 PE=1 SV=2	Color2 [DarkGray]	1	4		8	8	8	10.2	10.2	10.2	99.986	0	202.2	10585000	48	325	12	12	12	12	12	12	12	15.6287	15.6634	13.8417	14.5424	15.2302	15.1654	15.535	15.5321	17.2217
			blue	+	2.76288	-3.09486		Q93077;Q7L7L0;P04908	Q93077;Q7L7L0;P04908	Histone H2A type 1-C;Histone H2A type 3;Histone H2A type 1-B/E	HIST1H2AC;HIST3H2A;HIST1H2AB	114	5;5;5	1;1;1	1;1;1	HIST1H2AC	sp|Q93077|H2A1C_HUMAN Histone H2A type 1-C OS=Homo sapiens OX=9606 GN=HIST1H2AC PE=1 SV=3;sp|Q7L7L0|H2A3_HUMAN Histone H2A type 3 OS=Homo sapiens OX=9606 GN=HIST3H2A PE=1 SV=3;sp|P04908|H2A1B_HUMAN Histone H2A type 1-B/E OS=Homo sapiens OX=9606 GN=HIST1H2A	Color2 [DarkGray]	1	4		5	1	1	35.4	8.5	8.5	14.105	0	47.961	719540	5	30	12.8081	13.3748	12	12	13.1344	13.1439	12	12	12	12.6337	12	12	13.7201	13.7427	13.5185	12
			blue	+	2.44627	-2.49582		O60264;P28370	O60264;P28370	SWI/SNF-related matrix-associated actin-dependent regulator of chromatin subfamily A member 5;Probable global transcription activator SNF2L1	SMARCA5;SMARCA1	71	4;2	4;2	4;2	SMARCA5	sp|O60264|SMCA5_HUMAN SWI/SNF-related matrix-associated actin-dependent regulator of chromatin subfamily A member 5 OS=Homo sapiens OX=9606 GN=SMARCA5 PE=1 SV=1;sp|P28370|SMCA1_HUMAN Probable global transcription activator SNF2L1 OS=Homo sapiens OX=9606 GN	Color2 [DarkGray]	1	4		4	4	4	4.1	4.1	4.1	121.9	0	8.1322	149810	55	11	12	12	12	12	12	12	12	12	12	12	12	12	12	12	12	12
			blue	+	2.38204	-3.60645		Q9NR30	Q9NR30	Nucleolar RNA helicase 2	DDX21	661	10	10	10	DDX21	sp|Q9NR30|DDX21_HUMAN Nucleolar RNA helicase 2 OS=Homo sapiens OX=9606 GN=DDX21 PE=1 SV=5	Color2 [DarkGray]	1	4		10	10	10	15.7	15.7	15.7	87.343	0	76.085	800290	40	32	12	12	12	12	12	12	12	12	12	12	12	12	12	12	12	12
			blue	+	1.98954	-3.85504		Q01844	Q01844	RNA-binding protein EWS	EWSR1	475	3	3	3	EWSR1	sp|Q01844|EWS_HUMAN RNA-binding protein EWS OS=Homo sapiens OX=9606 GN=EWSR1 PE=1 SV=1	Color2 [DarkGray]	1	4		3	3	3	8.5	8.5	8.5	68.477	0	258.41	6296900	17	142	15.1964	15.6276	15.6454	16.672	16.7783	16.4945	14.3488	15.2763	12	13.9535	15.1572	15.1111	16.0389	16.4252	16.2052	15.0374
			blue	+	1.94653	-3.20176		P15924	P15924	Desmoplakin	DSP	204	48	48	48	DSP	sp|P15924|DESP_HUMAN Desmoplakin OS=Homo sapiens OX=9606 GN=DSP PE=1 SV=3	Color2 [DarkGray]	1	4		48	48	48	18.7	18.7	18.7	331.77	0	323.31	21501000	163	864	14.5421	14.6676	13.5951	14.8996	12	12	16.2321	16.2567	17.0867	16.3796	15.8655	17.3241	17.8331	18.3217	17.9529	18.2987
			blue	+	1.91587	-3.92811		P52272	P52272	Heterogeneous nuclear ribonucleoprotein M	HNRNPM	352	13	13	13	HNRNPM	sp|P52272|HNRPM_HUMAN Heterogeneous nuclear ribonucleoprotein M OS=Homo sapiens OX=9606 GN=HNRNPM PE=1 SV=3	Color2 [DarkGray]	1	4		13	13	13	25.8	25.8	25.8	77.515	0	192.89	1907200	47	75	12	12	12	12	12	12	12	12	12	12	12	12	12	12	12	12
			blue	+	1.81475	-3.19174		Q00059	Q00059	Transcription factor A, mitochondrial	TFAM	468	3	3	3	TFAM	sp|Q00059|TFAM_HUMAN Transcription factor A, mitochondrial OS=Homo sapiens OX=9606 GN=TFAM PE=1 SV=1	Color2 [DarkGray]	1	4		3	3	3	15.9	15.9	15.9	29.096	0	30.211	3293800	16	111	14.0196	14.158	12	12	12	13.0474	14.1686	14.7412	14.1532	12	13.1485	13.0954	14.0431	13.9331	14.0388	14.7009
			blue	+	1.72416	-3.15465		P22626	P22626	Heterogeneous nuclear ribonucleoproteins A2/B1	HNRNPA2B1	233	7	7	7	HNRNPA2B1	sp|P22626|ROA2_HUMAN Heterogeneous nuclear ribonucleoproteins A2/B1 OS=Homo sapiens OX=9606 GN=HNRNPA2B1 PE=1 SV=2	Color2 [DarkGray]	1	4		7	7	7	29.5	29.5	29.5	37.429	0	207.9	5272900	20	151	13.7939	14.2677	12	13.825	13.6749	12	14.6031	14.8849	14.7017	14.3977	14.1241	12	15.4377	15.557	15.4067	15.7086
			blue	+	1.61125	-2.03845		Q9BY77	Q9BY77	Polymerase delta-interacting protein 3	POLDIP3	645	4	4	4	POLDIP3	sp|Q9BY77|PDIP3_HUMAN Polymerase delta-interacting protein 3 OS=Homo sapiens OX=9606 GN=POLDIP3 PE=1 SV=2	Color2 [DarkGray]	1	4		4	4	4	13.1	13.1	13.1	46.089	0	215.64	3615000	24	190	15.2629	15.2866	15.0496	13.3323	13.0924	12	14.9989	12	13.6488	14.877	14.5761	14.3784	15.3415	14.4544	14.6753	14.4155
			blue	+	1.56729	-2.78395		P51991	P51991	Heterogeneous nuclear ribonucleoprotein A3	HNRNPA3	351	5	5	5	HNRNPA3	sp|P51991|ROA3_HUMAN Heterogeneous nuclear ribonucleoprotein A3 OS=Homo sapiens OX=9606 GN=HNRNPA3 PE=1 SV=2	Color2 [DarkGray]	1	4		5	5	5	18	18	18	39.594	0	57.554	560510	19	24	12	12	12	12	12	12	12	12	12	12	12	12	12	13.3784	12	12
			blue	+	1.54602	-4.93616		P10412;P16402;Q02539;P22492	P10412;P16402	Histone H1.4;Histone H1.3	HIST1H1E;HIST1H1D	165	9;7;4;4	2;0;0;0	2;0;0;0	HIST1H1E	sp|P10412|H14_HUMAN Histone H1.4 OS=Homo sapiens OX=9606 GN=HIST1H1E PE=1 SV=2;sp|P16402|H13_HUMAN Histone H1.3 OS=Homo sapiens OX=9606 GN=HIST1H1D PE=1 SV=2	Color2 [DarkGray]	1	4		9	2	2	26.5	9.1	9.1	21.865	0	32.018	5134700	9	19	12	12	12	12	12	12	12	12	16.9817	12	12	12	12	12	12	12
			blue	+	1.36498	-2.51987		O00571;O15523;Q9NQI0	O00571;O15523	ATP-dependent RNA helicase DDX3X;ATP-dependent RNA helicase DDX3Y	DDX3X;DDX3Y	49	13;10;1	12;9;1	12;9;1	DDX3X	sp|O00571|DDX3X_HUMAN ATP-dependent RNA helicase DDX3X OS=Homo sapiens OX=9606 GN=DDX3X PE=1 SV=3;sp|O15523|DDX3Y_HUMAN ATP-dependent RNA helicase DDX3Y OS=Homo sapiens OX=9606 GN=DDX3Y PE=1 SV=2	Color2 [DarkGray]	1	4		13	12	12	25.2	23.6	23.6	73.243	0	117.73	6186300	39	212	12	12	12	12	14.3983	12.9677	12	13.3926	13.1341	14.1528	12	12	14.5173	15.6206	14.2004	14.6353
				+	5.67401	1.32103		P46778	P46778	60S ribosomal protein L21	RPL21	324	3	3	3	RPL21	sp|P46778|RL21_HUMAN 60S ribosomal protein L21 OS=Homo sapiens OX=9606 GN=RPL21 PE=1 SV=2	Color2 [DarkGray]	1	4		3	3	3	21.9	21.9	21.9	18.565	0	196.5	6208700	6	179	15.0099	15.0684	15.0609	14.5901	14.4969	14.3639	15.4089	14.2087	15.3109	15.6661	15.4635	15.5972	15.7005	15.6772	15.7296	15.7886
				+	5.14758	-1.32175		Q6FI13;P0C0S8;Q99878;Q9BTM1;Q16777;Q96KK5;P20671	Q6FI13;P0C0S8;Q99878;Q9BTM1;Q16777;Q96KK5;P20671	Histone H2A type 2-A;Histone H2A type 1;Histone H2A type 1-J;Histone H2A.J;Histone H2A type 2-C;Histone H2A type 1-H;Histone H2A type 1-D	HIST2H2AA3;HIST1H2AG;HIST1H2AJ;H2AFJ;HIST2H2AC;HIST1H2AH;HIST1H2AD	158	5;5;5;5;5;5;5	5;5;5;5;5;5;5	1;1;1;1;1;1;1	HIST2H2AA3	sp|Q6FI13|H2A2A_HUMAN Histone H2A type 2-A OS=Homo sapiens OX=9606 GN=HIST2H2AA3 PE=1 SV=3;sp|P0C0S8|H2A1_HUMAN Histone H2A type 1 OS=Homo sapiens OX=9606 GN=HIST1H2AG PE=1 SV=2;sp|Q99878|H2A1J_HUMAN Histone H2A type 1-J OS=Homo sapiens OX=9606 GN=HIST1H2A	Color2 [DarkGray]	1	4		5	5	1	35.4	35.4	8.5	14.095	0	323.31	123800000	5	483	20.1272	20.3185	20.2779	19.6696	20.358	20.4936	20.3331	20.1769	20.4547	20.2624	20.1545	20.0676	20.7313	21.0458	20.6916	19.8051
				+	4.83393	1.06849		P40429;Q6NVV1	P40429	60S ribosomal protein L13a	RPL13A	305	4;1	4;1	4;1	RPL13A	sp|P40429|RL13A_HUMAN 60S ribosomal protein L13a OS=Homo sapiens OX=9606 GN=RPL13A PE=1 SV=2	Color2 [DarkGray]	1	4		4	4	4	19.7	19.7	19.7	23.577	0	34.089	8182800	9	105	15.3683	15.5165	15.3309	13.6411	14.629	14.7177	16.0031	15.9086	15.8842	15.8492	15.8913	16.0268	16.0121	15.8811	16.072	16.474
				+	4.64544	-1.38883		P33778;Q16778;P23527;P06899;Q8N257;Q6DRA6;Q6DN03	P33778;Q16778;P23527;P06899;Q8N257	Histone H2B type 1-B;Histone H2B type 2-E;Histone H2B type 1-O;Histone H2B type 1-J;Histone H2B type 3-B	HIST1H2BB;HIST2H2BE;HIST1H2BO;HIST1H2BJ;HIST3H2BB	134	6;6;6;6;5;2;2	6;6;6;6;5;2;2	2;2;2;2;2;2;2	HIST1H2BB	sp|P33778|H2B1B_HUMAN Histone H2B type 1-B OS=Homo sapiens OX=9606 GN=HIST1H2BB PE=1 SV=2;sp|Q16778|H2B2E_HUMAN Histone H2B type 2-E OS=Homo sapiens OX=9606 GN=HIST2H2BE PE=1 SV=3;sp|P23527|H2B1O_HUMAN Histone H2B type 1-O OS=Homo sapiens OX=9606 GN=HIST1H	Color2 [DarkGray]	1	4		6	6	2	41.3	41.3	7.9	13.95	0	323.31	103140000	7	305	19.6469	20.0517	19.8308	19.4178	21.0513	21.2263	20.0527	20.7604	20.466	21.8958	19.8306	20.8001	20.9724	20.7182	20.2365	20.5315
				+	4.25605	-1.69595		P16403	P16403	Histone H1.2	HIST1H1C	207	10	10	3	HIST1H1C	sp|P16403|H12_HUMAN Histone H1.2 OS=Homo sapiens OX=9606 GN=HIST1H1C PE=1 SV=2	Color2 [DarkGray]	1	4		10	10	3	27.7	27.7	9.9	21.364	0	283.86	102440000	9	590	20.2568	20.4293	20.3103	19.497	19.5289	19.5545	18.8931	18.9868	18.7808	19.445	19.5946	19.3009	20.5335	20.6916	20.4437	19.8818
				+	4.10233	0.953138		P0DMV8;P0DMV9;P34931	P0DMV8;P0DMV9	Heat shock 70 kDa protein 1A;Heat shock 70 kDa protein 1B	HSPA1A;HSPA1B	160	26;26;8	22;22;5	18;18;4	HSPA1A	sp|P0DMV8|HS71A_HUMAN Heat shock 70 kDa protein 1A OS=Homo sapiens OX=9606 GN=HSPA1A PE=1 SV=1;sp|P0DMV9|HS71B_HUMAN Heat shock 70 kDa protein 1B OS=Homo sapiens OX=9606 GN=HSPA1B PE=1 SV=1	Color2 [DarkGray]	1	4		26	22	18	37.6	34.2	26.1	70.051	0	323.31	141780000	32	1378	19.7328	20.0958	19.973	19.6527	19.9742	20.0421	20.32	20.3972	20.2566	20.5909	20.6781	20.5439	20.4962	20.7609	20.5008	20.7667
				+	3.78344	-1.50257		P68431;P84243;Q71DI3;Q16695;Q6NXT2	P68431;P84243;Q71DI3;Q16695;Q6NXT2	Histone H3.1;Histone H3.3;Histone H3.2;Histone H3.1t;Histone H3.3C	HIST1H3A;H3F3A;HIST2H3A;HIST3H3;H3F3C	452	3;3;3;3;2	3;3;3;3;2	3;3;3;3;2	HIST1H3A	sp|P68431|H31_HUMAN Histone H3.1 OS=Homo sapiens OX=9606 GN=HIST1H3A PE=1 SV=2;sp|P84243|H33_HUMAN Histone H3.3 OS=Homo sapiens OX=9606 GN=H3F3A PE=1 SV=2;sp|Q71DI3|H32_HUMAN Histone H3.2 OS=Homo sapiens OX=9606 GN=HIST2H3A PE=1 SV=3;sp|Q16695|H31T_HUMAN H	Color2 [DarkGray]	1	4		3	3	3	19.9	19.9	19.9	15.404	0	52.971	90668000	4	107	20.0288	20.3926	12	12	19.9127	20.1415	19.6092	19.89	20.0871	19.6413	12	12	20.0076	20.7519	20.0989	19.4571
				+	3.72025	1.70665		P68104;Q5VTE0;Q05639	P68104;Q5VTE0;Q05639	Elongation factor 1-alpha 1;Putative elongation factor 1-alpha-like 3;Elongation factor 1-alpha 2	EEF1A1;EEF1A1P5;EEF1A2	450	17;17;9	17;17;9	17;17;9	EEF1A1	sp|P68104|EF1A1_HUMAN Elongation factor 1-alpha 1 OS=Homo sapiens OX=9606 GN=EEF1A1 PE=1 SV=1;sp|Q5VTE0|EF1A3_HUMAN Putative elongation factor 1-alpha-like 3 OS=Homo sapiens OX=9606 GN=EEF1A1P5 PE=5 SV=1;sp|Q05639|EF1A2_HUMAN Elongation factor 1-alpha 2 OS	Color2 [DarkGray]	1	4		17	17	17	50.2	50.2	50.2	50.14	0	323.31	114100000	21	807	19.6816	19.7235	19.7166	19.4724	19.4622	19.2995	19.4194	19.3887	19.7297	20.0222	20.2286	19.9383	20.0798	20.2839	20.1416	20.3544
				+	3.71552	1.22129		P05455	P05455	Lupus La protein	SSB	123	6	6	6	SSB	sp|P05455|LA_HUMAN Lupus La protein OS=Homo sapiens OX=9606 GN=SSB PE=1 SV=2	Color2 [DarkGray]	1	4		6	6	6	23.3	23.3	23.3	46.836	0	124.24	1774900	22	77	12	12	12	12	12	12	12	12	12.518	12	12	12	12	12	12	14.4734
				+	3.68912	-1.77052		Q86V81	Q86V81	THO complex subunit 4	ALYREF	591	1	1	1	ALYREF	sp|Q86V81|THOC4_HUMAN THO complex subunit 4 OS=Homo sapiens OX=9606 GN=ALYREF PE=1 SV=3	Color2 [DarkGray]	1	4		1	1	1	4.3	4.3	4.3	26.888	0	76.228	5737800	13	98	15.9516	16.1832	15.9302	14.5244	14.9961	15.3189	14.0533	15.2399	14.3673	15.1387	15.4837	14.545	15.0955	15.9563	15.3859	15.5459
				+	3.67651	-0.940721		P62805	P62805	Histone H4	HIST1H4A	422	8	8	8	HIST1H4A	sp|P62805|H4_HUMAN Histone H4 OS=Homo sapiens OX=9606 GN=HIST1H4A PE=1 SV=2	Color2 [DarkGray]	1	4		8	8	8	52.4	52.4	52.4	11.367	0	323.31	78059000	6	513	19.48	19.7652	19.5465	19.8345	20.1437	20.2151	19.9604	20.1152	20.0421	20.3806	20.4648	19.9955	19.6709	19.8274	19.4572	19.288
				+	3.50496	0.959044		P07437;Q3ZCM7;A6NNZ2;Q9H4B7;CON__ENSEMBL:ENSBTAP00000025008	P07437	Tubulin beta chain	TUBB	137	19;7;7;5;5	19;7;7;5;5	4;0;0;0;0	TUBB	sp|P07437|TBB5_HUMAN Tubulin beta chain OS=Homo sapiens OX=9606 GN=TUBB PE=1 SV=2	Color2 [DarkGray]	1	4		19	19	4	51.4	51.4	12.8	49.67	0	323.31	140840000	20	1185	19.8763	19.8166	19.7834	19.4977	19.7405	19.4981	20.1957	19.9755	19.8951	20.8051	20.839	20.6587	20.8136	20.7395	20.5887	20.5611
		+		+	3.47057	-0.629897		P35908;CON__P35908v2;CON__P35908;CON__Q6NXH9	P35908;CON__P35908v2;CON__P35908	Keratin, type II cytoskeletal 2 epidermal	KRT2	27	61;61;61;5	57;57;57;4	40;40;40;0	KRT2	sp|P35908|K22E_HUMAN Keratin, type II cytoskeletal 2 epidermal OS=Homo sapiens OX=9606 GN=KRT2 PE=1 SV=2;;	Color2 [DarkGray]	1	4		61	57	40	79.7	77.2	64	65.432	0	323.31	1341500000	40	4271	22.7476	22.8824	22.7433	22.1015	22.1926	22.2342	22.5824	22.4908	22.7425	22.7613	22.9052	22.6634	23.1099	23.3336	23.1779	23.7886
				+	3.3604	1.804		P18621	P18621	60S ribosomal protein L17	RPL17	218	6	6	6	RPL17	sp|P18621|RL17_HUMAN 60S ribosomal protein L17 OS=Homo sapiens OX=9606 GN=RPL17 PE=1 SV=3	Color2 [DarkGray]	1	4		6	6	6	37	37	37	21.397	0	223.23	8717000	9	278	12	14.801	15.3257	12	13.2009	13.8212	13.7763	14.2209	15.3787	15.049	15.4462	15.754	15.7748	15.8241	16.0699	15.6851
				+	3.21558	1.60021		P62277	P62277	40S ribosomal protein S13	RPS13	409	6	6	6	RPS13	sp|P62277|RS13_HUMAN 40S ribosomal protein S13 OS=Homo sapiens OX=9606 GN=RPS13 PE=1 SV=2	Color2 [DarkGray]	1	4		6	6	6	39.7	39.7	39.7	17.222	0	64.351	4179800	9	128	12	12	13.603	12	12	12	12.154	13.462	13.8885	13.1885	13.5778	12	12	13.3369	12.6966	14.9141
		+		+	3.10824	-0.743223		CON__P04259	CON__P04259			17	45	24	0			Color2 [DarkGray]	1	4		45	24	0	56.6	36.2	0	59.998	0	323.31	139030000	30	1264	19.3373	19.4946	19.5376	19.6832	19.5539	19.7468	20.0671	20.2269	20.1689	20.4909	20.4602	20.3469	21.8352	22.0255	21.8383	18.6811
				+	3.06816	1.30439		P19338	P19338	Nucleolin	NCL	220	14	14	14	NCL	sp|P19338|NUCL_HUMAN Nucleolin OS=Homo sapiens OX=9606 GN=NCL PE=1 SV=3	Color2 [DarkGray]	1	4		14	14	14	24.9	24.9	24.9	76.613	0	323.31	11220000	35	235	12	12	12	15.1405	15.6951	12	17.185	17.1567	17.3442	16.2919	16.691	16.4738	16.9084	17.2275	17.1988	17.4073
				+	3.00307	1.02991		P22695	P22695	Cytochrome b-c1 complex subunit 2, mitochondrial	UQCRC2	234	3	3	3	UQCRC2	sp|P22695|QCR2_HUMAN Cytochrome b-c1 complex subunit 2, mitochondrial OS=Homo sapiens OX=9606 GN=UQCRC2 PE=1 SV=3	Color2 [DarkGray]	1	4		3	3	3	10.6	10.6	10.6	48.442	0	86.388	1010700	19	40	12	12	12.4796	12	12	12	12	12	12	12	13.2128	12	12.8384	12	12	14.511
				+	2.9855	1.16195		P46776	P46776	60S ribosomal protein L27a	RPL27A	322	5	5	5	RPL27A	sp|P46776|RL27A_HUMAN 60S ribosomal protein L27a OS=Homo sapiens OX=9606 GN=RPL27A PE=1 SV=2	Color2 [DarkGray]	1	4		5	5	5	31.1	31.1	31.1	16.561	0	23.919	6741900	7	175	14.2394	13.8583	15.6901	12	12	12	15.1205	13.7414	14.5669	14.6966	15.2058	15.5113	15.0308	15.2982	15.8682	15.9559
				+	2.96467	1.09595		P62750	P62750	60S ribosomal protein L23a	RPL23A	420	7	7	7	RPL23A	sp|P62750|RL23A_HUMAN 60S ribosomal protein L23a OS=Homo sapiens OX=9606 GN=RPL23A PE=1 SV=1	Color2 [DarkGray]	1	4		7	7	7	41.7	41.7	41.7	17.695	0	27.103	13228000	6	271	14.4924	15.5757	14.9243	12	13.8733	12	14.9205	14.7198	13.6925	12	12	14.4703	15.5408	15.7767	16.0809	17.0016
				+	2.96162	0.633532		Q15370	Q15370	Transcription elongation factor B polypeptide 2	TCEB2	548	6	6	6	TCEB2	sp|Q15370|ELOB_HUMAN Elongin-B OS=Homo sapiens OX=9606 GN=ELOB PE=1 SV=1	Color2 [DarkGray]	1	4		6	6	6	44.1	44.1	44.1	13.133	0	156.3	18268000	9	323	17.0014	17.5926	17.4547	17.083	16.9676	17.0584	16.7443	17.3232	16.8269	18.0382	17.9172	17.7957	17.9554	18.1067	18.023	17.0082
				+	2.93457	1.55725		P47914	P47914	60S ribosomal protein L29	RPL29	330	1	1	1	RPL29	sp|P47914|RL29_HUMAN 60S ribosomal protein L29 OS=Homo sapiens OX=9606 GN=RPL29 PE=1 SV=2	Color2 [DarkGray]	1	4		1	1	1	9.4	9.4	9.4	17.752	0	67.399	8546200	4	75	14.4697	12	15.1944	12	12	12	14.6437	12	14.9444	12	12	12	14.6539	15.7669	12	16.9171
				+	2.92658	-1.68704		Q9P0M6	Q9P0M6	Core histone macro-H2A.2	H2AFY2	674	1	1	1	H2AFY2	sp|Q9P0M6|H2AW_HUMAN Core histone macro-H2A.2 OS=Homo sapiens OX=9606 GN=H2AFY2 PE=1 SV=3	Color2 [DarkGray]	1	4		1	1	1	4	4	4	40.058	0	6.4926	99285	19	7	12	12	12	12	12	12	12	12	12	12	12	12	12	12	12	12
				+	2.84828	0.980357		P61353	P61353	60S ribosomal protein L27	RPL27	392	6	6	6	RPL27	sp|P61353|RL27_HUMAN 60S ribosomal protein L27 OS=Homo sapiens OX=9606 GN=RPL27 PE=1 SV=2	Color2 [DarkGray]	1	4		6	6	6	43.4	43.4	43.4	15.798	0	135.82	11841000	6	285	15.4127	15.8123	15.4571	15.1363	15.184	15.1801	15.7759	15.5404	15.4384	15.8057	16.0047	15.5666	16.0817	16.4905	16.1198	17.0486
		+		+	2.84692	-1.31265		P08779;CON__P08779;CON__Q9Z2K1;CON__Q3ZAW8	P08779;CON__P08779	Keratin, type I cytoskeletal 16	KRT16	19	35;35;15;15	19;19;5;5	19;19;5;5	KRT16	sp|P08779|K1C16_HUMAN Keratin, type I cytoskeletal 16 OS=Homo sapiens OX=9606 GN=KRT16 PE=1 SV=4;	Color2 [DarkGray]	1	4		35	19	19	68.3	44.4	44.4	51.267	0	323.31	82806000	29	1003	18.1637	18.7612	18.6824	17.7314	17.858	17.9017	18.7176	18.8874	19.1559	19.1632	19.5836	19.4459	21.4915	21.652	21.6565	17.7765
				+	2.81221	1.02957		P61978	P61978	Heterogeneous nuclear ribonucleoprotein K	HNRNPK	396	11	11	11	HNRNPK	sp|P61978|HNRPK_HUMAN Heterogeneous nuclear ribonucleoprotein K OS=Homo sapiens OX=9606 GN=HNRNPK PE=1 SV=1	Color2 [DarkGray]	1	4		11	11	11	30.5	30.5	30.5	50.976	0	146.38	10686000	23	250	14.729	15.4209	15.1223	15.4129	15.0819	15.3496	15.0695	15.6448	15.8494	15.6054	15.6916	15.4278	15.8843	15.9803	16.2861	16.8202
		+		+	2.80083	-0.333085		CON__P02533;P02533;CON__A2A4G1;CON__Q9D312;P35900;CON__P35900;CON__A2AB72;CON__Q14525;CON__REFSEQ:XP_986630;CON__Q14532;P05783;CON__Q497I4;CON__A2A5Y0;CON__O76013;CON__Q7Z3Y9;CON__O76014;CON__O76015;CON__Q8N1A0;CON__Q92764;CON__Q15323;CON__Q9UE12;O76015;O76013;Q14525;Q14532;Q7Z3Y9;Q8N1A0;O76014;Q15323;Q92764;CON__P05784	CON__P02533;P02533	Keratin, type I cytoskeletal 14	KRT14	7	39;39;7;4;4;4;1;1;1;1;1;1;1;1;1;1;1;1;1;1;1;1;1;1;1;1;1;1;1;1;1	36;36;4;4;4;4;0;0;0;0;0;0;0;0;0;0;0;1;0;0;0;0;0;0;0;0;1;0;0;0;0	7;7;0;0;0;0;0;0;0;0;0;0;0;0;0;0;0;0;0;0;0;0;0;0;0;0;0;0;0;0;0	KRT14	;sp|P02533|K1C14_HUMAN Keratin, type I cytoskeletal 14 OS=Homo sapiens OX=9606 GN=KRT14 PE=1 SV=4	Color2 [DarkGray]	1	4		39	36	7	68	62.7	18	51.621	0	323.31	514090000	29	2526	21.6361	21.6576	21.6142	21.3289	21.3319	21.3214	21.742	21.7698	21.8266	22.204	22.2103	22.0606	22.783	22.9539	22.9547	22.1004
				+	2.73843	1.00846		P68371;P04350	P68371;P04350	Tubulin beta-4B chain;Tubulin beta-4A chain	TUBB4B;TUBB4A	451	18;13	4;3	4;3	TUBB4B	sp|P68371|TBB4B_HUMAN Tubulin beta-4B chain OS=Homo sapiens OX=9606 GN=TUBB4B PE=1 SV=1;sp|P04350|TBB4A_HUMAN Tubulin beta-4A chain OS=Homo sapiens OX=9606 GN=TUBB4A PE=1 SV=2	Color2 [DarkGray]	1	4		18	4	4	48.1	13	13	49.83	0	284.64	29097000	20	269	17.9837	17.8128	17.6497	17.6254	17.4569	17.1046	18.043	17.9863	18.0079	18.8002	18.7556	18.6246	18.5643	18.4615	18.567	18.3214
				+	2.70759	1.55885		P18077	P18077	60S ribosomal protein L35a	RPL35A	216	1	1	1	RPL35A	sp|P18077|RL35A_HUMAN 60S ribosomal protein L35a OS=Homo sapiens OX=9606 GN=RPL35A PE=1 SV=2	Color2 [DarkGray]	1	4		1	1	1	9.1	9.1	9.1	12.538	0	61.43	641450	7	37	12	12	12	12	12	12	12	12	12	12	12	12	12	12	12	13.3464
				+	2.6683	0.907707		P62424	P62424	60S ribosomal protein L7a	RPL7A	416	10	10	10	RPL7A	sp|P62424|RL7A_HUMAN 60S ribosomal protein L7a OS=Homo sapiens OX=9606 GN=RPL7A PE=1 SV=2	Color2 [DarkGray]	1	4		10	10	10	35	35	35	29.995	0	254.33	19178000	10	374	16.7199	16.7344	16.7362	16.1683	15.4427	15.6994	16.4904	16.7313	16.7	16.9651	16.9192	16.6382	17.2133	17.3272	17.365	17.5774
				+	2.60543	-0.911646		P53999	P53999	Activated RNA polymerase II transcriptional coactivator p15	SUB1	361	4	4	4	SUB1	sp|P53999|TCP4_HUMAN Activated RNA polymerase II transcriptional coactivator p15 OS=Homo sapiens OX=9606 GN=SUB1 PE=1 SV=3	Color2 [DarkGray]	1	4		4	4	4	32.3	32.3	32.3	14.395	0	20.776	5816400	5	102	12	12	12	12	12	12	12	12	12	12	12	12	13.1835	12	12	16.269
				+	2.56912	0.55014		P11142;P54652	P11142	Heat shock cognate 71 kDa protein	HSPA8	170	36;10	36;10	31;6	HSPA8	sp|P11142|HSP7C_HUMAN Heat shock cognate 71 kDa protein OS=Homo sapiens OX=9606 GN=HSPA8 PE=1 SV=1	Color2 [DarkGray]	1	4		36	36	31	53.4	53.4	48.6	70.897	0	323.31	733420000	33	2925	22.789	22.7242	22.6116	22.5371	22.5116	22.5517	22.6079	22.5773	22.5697	23.0606	23.0164	22.8873	22.9351	23.0744	22.9073	23.122
				+	2.53698	0.975952		Q9H4K7	Q9H4K7	Mitochondrial ribosome-associated GTPase 2	MTG2	655	9	9	9	MTG2	sp|Q9H4K7|MTG2_HUMAN Mitochondrial ribosome-associated GTPase 2 OS=Homo sapiens OX=9606 GN=MTG2 PE=1 SV=1	Color2 [DarkGray]	1	4		9	9	9	26.1	26.1	26.1	43.955	0	98.26	14966000	22	428	17.489	18.024	18.1184	16.4845	17.5463	17.3168	17.2087	17.5362	17.5986	17.6352	18.5108	18.1617	17.9341	18.4527	18.2051	17.7119
				+	2.42958	1.17102		Q02878	Q02878	60S ribosomal protein L6	RPL6	480	10	10	10	RPL6	sp|Q02878|RL6_HUMAN 60S ribosomal protein L6 OS=Homo sapiens OX=9606 GN=RPL6 PE=1 SV=3	Color2 [DarkGray]	1	4		10	10	10	32.3	32.3	32.3	32.728	0	323.31	11357000	13	280	14.7529	15.7338	15.8583	15.0963	15.4025	15.2642	15.7909	15.8088	16.0645	15.0846	15.5262	15.3806	16.3257	16.009	16.0977	17.015
				+	2.42544	-1.27601		Q00839	Q00839	Heterogeneous nuclear ribonucleoprotein U	HNRNPU	472	13	13	13	HNRNPU	sp|Q00839|HNRPU_HUMAN Heterogeneous nuclear ribonucleoprotein U OS=Homo sapiens OX=9606 GN=HNRNPU PE=1 SV=6	Color2 [DarkGray]	1	4		13	13	13	17.9	17.9	17.9	90.583	0	323.31	19845000	37	459	17.2166	17.2146	17.2928	16.7462	16.7878	17.0833	16.8588	17.0925	17.7017	16.8578	17.1964	16.893	17.2991	18.089	17.5653	17.928
		+		+	2.33346	-0.977831		CON__P02538;P02538;CON__Q8VED5;P05787;CON__P05787;CON__Q9NSB2;Q9NSB2;CON__Q9DCV7;CON__Q6ISB0;CON__H-INV:HIT000292931;CON__Q9H552;CON__P78385;CON__P78386;CON__Q14533;CON__REFSEQ:XP_932229;CON__O43790;CON__Q6NT21;P78385;P78386;Q14533;P14136;O43790;CON__Q61726	CON__P02538;P02538	Keratin, type II cytoskeletal 6A	KRT6A	9	44;44;10;8;8;4;4;4;4;3;2;1;1;1;1;1;1;1;1;1;1;1;1	2;2;0;0;0;0;0;0;0;0;0;0;0;0;0;0;0;0;0;0;0;0;0	1;1;0;0;0;0;0;0;0;0;0;0;0;0;0;0;0;0;0;0;0;0;0	KRT6A	;sp|P02538|K2C6A_HUMAN Keratin, type II cytoskeletal 6A OS=Homo sapiens OX=9606 GN=KRT6A PE=1 SV=3	Color2 [DarkGray]	1	4		44	2	1	54.8	4.8	1.8	60.044	0	56.949	17710000	30	102	16.8826	16.5988	16.768	17.1397	16.9745	16.7629	17.0835	17.0641	16.9564	17.6919	17.4559	17.4712	18.8858	18.8654	18.9018	16.3738
				+	2.23169	0.881969		P60866	P60866	40S ribosomal protein S20	RPS20	382	3	3	3	RPS20	sp|P60866|RS20_HUMAN 40S ribosomal protein S20 OS=Homo sapiens OX=9606 GN=RPS20 PE=1 SV=1	Color2 [DarkGray]	1	4		3	3	3	22.7	22.7	22.7	13.373	0	92.365	10329000	5	227	14.4564	14.6741	14.7591	13.9296	13.5367	13.5918	14.706	14.459	14.3368	14.6646	13.809	12	14.7282	15.161	14.6454	16.1415
				+	2.20432	1.14252		Q9NV79	Q9NV79	Protein-L-isoaspartate O-methyltransferase domain-containing protein 2	PCMTD2	664	5	5	5	PCMTD2	sp|Q9NV79|PCMD2_HUMAN Protein-L-isoaspartate O-methyltransferase domain-containing protein 2 OS=Homo sapiens OX=9606 GN=PCMTD2 PE=2 SV=2	Color2 [DarkGray]	1	4		5	5	5	17.7	17.7	17.7	41.071	0	46.133	3867600	18	116	15.6804	15.4845	15.3881	15.1698	15.1601	15.0371	15.5027	15.3379	15.2437	16.2794	16.1934	15.8592	15.7594	16.4988	16.1928	15.3593
				+	2.20211	1.6629		P67775;P62714	P67775;P62714	Serine/threonine-protein phosphatase 2A catalytic subunit alpha isoform;Serine/threonine-protein phosphatase 2A catalytic subunit beta isoform	PPP2CA;PPP2CB	419	1;1	1;1	1;1	PPP2CA	sp|P67775|PP2AA_HUMAN Serine/threonine-protein phosphatase 2A catalytic subunit alpha isoform OS=Homo sapiens OX=9606 GN=PPP2CA PE=1 SV=1;sp|P62714|PP2AB_HUMAN Serine/threonine-protein phosphatase 2A catalytic subunit beta isoform OS=Homo sapiens OX=9606 G	Color2 [DarkGray]	1	4		1	1	1	4.9	4.9	4.9	35.594	0	26.245	122510	16	10	12	12	12	12	12	12	12	12	12	12	12	12	12	12	12	12
				+	2.18755	1.54334		P27635;Q96L21	P27635;Q96L21	60S ribosomal protein L10;60S ribosomal protein L10-like	RPL10;RPL10L	251	7;4	7;4	7;4	RPL10	sp|P27635|RL10_HUMAN 60S ribosomal protein L10 OS=Homo sapiens OX=9606 GN=RPL10 PE=1 SV=4;sp|Q96L21|RL10L_HUMAN 60S ribosomal protein L10-like OS=Homo sapiens OX=9606 GN=RPL10L PE=1 SV=3	Color2 [DarkGray]	1	4		7	7	7	29.4	29.4	29.4	24.604	0	59.126	9656000	8	273	13.8006	15.1945	14.8869	12	14.7971	12.8119	14.1958	14.1404	15.2671	14.512	15.0109	16.9961	12	15.8229	15.0278	17.6919
				+	2.13079	0.583174		P78347;Q6EKJ0;Q86UP8	P78347	General transcription factor II-I	GTF2I	455	24;1;1	24;1;1	24;1;1	GTF2I	sp|P78347|GTF2I_HUMAN General transcription factor II-I OS=Homo sapiens OX=9606 GN=GTF2I PE=1 SV=2	Color2 [DarkGray]	1	4		24	24	24	31.1	31.1	31.1	112.42	0	323.31	36518000	48	839	18.3042	18.3985	18.4134	17.6505	17.8677	18.0546	17.7238	17.479	17.1869	19.2526	19.0549	18.9083	18.6623	19.0589	18.9302	18.6171
				+	2.05115	1.2704		P62917	P62917	60S ribosomal protein L8	RPL8	437	6	6	6	RPL8	sp|P62917|RL8_HUMAN 60S ribosomal protein L8 OS=Homo sapiens OX=9606 GN=RPL8 PE=1 SV=2	Color2 [DarkGray]	1	4		6	6	6	25.7	25.7	25.7	28.024	0	240.83	12216000	10	289	15.3496	16.3195	16.0604	14.8025	15.1689	15.7638	15.8384	16.193	16.3883	15.9235	15.8622	15.8783	16.0444	16.6372	16.1327	16.6941
				+	2.02207	0.697304		P26373	P26373	60S ribosomal protein L13	RPL13	245	5	5	5	RPL13	sp|P26373|RL13_HUMAN 60S ribosomal protein L13 OS=Homo sapiens OX=9606 GN=RPL13 PE=1 SV=4	Color2 [DarkGray]	1	4		5	5	5	24.2	24.2	24.2	24.261	0	72.533	13507000	9	216	15.4883	16.9071	16.4204	12	16.2855	16.0036	16.8807	16.6814	15.9889	16.4431	16.7645	16.3269	17.0127	16.6892	16.6422	17.3614
				+	1.9892	0.803515		P42766	P42766	60S ribosomal protein L35	RPL35	314	4	4	4	RPL35	sp|P42766|RL35_HUMAN 60S ribosomal protein L35 OS=Homo sapiens OX=9606 GN=RPL35 PE=1 SV=2	Color2 [DarkGray]	1	4		4	4	4	29.3	29.3	29.3	14.551	0	43.813	7854200	3	203	15.4271	15.4388	15.0057	12.6586	13.8454	13.081	15.5757	15.2426	15.5322	15.6449	15.3753	15.745	15.7541	15.6838	15.8148	16.1873
				+	1.98574	1.423		P62854;Q5JNZ5	P62854;Q5JNZ5	40S ribosomal protein S26;Putative 40S ribosomal protein S26-like 1	RPS26;RPS26P11	428	1;1	1;1	1;1	RPS26	sp|P62854|RS26_HUMAN 40S ribosomal protein S26 OS=Homo sapiens OX=9606 GN=RPS26 PE=1 SV=3;sp|Q5JNZ5|RS26L_HUMAN Putative 40S ribosomal protein S26-like 1 OS=Homo sapiens OX=9606 GN=RPS26P11 PE=5 SV=1	Color2 [DarkGray]	1	4		1	1	1	10.4	10.4	10.4	13.015	0	20.756	3571700	5	111	14.2986	14.1426	13.8467	14.2111	14.5626	14.2629	12	14.4842	15.0384	14.1376	14.9083	14.3562	14.479	15.0072	14.9086	14.7444
				+	1.98511	1.91982		P23396	P23396	40S ribosomal protein S3	RPS3	236	12	12	12	RPS3	sp|P23396|RS3_HUMAN 40S ribosomal protein S3 OS=Homo sapiens OX=9606 GN=RPS3 PE=1 SV=2	Color2 [DarkGray]	1	4		12	12	12	53.5	53.5	53.5	26.688	0	203.02	16643000	19	227	16.1554	16.0056	15.9248	15.5642	15.0478	15.6398	15.8283	15.2875	15.7744	15.6432	15.7783	15.4878	16.445	16.1717	15.0333	17.5839
				+	1.92664	1.21079		P61313	P61313	60S ribosomal protein L15	RPL15	391	6	6	6	RPL15	sp|P61313|RL15_HUMAN 60S ribosomal protein L15 OS=Homo sapiens OX=9606 GN=RPL15 PE=1 SV=2	Color2 [DarkGray]	1	4		6	6	6	28.4	28.4	28.4	24.146	0	103.83	9584200	11	273	14.6966	15.8379	15.6542	12	14.6503	12	15.5977	15.6633	15.1828	14.5633	16.2522	15.5755	15.202	15.3818	16.8688	15.8586
				+	1.82356	0.385653		Q15369	Q15369	Transcription elongation factor B polypeptide 1	TCEB1	547	7	7	7	TCEB1	sp|Q15369|ELOC_HUMAN Elongin-C OS=Homo sapiens OX=9606 GN=ELOC PE=1 SV=1	Color2 [DarkGray]	1	4		7	7	7	66.1	66.1	66.1	12.473	0	164.33	98332000	7	325	19.3746	19.4559	19.552	19.299	19.8389	19.6247	20.1666	19.8439	19.7946	20.0679	19.8892	20.6647	19.8607	20.193	19.6503	20.8191
				+	1.77552	1.57683		Q07021	Q07021	Complement component 1 Q subcomponent-binding protein, mitochondrial	C1QBP	489	2	2	2	C1QBP	sp|Q07021|C1QBP_HUMAN Complement component 1 Q subcomponent-binding protein, mitochondrial OS=Homo sapiens OX=9606 GN=C1QBP PE=1 SV=1	Color2 [DarkGray]	1	4		2	2	2	9.6	9.6	9.6	31.362	0	35.837	1028400	13	46	12	12	12	12	12	12	12	12	12	12	12	12	12	12	12	14.7496
				+	1.73258	0.190913		P11021	P11021	78 kDa glucose-regulated protein	HSPA5	169	28	28	28	HSPA5	sp|P11021|BIP_HUMAN Endoplasmic reticulum chaperone BiP OS=Homo sapiens OX=9606 GN=HSPA5 PE=1 SV=2	Color2 [DarkGray]	1	4		28	28	28	42.8	42.8	42.8	72.332	0	323.31	409930000	30	2284	22.0879	22.2372	22.1265	21.9758	22.0839	21.9987	21.8031	21.8645	21.8908	22.2499	22.3174	22.2093	22.2043	22.3213	22.2038	22.338
				+	1.7299	-1.22188		P17844	P17844	Probable ATP-dependent RNA helicase DDX5	DDX5	214	13	13	9	DDX5	sp|P17844|DDX5_HUMAN Probable ATP-dependent RNA helicase DDX5 OS=Homo sapiens OX=9606 GN=DDX5 PE=1 SV=1	Color2 [DarkGray]	1	4		13	13	9	22.1	22.1	15	69.147	0	147.02	11072000	32	384	15.3555	16.3325	16.7009	14.8245	15.1936	15.8907	14.0335	15.4177	12	14.0289	15.5224	15.6699	15.8985	16.0274	16.5678	16.181
				+	1.66711	0.494174		P05141;Q9H0C2	P05141	ADP/ATP translocase 2;ADP/ATP translocase 2, N-terminally processed	SLC25A5	118	14;2	7;0	7;0	SLC25A5	sp|P05141|ADT2_HUMAN ADP/ATP translocase 2 OS=Homo sapiens OX=9606 GN=SLC25A5 PE=1 SV=7	Color2 [DarkGray]	1	4		14	7	7	37.9	19.8	19.8	32.852	0	176.23	29965000	19	517	17.8763	17.8837	17.8763	17.3491	17.6486	17.4725	17.631	17.7921	17.5084	18.1934	18.1727	18.0618	17.5227	17.7889	17.7277	19.0447
				+	1.65776	0.878185		Q5T9A4	Q5T9A4	ATPase family AAA domain-containing protein 3B	ATAD3B	570	10	2	2	ATAD3B	sp|Q5T9A4|ATD3B_HUMAN ATPase family AAA domain-containing protein 3B OS=Homo sapiens OX=9606 GN=ATAD3B PE=1 SV=1	Color2 [DarkGray]	1	4		10	2	2	13.9	2.6	2.6	72.572	0	31.173	3734600	34	138	14.9469	12	14.7459	12	14.44	13.1891	13.3983	14.7779	13.4442	15.1213	15.5431	15.2602	14.9645	15.7214	14.8415	16.0369
				+	1.62449	-0.95778		P62979;P0CG48;P0CG47;P62987	P62979;P0CG48;P0CG47;P62987	Ubiquitin-40S ribosomal protein S27a;Ubiquitin;40S ribosomal protein S27a;Polyubiquitin-C;Ubiquitin;Polyubiquitin-B;Ubiquitin;Ubiquitin-60S ribosomal protein L40;Ubiquitin;60S ribosomal protein L40	RPS27A;UBC;UBB;UBA52	439	4;2;2;2	4;2;2;2	4;2;2;2	RPS27A	sp|P62979|RS27A_HUMAN Ubiquitin-40S ribosomal protein S27a OS=Homo sapiens OX=9606 GN=RPS27A PE=1 SV=2;sp|P0CG48|UBC_HUMAN Polyubiquitin-C OS=Homo sapiens OX=9606 GN=UBC PE=1 SV=3;sp|P0CG47|UBB_HUMAN Polyubiquitin-B OS=Homo sapiens OX=9606 GN=UBB PE=1 SV=1	Color2 [DarkGray]	1	4		4	4	4	36.5	36.5	36.5	17.965	0	59.444	2257700	6	80	12	12	14.0845	12	12	12	15.0646	14.2812	14.268	14.4196	12	14.0807	12	14.3374	14.0604	15.3833
				+	1.53451	-1.77736		Q9UBX3	Q9UBX3	Mitochondrial dicarboxylate carrier	SLC25A10	679	6	6	6	SLC25A10	sp|Q9UBX3|DIC_HUMAN Mitochondrial dicarboxylate carrier OS=Homo sapiens OX=9606 GN=SLC25A10 PE=1 SV=2	Color2 [DarkGray]	1	4		6	6	6	23	23	23	31.282	0	24.309	2014200	15	64	13.8189	13.6073	14.1237	13.3833	12	12	12	14.227	12	12	13.8681	12	12	12	12	13.8504
				+	1.52224	0.402054		Q9Y3U8	Q9Y3U8	60S ribosomal protein L36	RPL36	708	3	3	3	RPL36	sp|Q9Y3U8|RL36_HUMAN 60S ribosomal protein L36 OS=Homo sapiens OX=9606 GN=RPL36 PE=1 SV=3	Color2 [DarkGray]	1	4		3	3	3	30.5	30.5	30.5	12.254	0	9.7349	3830100	3	93	15.5982	14.7815	15.0308	14.4882	14.0384	14.332	12	14.6212	12	15.0532	12	15.1884	12	15.0428	15.4413	15.7892
				+	1.49968	1.79506		P15735	P15735	Phosphorylase b kinase gamma catalytic chain, liver/testis isoform	PHKG2	202	1	1	1	PHKG2	sp|P15735|PHKG2_HUMAN Phosphorylase b kinase gamma catalytic chain, liver/testis isoform OS=Homo sapiens OX=9606 GN=PHKG2 PE=1 SV=1	Color2 [DarkGray]	1	4		1	1	1	2.2	2.2	2.2	46.442	0.0045524	2.6134	410610	23	26	13.0133	12	12	13.3433	12	12	12	12	13.2627	14.0121	12	13.8408	14.2581	13.9472	14.1533	12
				+	1.47305	-0.878338		P09874	P09874	Poly [ADP-ribose] polymerase 1	PARP1	155	20	20	20	PARP1	sp|P09874|PARP1_HUMAN Poly [ADP-ribose] polymerase 1 OS=Homo sapiens OX=9606 GN=PARP1 PE=1 SV=4	Color2 [DarkGray]	1	4		20	20	20	26.3	26.3	26.3	113.08	0	223.43	9244600	51	327	12	13.0087	12.9061	12	12	12	15.7221	16.0041	15.9239	12	12	12	13.9391	12	13.6488	15.6915
[truncated: 571 more rows]
[truncated: 17 more columns]

## Sheet: M1wt-M1T108A (24h)
		count blue	133
		count red	14
[truncated: 715 more rows]
[truncated: 18 more columns]

## Sheet: M1wt-M1T108E (24h)
		count blue	86
		count red	4
[truncated: 715 more rows]
[truncated: 17 more columns]

## Sheet: M1wt-IgGwt (12h)
		count blue	26
		count red	1
[truncated: 715 more rows]
[truncated: 16 more columns]

## Sheet: M1wt-M1T108A (12h)
		count blue	11
		count red	1
[truncated: 715 more rows]
[truncated: 16 more columns]

## Sheet: M1wt-M1T108E (12h)
		count blue	6
		count red	10
[truncated: 715 more rows]
[truncated: 16 more columns]
